# Supplementary material for: Switch from Stress Response to Homeobox Transcription Factors in Adipose Tissue After Profound Fat Loss
Source: PLoS One. 2010 Jun 9;5(6):e11033. doi: 10.1371/journal.pone.0011033 (PMC2882947; doi:10.1371/journal.pone.0011033)
Supplement: Dataset S1 — Illumina microarray analysis of adipose tissue before versus one year after bariatric surgery. (7.15 MB XLS) [file pone.0011033.s011.xls]

## Sheet: SAM Illumina Post vs Pre
DATASET S1
Dankel SN et al.
Switch from stress response to homeobox transcription factors in adipose tissue after profound fat loss
Ranked list of genes using Illumina microarrays and Significance Analysis of Microarrays (SAM)
Post-surgery vs. pre-surgery (n=16) (Paired analysis)
Rank	Gene Symbol	Probe ID	Gene ID	Definition	Fold Change	D[i]	De[i]	Delta[i]	FSN[i]	FDR[i]	q-val[i]
1	MAP3K8	ILMN_1741159	1326	mitogen-activated protein kinase kinase kinase 8 (MAP3K8), mRNA.	-3.7	-19.47	-3.737	15.733	0	0	0
2	MCL1	ILMN_1756806	4170	myeloid cell leukemia sequence 1 (BCL2-related) (MCL1), transcript variant 1, mRNA.	-5.308	-18.203	-3.452	14.75	0	0	0
3	RCAN1	ILMN_1712112	1827	regulator of calcineurin 1 (RCAN1), transcript variant 3, mRNA.	-6.042	-17.984	-3.313	14.671	0	0	0
4	MYC	ILMN_2110908	4609	v-myc myelocytomatosis viral oncogene homolog (avian) (MYC), mRNA.	-7.229	-16.287	-3.217	13.07	0	0	0
5	NAMPT	ILMN_1753111	10135	nicotinamide phosphoribosyltransferase (NAMPT), mRNA.	-5.021	-15.874	-3.148	12.726	0	0	0
6	CCNL1	ILMN_2094776	57018	cyclin L1 (CCNL1), mRNA.	-3.148	-15.813	-3.09	12.724	0	0	0
7	RCAN1	ILMN_2367239	1827	regulator of calcineurin 1 (RCAN1), transcript variant 2, mRNA.	-4.848	-15.747	-3.042	12.705	0	0	0
8	IL8	ILMN_2184373	3576	interleukin 8 (IL8), mRNA.	-19.529	-14.895	-3.001	11.894	0	0	0
9	NAMPT	ILMN_1653871	10135	nicotinamide phosphoribosyltransferase (NAMPT), mRNA.	-5.481	-14.763	-2.966	11.797	0	0	0
10	SLC2A3	ILMN_1775708	6515	solute carrier family 2 (facilitated glucose transporter), member 3 (SLC2A3), mRNA.	-8.109	-14.678	-2.933	11.745	0	0	0
11	ADAMTS1	ILMN_1673566	9510	ADAM metallopeptidase with thrombospondin type 1 motif, 1 (ADAMTS1), mRNA.	-8.35	-14.617	-2.907	11.71	0	0	0
12	HBEGF	ILMN_2121408	1839	heparin-binding EGF-like growth factor (HBEGF), mRNA.	-4.264	-14.461	-2.881	11.58	0	0	0
13	AXUD1	ILMN_1703123	64651	AXIN1 up-regulated 1 (AXUD1), mRNA.	-10.839	-14.35	-2.856	11.493	0	0	0
14	DUSP5	ILMN_1656501	1847	dual specificity phosphatase 5 (DUSP5), mRNA.	-3.893	-14.273	-2.834	11.439	0	0	0
15	SLC25A25	ILMN_1791728	114789	solute carrier family 25 (mitochondrial carrier; phosphate carrier), member 25 (SLC25A25), nuclear gene encoding mitochondrial protein, transcript variant 1, mRNA.	-6.78	-14.224	-2.813	11.412	0	0	0
16	PTGS2	ILMN_2054297	5743	prostaglandin-endoperoxide synthase 2 (prostaglandin G/H synthase and cyclooxygenase) (PTGS2), mRNA.	-9.436	-13.901	-2.793	11.108	0	0	0
17	ZFP36	ILMN_1720829	7538	zinc finger protein 36, C3H type, homolog (mouse) (ZFP36), mRNA.	-8.847	-13.822	-2.776	11.046	0	0	0
18	SLC2A14	ILMN_1668865	144195	solute carrier family 2 (facilitated glucose transporter), member 14 (SLC2A14), mRNA.	-2.89	-13.801	-2.758	11.044	0	0	0
19	KLF10	ILMN_1659122	7071	Kruppel-like factor 10 (KLF10), transcript variant 1, mRNA.	-3.262	-13.602	-2.742	10.859	0	0	0
20	DDX3X	ILMN_1794392	1654	DEAD (Asp-Glu-Ala-Asp) box polypeptide 3, X-linked (DDX3X), mRNA.	-1.861	-13.404	-2.727	10.676	0	0	0
21	CXCL2	ILMN_1682636	2920	chemokine (C-X-C motif) ligand 2 (CXCL2), mRNA.	-8.358	-13.35	-2.713	10.637	0	0	0
22	DUSP1	ILMN_1781285	1843	dual specificity phosphatase 1 (DUSP1), mRNA.	-8.595	-13.347	-2.7	10.647	0	0	0
23	CX3CL1	ILMN_1654072	6376	chemokine (C-X3-C motif) ligand 1 (CX3CL1), mRNA.	-2.913	-13.217	-2.686	10.531	0	0	0
24	JUNB	ILMN_2086077	3726	jun B proto-oncogene (JUNB), mRNA.	-7.575	-12.966	-2.673	10.292	0	0	0
25	APOLD1	ILMN_1723522	81575	apolipoprotein L domain containing 1 (APOLD1), mRNA.	-5.981	-12.869	-2.661	10.208	0	0	0
26	MCL1	ILMN_1803988	4170	myeloid cell leukemia sequence 1 (BCL2-related) (MCL1), transcript variant 1, mRNA.	-3.719	-12.769	-2.65	10.119	0	0	0
27	IL6	ILMN_1699651	3569	interleukin 6 (interferon, beta 2) (IL6), mRNA.	-25.684	-12.678	-2.638	10.039	0	0	0
28	TRIB1	ILMN_1803811	10221	tribbles homolog 1 (Drosophila) (TRIB1), mRNA.	-6.003	-12.625	-2.628	9.997	0	0	0
29	NFIL3	ILMN_1707312	4783	nuclear factor, interleukin 3 regulated (NFIL3), mRNA.	-3.895	-12.616	-2.618	9.998	0	0	0
30	ETS2	ILMN_1720158	2114	v-ets erythroblastosis virus E26 oncogene homolog 2 (avian) (ETS2), mRNA.	-3.063	-12.479	-2.608	9.871	0	0	0
31	RGS2	ILMN_2197365	5997	regulator of G-protein signalling 2, 24kDa (RGS2), mRNA.	-7.561	-12.445	-2.598	9.847	0	0	0
32	PPP1R15A	ILMN_1659936	23645	protein phosphatase 1, regulatory (inhibitor) subunit 15A (PPP1R15A), mRNA.	-4.11	-12.401	-2.588	9.813	0	0	0
33	NFKBIZ	ILMN_1719695	64332	nuclear factor of kappa light polypeptide gene enhancer in B-cells inhibitor, zeta (NFKBIZ), transcript variant 2, mRNA.	-5.963	-12.334	-2.58	9.754	0	0	0
34	CDKN1A	ILMN_1784602	1026	cyclin-dependent kinase inhibitor 1A (p21, Cip1) (CDKN1A), transcript variant 1, mRNA.	-10.068	-12.32	-2.571	9.749	0	0	0
35	NLF2	ILMN_1748751	388125	PREDICTED: nuclear localized factor 2 (NLF2), mRNA.	-10.299	-12.144	-2.562	9.582	0	0	0
36	ATF3	ILMN_2374865	467	activating transcription factor 3 (ATF3), transcript variant 4, mRNA.	-8.872	-12.023	-2.554	9.469	0	0	0
37	FOS	ILMN_1669523	2353	v-fos FBJ murine osteosarcoma viral oncogene homolog (FOS), mRNA.	-24.767	-11.98	-2.545	9.435	0	0	0
38	PELI1	ILMN_1679268	57162	pellino homolog 1 (Drosophila) (PELI1), mRNA.	-2.232	-11.976	-2.537	9.439	0	0	0
39	CYR61	ILMN_2188264	3491	cysteine-rich, angiogenic inducer, 61 (CYR61), mRNA.	-9.695	-11.932	-2.529	9.402	0	0	0
40	SLC25A25	ILMN_2327947	114789	solute carrier family 25 (mitochondrial carrier; phosphate carrier), member 25 (SLC25A25), nuclear gene encoding mitochondrial protein, transcript variant 1, mRNA.	-2.587	-11.648	-2.522	9.125	0	0	0
41	KLF10	ILMN_2411897	7071	Kruppel-like factor 10 (KLF10), transcript variant 1, mRNA.	-2.631	-11.632	-2.515	9.117	0	0	0
42	CH25H	ILMN_1741021	9023	cholesterol 25-hydroxylase (CH25H), mRNA.	-5.568	-11.602	-2.508	9.094	0	0	0
43	LDLR	ILMN_2053415	3949	low density lipoprotein receptor (familial hypercholesterolemia) (LDLR), mRNA.	-10.407	-11.469	-2.5	8.969	0	0	0
44	COQ10B	ILMN_1751615	80219	coenzyme Q10 homolog B (S. cerevisiae) (COQ10B), mRNA.	-1.843	-11.391	-2.493	8.898	0	0	0
45	C17orf91	ILMN_2390310	84981	chromosome 17 open reading frame 91 (C17orf91), transcript variant 2, mRNA.	-2.646	-11.34	-2.487	8.853	0	0	0
46	RND3	ILMN_1759513	390	Rho family GTPase 3 (RND3), mRNA.	-3.831	-11.281	-2.48	8.801	0	0	0
47	BHLHB2	ILMN_1768534	8553	basic helix-loop-helix domain containing, class B, 2 (BHLHB2), mRNA.	-4.097	-11.266	-2.473	8.792	0	0	0
48	EBI2	ILMN_2168217	1880	Epstein-Barr virus induced gene 2 (lymphocyte-specific G protein-coupled receptor) (EBI2), mRNA.	-3.131	-11.222	-2.467	8.755	0	0	0
49	FOSB	ILMN_1751607	2354	FBJ murine osteosarcoma viral oncogene homolog B (FOSB), mRNA.	-53.386	-11.218	-2.461	8.757	0	0	0
50	IRF1	ILMN_1708375	3659	interferon regulatory factor 1 (IRF1), mRNA.	-3.641	-11.181	-2.455	8.726	0	0	0
51	IL1B	ILMN_1775501	3553	interleukin 1, beta (IL1B), mRNA.	-4.763	-11.155	-2.449	8.706	0	0	0
52	SOCS3	ILMN_2156250	9021	suppressor of cytokine signaling 3 (SOCS3), mRNA.	-2.679	-11.084	-2.443	8.641	0	0	0
53	KIAA1754	ILMN_1805192	85450	KIAA1754 (KIAA1754), mRNA.	-2.061	-11.083	-2.437	8.646	0	0	0
54	WDR52	ILMN_2189037	55779	WD repeat domain 52 (WDR52), mRNA.	-1.57	-11.042	-2.431	8.611	0	0	0
55	SLC25A44	ILMN_1810514	9673	solute carrier family 25, member 44 (SLC25A44), mRNA.	-1.975	-10.981	-2.426	8.555	0	0	0
56	EMP1	ILMN_1801616	2012	epithelial membrane protein 1 (EMP1), mRNA.	-2.491	-10.83	-2.42	8.41	0	0	0
57	EGR1	ILMN_1762899	1958	early growth response 1 (EGR1), mRNA.	-9.405	-10.705	-2.415	8.29	0	0	0
58	SNF1LK	ILMN_1717639	150094	SNF1-like kinase (SNF1LK), mRNA.	-3.24	-10.699	-2.409	8.29	0	0	0
59	MTRF1L	ILMN_2175474	54516	mitochondrial translational release factor 1-like (MTRF1L), mRNA.	-1.46	-10.643	-2.404	8.24	0	0	0
60	GADD45B	ILMN_1718977	4616	growth arrest and DNA-damage-inducible, beta (GADD45B), mRNA.	-5.308	-10.632	-2.399	8.233	0	0	0
61	CDKN1A	ILMN_1787212	1026	cyclin-dependent kinase inhibitor 1A (p21, Cip1) (CDKN1A), transcript variant 2, mRNA.	-1.939	-10.448	-2.394	8.054	0	0	0
62	SOCS2	ILMN_2131861	8835	suppressor of cytokine signaling 2 (SOCS2), mRNA.	-2.142	-10.425	-2.389	8.036	0	0	0
63	OSM	ILMN_1780546	5008	oncostatin M (OSM), mRNA.	-3.046	-10.404	-2.384	8.02	0	0	0
64	IER3	ILMN_1682717	8870	immediate early response 3 (IER3), mRNA.	-5.217	-10.404	-2.379	8.025	0	0	0
65	PROK2	ILMN_1775257	60675	prokineticin 2 (PROK2), mRNA.	-4.661	-10.357	-2.375	7.982	0	0	0
66	LOC644096	ILMN_2070355	644096	hypothetical protein LOC644096 (LOC644096), mRNA.	1.482	10.354	3.739	6.614	0	0	0
67	ATP1B3	ILMN_1654322	483	ATPase, Na+/K+ transporting, beta 3 polypeptide (ATP1B3), mRNA. XM_945518	-1.625	-10.317	-2.37	7.947	0	0	0
68	CXCR4	ILMN_1801584	7852	chemokine (C-X-C motif) receptor 4 (CXCR4), transcript variant 2, mRNA.	-2.268	-10.315	-2.366	7.949	0	0	0
69	BAG3	ILMN_1659766	9531	BCL2-associated athanogene 3 (BAG3), mRNA.	-3.513	-10.252	-2.361	7.891	0	0	0
70	SF3A2	ILMN_1754220	8175	splicing factor 3a, subunit 2, 66kDa (SF3A2), mRNA.	1.699	10.246	3.45	6.795	0	0	0
71	TNFAIP3	ILMN_1702691	7128	tumor necrosis factor, alpha-induced protein 3 (TNFAIP3), mRNA.	-2.116	-10.242	-2.357	7.886	0	0	0
72	HIST1H2AC	ILMN_1792689	8334	histone cluster 1, H2ac (HIST1H2AC), mRNA.	-1.821	-10.23	-2.352	7.878	0	0	0
73	RGS16	ILMN_1808226	6004	regulator of G-protein signalling 16 (RGS16), mRNA.	-2.331	-10.217	-2.348	7.87	0	0	0
74	JUN	ILMN_1806023	3725	jun oncogene (JUN), mRNA.	-5.201	-10.174	-2.343	7.831	0	0	0
75	ODC1	ILMN_1748591	4953	ornithine decarboxylase 1 (ODC1), mRNA.	-1.678	-10.111	-2.339	7.772	0	0	0
76	KLF6	ILMN_1735014	1316	Kruppel-like factor 6 (KLF6), transcript variant 2, mRNA.	-2.399	-10.109	-2.335	7.774	0	0	0
77	ARIH1	ILMN_1694219	25820	ariadne homolog, ubiquitin-conjugating enzyme E2 binding protein, 1 (Drosophila) (ARIH1), mRNA.	-1.58	-10.099	-2.331	7.768	0	0	0
78	EGR3	ILMN_1722781	1960	early growth response 3 (EGR3), mRNA.	-2.456	-10.077	-2.327	7.75	0	0	0
79	KLF6	ILMN_1737406	1316	Kruppel-like factor 6 (KLF6), transcript variant 1, mRNA.	-2.515	-10.071	-2.323	7.749	0	0	0
80	SPRY1	ILMN_2329914	10252	sprouty homolog 1, antagonist of FGF signaling (Drosophila) (SPRY1), transcript variant 1, mRNA.	-1.845	-10.064	-2.319	7.746	0	0	0
81	TSPAN4	ILMN_1718607	7106	tetraspanin 4 (TSPAN4), transcript variant 3, mRNA.	1.443	10.054	3.313	6.741	0	0	0
82	SOX17	ILMN_1671092	64321	SRY (sex determining region Y)-box 17 (SOX17), mRNA.	-3.466	-10.051	-2.315	7.736	0	0	0
83	PVRL2	ILMN_2337336	5819	poliovirus receptor-related 2 (herpesvirus entry mediator B) (PVRL2), transcript variant delta, mRNA.	-1.482	-10.044	-2.311	7.733	0	0	0
84	SRGN	ILMN_2169152	5552	serglycin (SRGN), mRNA.	-2.746	-10.024	-2.307	7.718	0	0	0
85	PIM1	ILMN_1815023	5292	pim-1 oncogene (PIM1), mRNA.	-4.336	-10.008	-2.303	7.705	0	0	0
86	TICAM1	ILMN_1724863	148022	toll-like receptor adaptor molecule 1 (TICAM1), transcript variant 2, mRNA.	-1.927	-10.005	-2.299	7.706	0	0	0
87	KBTBD2	ILMN_1784540	25948	kelch repeat and BTB (POZ) domain containing 2 (KBTBD2), mRNA.	-1.595	-9.978	-2.296	7.683	0	0	0
88	CD44	ILMN_1778625	960	CD44 molecule (Indian blood group) (CD44), transcript variant 1, mRNA.	-2.055	-9.948	-2.292	7.656	0	0	0
89	CCL2	ILMN_1720048	6347	chemokine (C-C motif) ligand 2 (CCL2), mRNA.	-8.07	-9.914	-2.288	7.626	0	0	0
90	UGCG	ILMN_1736939	7357	UDP-glucose ceramide glucosyltransferase (UGCG), mRNA.	-2.845	-9.868	-2.285	7.583	0	0	0
91	JUND	ILMN_1810214	3727	jun D proto-oncogene (JUND), mRNA.	-2.328	-9.856	-2.281	7.575	0	0	0
92	ARL5B	ILMN_2120022	221079	ADP-ribosylation factor-like 5B (ARL5B), mRNA.	-1.871	-9.843	-2.278	7.565	0	0	0
93	SGK	ILMN_1702487	6446	serum/glucocorticoid regulated kinase (SGK), mRNA.	-4.778	-9.822	-2.274	7.548	0	0	0
94	KLF4	ILMN_2137789	9314	Kruppel-like factor 4 (gut) (KLF4), mRNA.	-5.029	-9.814	-2.271	7.543	0	0	0
95	C1orf108	ILMN_1658337	79647	chromosome 1 open reading frame 108 (C1orf108), mRNA.	-1.856	-9.799	-2.267	7.531	0	0	0
96	SOX7	ILMN_2134056	83595	SRY (sex determining region Y)-box 7 (SOX7), mRNA.	-3.14	-9.778	-2.264	7.514	0	0	0
97	DVL2	ILMN_1652163	1856	dishevelled, dsh homolog 2 (Drosophila) (DVL2), mRNA.	1.242	9.755	3.216	6.539	0	0	0
98	NCOA7	ILMN_1687768	135112	nuclear receptor coactivator 7 (NCOA7), mRNA.	-1.741	-9.72	-2.261	7.459	0	0	0
99	FILIP1L	ILMN_1730906	11259	filamin A interacting protein 1-like (FILIP1L), transcript variant 1, mRNA.	-2.258	-9.691	-2.257	7.433	0	0	0
100	RNF113A	ILMN_1786388	7737	ring finger protein 113A (RNF113A), mRNA.	1.301	9.69	3.146	6.544	0	0	0
101	BCL3	ILMN_1710514	602	B-cell CLL/lymphoma 3 (BCL3), mRNA.	-2.584	-9.673	-2.254	7.419	0	0	0
102	NP	ILMN_2172174	4860	nucleoside phosphorylase (NP), mRNA.	-6.054	-9.669	-2.251	7.418	0	0	0
103	SERTAD1	ILMN_1794017	29950	SERTA domain containing 1 (SERTAD1), mRNA.	-5.649	-9.646	-2.248	7.398	0	0	0
104	TUSC4	ILMN_2191568	10641	tumor suppressor candidate 4 (TUSC4), mRNA.	1.467	9.64	3.091	6.549	0	0	0
105	CEBPD	ILMN_1782050	1052	CCAAT/enhancer binding protein (C/EBP), delta (CEBPD), mRNA.	-3.227	-9.623	-2.245	7.378	0	0	0
106	STX11	ILMN_1720771	8676	syntaxin 11 (STX11), mRNA.	-2.332	-9.573	-2.242	7.332	0	0	0
107	HOXC9	ILMN_1718898	3225	homeobox C9 (HOXC9), mRNA.	1.358	9.525	3.045	6.48	0	0	0
108	JMJD1C	ILMN_2410742	221037	jumonji domain containing 1C (JMJD1C), transcript variant 1, mRNA.	-1.795	-9.517	-2.239	7.278	0	0	0
109	SEC14L1	ILMN_2285802	6397	SEC14-like 1 (S. cerevisiae) (SEC14L1), transcript variant 1, mRNA.	-1.612	-9.503	-2.236	7.267	0	0	0
110	CSF3R	ILMN_2371280	1441	colony stimulating factor 3 receptor (granulocyte) (CSF3R), transcript variant 4, mRNA.	-3.684	-9.493	-2.233	7.26	0	0	0
111	TMEM60	ILMN_1752213	85025	transmembrane protein 60 (TMEM60), mRNA.	1.45	9.488	3.005	6.483	0	0	0
112	PLAUR	ILMN_2408543	5329	plasminogen activator, urokinase receptor (PLAUR), transcript variant 1, mRNA.	-2.862	-9.486	-2.23	7.256	0	0	0
113	HIF1A	ILMN_1763260	3091	hypoxia-inducible factor 1, alpha subunit (basic helix-loop-helix transcription factor) (HIF1A), transcript variant 1, mRNA.	-2.103	-9.417	-2.227	7.19	0	0	0
114	MAT2A	ILMN_1737298	4144	methionine adenosyltransferase II, alpha (MAT2A), mRNA.	-3.332	-9.402	-2.224	7.178	0	0	0
115	AHR	ILMN_2162799	196	aryl hydrocarbon receptor (AHR), mRNA.	-1.6	-9.377	-2.221	7.156	0	0	0
116	HOXA9	ILMN_1739582	3205	homeobox A9 (HOXA9), mRNA.	2.286	9.357	2.969	6.388	0	0	0
117	COL1A1	ILMN_1701308	1277	collagen, type I, alpha 1 (COL1A1), mRNA.	6.247	9.347	2.938	6.409	0	0	0
118	TSC22D2	ILMN_2124187	9819	TSC22 domain family, member 2 (TSC22D2), mRNA.	-2.792	-9.334	-2.218	7.116	0	0	0
119	DDX5	ILMN_1805344	1655	DEAD (Asp-Glu-Ala-Asp) box polypeptide 5 (DDX5), mRNA.	-1.775	-9.289	-2.215	7.073	0	0	0
120	C5AR1	ILMN_1689836	728	complement component 5a receptor 1 (C5AR1), mRNA.	-2.504	-9.272	-2.212	7.059	0	0	0
121	EFNB2	ILMN_1703852	1948	ephrin-B2 (EFNB2), mRNA.	-1.951	-9.269	-2.21	7.06	0	0	0
122	ZSWIM1	ILMN_1812856	90204	zinc finger, SWIM-type containing 1 (ZSWIM1), mRNA.	1.316	9.266	2.907	6.358	0	0	0
123	NUFIP2	ILMN_2102693	57532	nuclear fragile X mental retardation protein interacting protein 2 (NUFIP2), mRNA.	-1.814	-9.262	-2.207	7.055	0	0	0
124	IVNS1ABP	ILMN_1715133	10625	influenza virus NS1A binding protein (IVNS1ABP), transcript variant 2, mRNA.	-1.35	-9.184	-2.204	6.98	0	0	0
125	S100A8	ILMN_1729801	6279	S100 calcium binding protein A8 (S100A8), mRNA.	-10.866	-9.184	-2.201	6.983	0	0	0
126	VNN2	ILMN_1678939	8875	vanin 2 (VNN2), transcript variant 1, mRNA.	-3.733	-9.137	-2.198	6.938	0	0	0
127	S100A9	ILMN_1750974	6280	S100 calcium binding protein A9 (calgranulin B) (S100A9), mRNA.	-6.071	-9.128	-2.196	6.933	0	0	0
128	TMEM49	ILMN_1692754	81671	transmembrane protein 49 (TMEM49), mRNA.	-1.881	-9.125	-2.193	6.932	0	0	0
129	CCL8	ILMN_1772964	6355	chemokine (C-C motif) ligand 8 (CCL8), mRNA.	-4.405	-9.118	-2.19	6.928	0	0	0
130	LGALS3	ILMN_1803788	3958	lectin, galactoside-binding, soluble, 3 (galectin 3) (LGALS3), mRNA.	1.521	9.113	2.881	6.232	0	0	0
131	FKBP1A	ILMN_2333367	2280	FK506 binding protein 1A, 12kDa (FKBP1A), transcript variant 12A, mRNA.	-1.424	-9.11	-2.188	6.922	0	0	0
132	OSMR	ILMN_2205999	9180	oncostatin M receptor (OSMR), mRNA.	-1.972	-9.108	-2.185	6.922	0	0	0
133	FOSL2	ILMN_1725175	2355	FOS-like antigen 2 (FOSL2), mRNA.	-1.604	-9.102	-2.182	6.92	0	0	0
134	TM4SF1	ILMN_1770338	4071	transmembrane 4 L six family member 1 (TM4SF1), mRNA.	-2.991	-9.102	-2.18	6.922	0	0	0
135	NDEL1	ILMN_1705064	81565	nudE nuclear distribution gene E homolog (A. nidulans)-like 1 (NDEL1), transcript variant 2, mRNA.	-1.814	-9.102	-2.177	6.925	0	0	0
136	IMP3	ILMN_1733696	55272	IMP3, U3 small nucleolar ribonucleoprotein, homolog (yeast) (IMP3), mRNA.	1.486	9.072	2.857	6.216	0	0	0
137	HOXA5	ILMN_1753613	3202	homeobox A5 (HOXA5), mRNA.	2.382	9.051	2.836	6.216	0	0	0
138	RAB5A	ILMN_1805800	5868	RAB5A, member RAS oncogene family (RAB5A), mRNA.	-1.397	-9.051	-2.175	6.877	0	0	0
139	PTGDR	ILMN_2062714	5729	prostaglandin D2 receptor (DP) (PTGDR), mRNA.	1.471	9.04	2.816	6.224	0	0	0
140	HIST2H2BE	ILMN_1732071	8349	histone cluster 2, H2be (HIST2H2BE), mRNA.	-1.402	-9.039	-2.172	6.867	0	0	0
141	ALAS2	ILMN_2367126	212	aminolevulinate, delta-, synthase 2 (ALAS2), nuclear gene encoding mitochondrial protein, transcript variant 3, mRNA.	-2.911	-9.004	-2.169	6.834	0	0	0
142	TIPARP	ILMN_1765578	25976	TCDD-inducible poly(ADP-ribose) polymerase (TIPARP), mRNA.	-4.156	-8.988	-2.167	6.821	0	0	0
143	C17orf58	ILMN_2398926	284018	chromosome 17 open reading frame 58 (C17orf58), transcript variant 2, mRNA.	2.751	8.984	2.795	6.189	0	0	0
144	CD93	ILMN_1704730	22918	CD93 molecule (CD93), mRNA.	-2.205	-8.973	-2.165	6.808	0	0	0
145	STOM	ILMN_1696419	2040	stomatin (STOM), transcript variant 1, mRNA.	-1.688	-8.971	-2.162	6.808	0	0	0
146	MIDN	ILMN_1746408	90007	midnolin (MIDN), mRNA.	-3.758	-8.96	-2.16	6.8	0	0	0
147	FPR1	ILMN_2092118	2357	formyl peptide receptor 1 (FPR1), mRNA.	-3.563	-8.959	-2.157	6.802	0	0	0
148	GCH1	ILMN_1812759	2643	GTP cyclohydrolase 1 (dopa-responsive dystonia) (GCH1), transcript variant 4, mRNA.	-1.637	-8.937	-2.155	6.782	0	0	0
149	RND1	ILMN_1651838	27289	Rho family GTPase 1 (RND1), mRNA.	-2.526	-8.913	-2.152	6.76	0	0	0
150	STC1	ILMN_1758164	6781	stanniocalcin 1 (STC1), mRNA.	-4.142	-8.897	-2.15	6.747	0	0	0
151	MLKL	ILMN_1667825	197259	mixed lineage kinase domain-like (MLKL), mRNA.	-1.726	-8.887	-2.148	6.739	0	0	0
152	NDUFS3	ILMN_1756355	4722	NADH dehydrogenase (ubiquinone) Fe-S protein 3, 30kDa (NADH-coenzyme Q reductase) (NDUFS3), mRNA.	1.593	8.882	2.777	6.106	0	0	0
153	CSNK1D	ILMN_1720708	1453	casein kinase 1, delta (CSNK1D), transcript variant 1, mRNA.	-1.754	-8.875	-2.146	6.73	0	0	0
154	PHLDA1	ILMN_1687978	22822	pleckstrin homology-like domain, family A, member 1 (PHLDA1), mRNA.	-5.052	-8.864	-2.143	6.721	0	0	0
155	PLAUR	ILMN_2374340	5329	plasminogen activator, urokinase receptor (PLAUR), transcript variant 2, mRNA.	-3.856	-8.863	-2.141	6.722	0	0	0
156	IVNS1ABP	ILMN_2397750	10625	influenza virus NS1A binding protein (IVNS1ABP), mRNA.	-1.659	-8.862	-2.139	6.724	0	0	0
157	PVRL2	ILMN_1718303	5819	poliovirus receptor-related 2 (herpesvirus entry mediator B) (PVRL2), transcript variant alpha, mRNA.	-1.659	-8.861	-2.136	6.725	0	0	0
158	C1orf55	ILMN_1748291	163859	chromosome 1 open reading frame 55 (C1orf55), mRNA.	-1.731	-8.818	-2.134	6.684	0	0	0
159	ZC3H12A	ILMN_1672295	80149	zinc finger CCCH-type containing 12A (ZC3H12A), mRNA.	-2.617	-8.813	-2.132	6.682	0	0	0
160	APOE	ILMN_1740938	348	apolipoprotein E (APOE), mRNA.	3.526	8.811	2.758	6.052	0	0	0
161	ZKSCAN4	ILMN_1804571	387032	zinc finger with KRAB and SCAN domains 4 (ZKSCAN4), mRNA.	1.541	8.782	2.743	6.039	0	0	0
162	EEF1D	ILMN_2408039	1936	eukaryotic translation elongation factor 1 delta (guanine nucleotide exchange protein) (EEF1D), transcript variant 1, mRNA.	1.718	8.771	2.729	6.042	0	0	0
163	ZNF581	ILMN_1679093	51545	zinc finger protein 581 (ZNF581), mRNA.	1.603	8.757	2.715	6.042	0	0	0
164	ZSWIM4	ILMN_2150654	65249	zinc finger, SWIM-type containing 4 (ZSWIM4), mRNA.	-1.636	-8.712	-2.13	6.582	0	0	0
165	ING5	ILMN_2292748	84289	inhibitor of growth family, member 5 (ING5), mRNA.	-1.286	-8.662	-2.127	6.535	0	0	0
166	VHL	ILMN_2376625	7428	von Hippel-Lindau tumor suppressor (VHL), transcript variant 2, mRNA.	1.253	8.609	2.701	5.908	0	0	0
167	RARA	ILMN_1659206	5914	retinoic acid receptor, alpha (RARA), transcript variant 1, mRNA.	-1.641	-8.597	-2.125	6.472	0	0	0
168	C3orf54	ILMN_1690454	389119	chromosome 3 open reading frame 54 (C3orf54), mRNA.	1.792	8.583	2.687	5.896	0	0	0
169	CGGBP1	ILMN_2387090	8545	CGG triplet repeat binding protein 1 (CGGBP1), transcript variant 2, mRNA.	-1.617	-8.577	-2.123	6.454	0	0	0
170	SAT1	ILMN_1753342	6303	spermidine/spermine N1-acetyltransferase 1 (SAT1), mRNA.	-1.849	-8.546	-2.121	6.425	0	0	0
171	GPR4	ILMN_2074477	2828	G protein-coupled receptor 4 (GPR4), mRNA.	-2.273	-8.535	-2.119	6.417	0	0	0
172	MCTP1	ILMN_1658920	79772	multiple C2 domains, transmembrane 1 (MCTP1), transcript variant S, mRNA.	-1.4	-8.529	-2.117	6.412	0	0	0
173	C21orf63	ILMN_1695959	59271	chromosome 21 open reading frame 63 (C21orf63), mRNA.	-1.879	-8.525	-2.115	6.41	0	0	0
174	PPRC1	ILMN_1796210	23082	peroxisome proliferator-activated receptor gamma, coactivator-related 1 (PPRC1), mRNA.	-2.924	-8.524	-2.113	6.411	0	0	0
175	SERPINB1	ILMN_1679133	1992	serpin peptidase inhibitor, clade B (ovalbumin), member 1 (SERPINB1), mRNA.	-1.723	-8.517	-2.11	6.407	0	0	0
176	PIGC	ILMN_1723632	5279	phosphatidylinositol glycan anchor biosynthesis, class C (PIGC), transcript variant 1, mRNA.	1.35	8.512	2.675	5.838	0	0	0
177	FILIP1L	ILMN_2391150	11259	filamin A interacting protein 1-like (FILIP1L), transcript variant 3, mRNA.	-2.155	-8.506	-2.108	6.397	0	0	0
178	IDI1	ILMN_1755075	3422	isopentenyl-diphosphate delta isomerase 1 (IDI1), mRNA.	-1.39	-8.486	-2.106	6.379	0	0	0
179	TSC22D1	ILMN_1692177	8848	TSC22 domain family, member 1 (TSC22D1), transcript variant 2, mRNA.	-1.797	-8.482	-2.104	6.378	0	0	0
180	TMEM203	ILMN_2073012	94107	transmembrane protein 203 (TMEM203), mRNA.	1.393	8.434	2.663	5.772	0	0	0
181	LILRB3	ILMN_1784884	11025	leukocyte immunoglobulin-like receptor, subfamily B (with TM and ITIM domains), member 3 (LILRB3), transcript variant 2, mRNA.	-2.268	-8.42	-2.102	6.318	0	0	0
182	SLC38A2	ILMN_1651799	54407	solute carrier family 38, member 2 (SLC38A2), mRNA.	-1.683	-8.401	-2.1	6.301	0	0	0
183	IFRD1	ILMN_1667561	3475	interferon-related developmental regulator 1 (IFRD1), transcript variant 1, mRNA.	-1.641	-8.394	-2.098	6.296	0	0	0
184	LOC374395	ILMN_1733757	374395	similar to RIKEN cDNA 1810059G22 (LOC374395), mRNA.	1.432	8.387	2.652	5.735	0	0	0
185	NOPE	ILMN_2139396	57722	neighbor of Punc E11 (NOPE), mRNA.	1.972	8.38	2.641	5.739	0	0	0
186	C1orf35	ILMN_1790202	79169	chromosome 1 open reading frame 35 (C1orf35), mRNA.	1.338	8.374	2.63	5.743	0	0	0
187	ARID5A	ILMN_2415157	10865	AT rich interactive domain 5A (MRF1-like) (ARID5A), mRNA.	-1.583	-8.369	-2.096	6.273	0	0	0
188	SLC20A1	ILMN_1672662	6574	solute carrier family 20 (phosphate transporter), member 1 (SLC20A1), mRNA.	-2.797	-8.368	-2.094	6.274	0	0	0
189	NR4A1	ILMN_2408566	3164	nuclear receptor subfamily 4, group A, member 1 (NR4A1), transcript variant 2, mRNA.	-1.676	-8.367	-2.092	6.275	0	0	0
190	CCRN4L	ILMN_1689378	25819	CCR4 carbon catabolite repression 4-like (S. cerevisiae) (CCRN4L), mRNA.	-3.419	-8.318	-2.09	6.228	0	0	0
191	B3GNT5	ILMN_1702609	84002	UDP-GlcNAc:betaGal beta-1,3-N-acetylglucosaminyltransferase 5 (B3GNT5), mRNA.	-1.942	-8.314	-2.088	6.226	0	0	0
192	ERRFI1	ILMN_1665510	54206	ERBB receptor feedback inhibitor 1 (ERRFI1), mRNA.	-2.921	-8.309	-2.086	6.223	0	0	0
193	FILIP1L	ILMN_1738578	11259	filamin A interacting protein 1-like (FILIP1L), transcript variant 2, mRNA.	-2.256	-8.304	-2.084	6.219	0	0	0
194	RASIP1	ILMN_1755657	54922	Ras interacting protein 1 (RASIP1), mRNA.	-1.764	-8.291	-2.082	6.208	0	0	0
195	C20orf177	ILMN_1718712	63939	chromosome 20 open reading frame 177 (C20orf177), mRNA.	1.77	8.281	2.619	5.661	0	0	0
196	FOXC1	ILMN_1738401	2296	forkhead box C1 (FOXC1), mRNA.	-2.626	-8.259	-2.08	6.179	0	0	0
197	JMJD1C	ILMN_1764970	221037	jumonji domain containing 1C (JMJD1C), transcript variant 1, mRNA.	-1.651	-8.259	-2.078	6.181	0	0	0
198	RNF135	ILMN_1700660	84282	ring finger protein 135 (RNF135), transcript variant 2, mRNA.	1.451	8.224	2.609	5.614	0	0	0
199	PDE4B	ILMN_2340259	5142	phosphodiesterase 4B, cAMP-specific (phosphodiesterase E4 dunce homolog, Drosophila) (PDE4B), transcript variant a, mRNA.	-1.555	-8.219	-2.076	6.143	0	0	0
200	HIPK3	ILMN_1746941	10114	homeodomain interacting protein kinase 3 (HIPK3), transcript variant 1, mRNA.	-1.486	-8.195	-2.075	6.121	0	0	0
201	C1orf108	ILMN_1802799	79647	chromosome 1 open reading frame 108 (C1orf108), mRNA.	-1.759	-8.184	-2.073	6.111	0	0	0
202	NT5C	ILMN_1806432	30833	5', 3'-nucleotidase, cytosolic (NT5C), mRNA.	1.433	8.184	2.599	5.584	0	0	0
203	ISLR	ILMN_1747593	3671	immunoglobulin superfamily containing leucine-rich repeat (ISLR), transcript variant 1, mRNA.	1.726	8.182	2.589	5.592	0	0	0
204	C22orf36	ILMN_1737255	388886	chromosome 22 open reading frame 36 (C22orf36), mRNA.	1.221	8.179	2.58	5.599	0	0	0
205	ATF4	ILMN_2358457	468	activating transcription factor 4 (tax-responsive enhancer element B67) (ATF4), transcript variant 2, mRNA.	-1.403	-8.169	-2.071	6.098	0	0	0
206	DNAJB9	ILMN_1773742	4189	DnaJ (Hsp40) homolog, subfamily B, member 9 (DNAJB9), mRNA.	-1.462	-8.121	-2.069	6.052	0	0	0
207	CCDC58	ILMN_1686920	131076	coiled-coil domain containing 58 (CCDC58), mRNA.	1.375	8.12	2.571	5.549	0	0	0
208	CHMP1B	ILMN_1763265	57132	chromatin modifying protein 1B (CHMP1B), mRNA.	-1.601	-8.106	-2.067	6.039	0	0	0
209	SPRY4	ILMN_2086105	81848	sprouty homolog 4 (Drosophila) (SPRY4), mRNA.	-1.78	-8.1	-2.065	6.034	0	0	0
210	RPS4X	ILMN_2166831	6191	ribosomal protein S4, X-linked (RPS4X), mRNA.	1.556	8.086	2.563	5.524	0	0	0
211	NDEL1	ILMN_2397199	81565	nudE nuclear distribution gene E homolog (A. nidulans)-like 1 (NDEL1), transcript variant 2, mRNA.	-1.635	-8.068	-2.063	6.005	0	0	0
212	NR4A2	ILMN_2339955	4929	nuclear receptor subfamily 4, group A, member 2 (NR4A2), transcript variant 1, mRNA.	-5.17	-8.06	-2.062	5.998	0	0	0
213	FUCA1	ILMN_1752728	2517	fucosidase, alpha-L- 1, tissue (FUCA1), mRNA.	1.769	8.03	2.555	5.475	0	0	0
214	TNFAIP1	ILMN_1655429	7126	tumor necrosis factor, alpha-induced protein 1 (endothelial) (TNFAIP1), mRNA.	-1.618	-8.03	-2.06	5.97	0	0	0
215	BTG2	ILMN_1770085	7832	BTG family, member 2 (BTG2), mRNA.	-2.704	-8.008	-2.058	5.95	0	0	0
216	RGS11	ILMN_1763704	8786	regulator of G-protein signaling 11 (RGS11), transcript variant 1, mRNA.	-1.747	-8.001	-2.057	5.945	0	0	0
217	CDC42EP4	ILMN_1745223	23580	CDC42 effector protein (Rho GTPase binding) 4 (CDC42EP4), mRNA.	-1.781	-8	-2.055	5.946	0	0	0
218	TNFRSF10D	ILMN_1666022	8793	tumor necrosis factor receptor superfamily, member 10d, decoy with truncated death domain (TNFRSF10D), mRNA.	-1.644	-7.995	-2.053	5.942	0	0	0
219	TMEM2	ILMN_1784661	23670	transmembrane protein 2 (TMEM2), mRNA.	-3.649	-7.994	-2.051	5.943	0	0	0
220	ZFYVE20	ILMN_1799890	64145	zinc finger, FYVE domain containing 20 (ZFYVE20), mRNA.	1.29	7.991	2.546	5.445	0	0	0
221	DUSP14	ILMN_1666546	11072	dual specificity phosphatase 14 (DUSP14), mRNA.	-1.856	-7.985	-2.049	5.935	0	0	0
222	UBAP1	ILMN_1807596	51271	ubiquitin associated protein 1 (UBAP1), mRNA.	-1.528	-7.984	-2.048	5.936	0	0	0
223	SOD2	ILMN_2406501	6648	superoxide dismutase 2, mitochondrial (SOD2), nuclear gene encoding mitochondrial protein, transcript variant 3, mRNA.	-2.624	-7.969	-2.046	5.922	0	0	0
224	CHD1	ILMN_1654583	1105	chromodomain helicase DNA binding protein 1 (CHD1), mRNA.	-1.91	-7.968	-2.044	5.924	0	0	0
225	PRIC285	ILMN_1787509	85441	peroxisomal proliferator-activated receptor A interacting complex 285 (PRIC285), transcript variant 2, mRNA.	-2.415	-7.964	-2.042	5.922	0	0	0
226	CSNK1D	ILMN_2286870	1453	casein kinase 1, delta (CSNK1D), transcript variant 2, mRNA.	-1.424	-7.962	-2.041	5.921	0	0	0
227	SOD2	ILMN_2336781	6648	superoxide dismutase 2, mitochondrial (SOD2), nuclear gene encoding mitochondrial protein, transcript variant 2, mRNA.	-2.702	-7.962	-2.039	5.922	0	0	0
228	IER5	ILMN_1721833	51278	immediate early response 5 (IER5), mRNA.	-1.941	-7.952	-2.037	5.915	0	0	0
229	ARL4A	ILMN_1704842	10124	ADP-ribosylation factor-like 4A (ARL4A), transcript variant 3, mRNA.	-1.566	-7.943	-2.036	5.907	0	0	0
230	SERPINA1	ILMN_2338452	5265	serpin peptidase inhibitor, clade A (alpha-1 antiproteinase, antitrypsin), member 1 (SERPINA1), transcript variant 2, mRNA.	-1.973	-7.939	-2.034	5.905	0	0	0
231	ARID5B	ILMN_1721626	84159	AT rich interactive domain 5B (MRF1-like) (ARID5B), mRNA.	-1.903	-7.934	-2.033	5.902	0	0	0
232	VHL	ILMN_1738579	7428	von Hippel-Lindau tumor suppressor (VHL), transcript variant 2, mRNA.	1.287	7.93	2.538	5.392	0	0	0
233	TP53INP2	ILMN_1686906	58476	tumor protein p53 inducible nuclear protein 2 (TP53INP2), mRNA.	-1.393	-7.927	-2.031	5.896	0	0	0
234	NACA	ILMN_2167616	4666	nascent-polypeptide-associated complex alpha polypeptide (NACA), mRNA.	1.285	7.927	2.53	5.396	0	0	0
235	ZNF573	ILMN_1658080	126231	zinc finger protein 573 (ZNF573), mRNA.	1.589	7.914	2.523	5.391	0	0	0
236	DDX21	ILMN_1735461	9188	DEAD (Asp-Glu-Ala-Asp) box polypeptide 21 (DDX21), mRNA.	-2.919	-7.91	-2.029	5.881	0	0	0
237	BTBD14A	ILMN_1809522	138151	BTB (POZ) domain containing 14A (BTBD14A), mRNA.	-1.361	-7.906	-2.028	5.879	0	0	0
238	LOC400464	ILMN_1786168	400464	similar to FLJ43276 protein (LOC400464), mRNA.	1.391	7.899	2.516	5.383	0	0	0
239	NFKBIZ	ILMN_1770260	64332	nuclear factor of kappa light polypeptide gene enhancer in B-cells inhibitor, zeta (NFKBIZ), transcript variant 1, mRNA.	-1.265	-7.898	-2.026	5.872	0	0	0
240	VNN2	ILMN_1758864	8875	vanin 2 (VNN2), transcript variant 1, mRNA.	-2.677	-7.896	-2.024	5.872	0	0	0
241	ZNF589	ILMN_1654612	51385	zinc finger protein 589 (ZNF589), mRNA.	1.506	7.881	2.509	5.372	0	0	0
242	LOC338799	ILMN_2098947		hypothetical locus LOC338799 (LOC338799) on chromosome 12.	1.357	7.877	2.502	5.375	0	0	0
243	DCLK1	ILMN_2165354	9201	doublecortin-like kinase 1 (DCLK1), mRNA.	1.976	7.874	2.495	5.379	0	0	0
244	PTPRE	ILMN_2383611	5791	protein tyrosine phosphatase, receptor type, E (PTPRE), transcript variant 2, mRNA.	-1.774	-7.869	-2.023	5.846	0	0	0
245	LOC653314	ILMN_2053546	653314	similar to ribosomal protein L19 (LOC653314), mRNA.	1.425	7.858	2.488	5.37	0	0	0
246	MXD1	ILMN_2214678	4084	MAX dimerization protein 1 (MXD1), mRNA.	-1.947	-7.854	-2.021	5.833	0	0	0
247	CD83	ILMN_2328666	9308	CD83 molecule (CD83), transcript variant 1, mRNA.	-2.793	-7.85	-2.019	5.831	0	0	0
248	MYADM	ILMN_2350574	91663	myeloid-associated differentiation marker (MYADM), transcript variant 2, mRNA.	-2.33	-7.847	-2.018	5.829	0	0	0
249	MNDA	ILMN_1738992	4332	myeloid cell nuclear differentiation antigen (MNDA), mRNA.	-2.062	-7.847	-2.016	5.831	0	0	0
250	ERP29	ILMN_2323048	10961	endoplasmic reticulum protein 29 (ERP29), transcript variant 2, mRNA.	1.456	7.846	2.481	5.364	0	0	0
251	MMP25	ILMN_1717207	64386	matrix metallopeptidase 25 (MMP25), mRNA.	-2.695	-7.839	-2.014	5.825	0	0	0
252	CHSY1	ILMN_1791576	22856	chondroitin sulfate synthase 1 (CHSY1), mRNA.	-2.036	-7.837	-2.013	5.824	0	0	0
253	C8orf4	ILMN_1656369	56892	chromosome 8 open reading frame 4 (C8orf4), mRNA.	-1.805	-7.834	-2.011	5.823	0	0	0
254	SCHIP1	ILMN_1794598	29970	schwannomin interacting protein 1 (SCHIP1), mRNA.	-1.765	-7.827	-2.01	5.817	0	0	0
255	VAT1	ILMN_1700690	10493	vesicle amine transport protein 1 homolog (T. californica) (VAT1), mRNA.	1.616	7.822	2.475	5.347	0	0	0
256	NUDT1	ILMN_2330243	4521	nudix (nucleoside diphosphate linked moiety X)-type motif 1 (NUDT1), transcript variant 2A, mRNA.	1.396	7.792	2.469	5.324	0	0	0
257	GPR56	ILMN_2352097	9289	G protein-coupled receptor 56 (GPR56), transcript variant 2, mRNA.	-2.113	-7.792	-2.008	5.784	0	0	0
258	PPIL3	ILMN_1770020	53938	peptidylprolyl isomerase (cyclophilin)-like 3 (PPIL3), transcript variant PPIL3b, mRNA.	1.493	7.789	2.463	5.327	0	0	0
259	PTGER4	ILMN_1795930	5734	prostaglandin E receptor 4 (subtype EP4) (PTGER4), mRNA.	-2.016	-7.78	-2.007	5.773	0	0	0
260	ABCA10	ILMN_2070570	10349	ATP-binding cassette, sub-family A (ABC1), member 10 (ABCA10), mRNA.	1.592	7.778	2.457	5.321	0	0	0
261	COL6A3	ILMN_1706643	1293	collagen, type VI, alpha 3 (COL6A3), transcript variant 3, mRNA.	1.665	7.759	2.451	5.309	0	0	0
262	HNRPUL1	ILMN_2395728	11100	heterogeneous nuclear ribonucleoprotein U-like 1 (HNRPUL1), transcript variant 4, mRNA.	1.416	7.743	2.445	5.298	0	0	0
263	UBE2E3	ILMN_2390338	10477	ubiquitin-conjugating enzyme E2E 3 (UBC4/5 homolog, yeast) (UBE2E3), transcript variant 1, mRNA.	1.333	7.738	2.439	5.299	0	0	0
264	ZNF410	ILMN_1773247	57862	zinc finger protein 410 (ZNF410), mRNA.	-1.331	-7.705	-2.005	5.7	0	0	0
265	TIMM22	ILMN_1706959	29928	translocase of inner mitochondrial membrane 22 homolog (yeast) (TIMM22), nuclear gene encoding mitochondrial protein, mRNA.	1.326	7.704	2.433	5.271	0	0	0
266	ZC3HAV1	ILMN_1724837	56829	zinc finger CCCH-type, antiviral 1 (ZC3HAV1), transcript variant 1, mRNA.	-1.447	-7.7	-2.003	5.696	0	0	0
267	SPATA2L	ILMN_1691111	124044	spermatogenesis associated 2-like (SPATA2L), mRNA.	-1.717	-7.693	-2.002	5.691	0	0	0
268	HOXC6	ILMN_1794492	3223	homeobox C6 (HOXC6), transcript variant 1, mRNA.	1.861	7.69	2.427	5.263	0	0	0
269	LIMK2	ILMN_1687960	3985	LIM domain kinase 2 (LIMK2), transcript variant 2b, mRNA.	-1.374	-7.659	-2	5.659	0	0	0
270	GPR56	ILMN_2384122	9289	G protein-coupled receptor 56 (GPR56), transcript variant 3, mRNA.	-2.106	-7.652	-1.999	5.653	0	0	0
271	TNFRSF10B	ILMN_1699265	8795	tumor necrosis factor receptor superfamily, member 10b (TNFRSF10B), transcript variant 1, mRNA.	-1.971	-7.65	-1.997	5.653	0	0	0
272	NOS3	ILMN_1775224	4846	nitric oxide synthase 3 (endothelial cell) (NOS3), mRNA.	-2.269	-7.65	-1.996	5.654	0	0	0
273	PKD1L2	ILMN_1742788	114780	polycystic kidney disease 1-like 2 (PKD1L2), transcript variant 1, mRNA.	2.003	7.649	2.422	5.227	0	0	0
274	UBE2D3	ILMN_2320853	7323	ubiquitin-conjugating enzyme E2D 3 (UBC4/5 homolog, yeast) (UBE2D3), transcript variant 6, mRNA.	-1.38	-7.64	-1.994	5.646	0	0	0
275	YRDC	ILMN_2061732	79693	yrdC domain containing (E. coli) (YRDC), mRNA.	-1.853	-7.637	-1.993	5.644	0	0	0
276	CASP4	ILMN_1778059	837	caspase 4, apoptosis-related cysteine peptidase (CASP4), transcript variant gamma, mRNA.	-1.505	-7.634	-1.991	5.642	0	0	0
277	PSCD1	ILMN_1694084	9267	pleckstrin homology, Sec7 and coiled-coil domains 1(cytohesin 1) (PSCD1), transcript variant 2, mRNA.	-1.694	-7.626	-1.99	5.636	0	0	0
278	GBP1	ILMN_2148785	2633	guanylate binding protein 1, interferon-inducible, 67kDa (GBP1), mRNA.	-1.591	-7.623	-1.988	5.635	0	0	0
279	MT2A	ILMN_1686664	4502	metallothionein 2A (MT2A), mRNA.	-4.698	-7.622	-1.987	5.635	0	0	0
280	UBE2I	ILMN_1810474	7329	ubiquitin-conjugating enzyme E2I (UBC9 homolog, yeast) (UBE2I), transcript variant 3, mRNA.	1.213	7.622	2.417	5.205	0	0	0
281	DYRK2	ILMN_2374244	8445	dual-specificity tyrosine-(Y)-phosphorylation regulated kinase 2 (DYRK2), transcript variant 1, mRNA.	1.509	7.621	2.411	5.21	0	0	0
282	TMEM106C	ILMN_1692511	79022	transmembrane protein 106C (TMEM106C), mRNA.	1.466	7.611	2.406	5.205	0	0	0
283	LOC646200	ILMN_1732328	646200	PREDICTED: similar to 60S ribosomal protein L22 (Heparin binding protein HBp15), transcript variant 1 (LOC646200), mRNA.	1.352	7.601	2.401	5.2	0	0	0
284	GSPT2	ILMN_1730101	23708	G1 to S phase transition 2 (GSPT2), mRNA.	1.311	7.601	2.396	5.205	0	0	0
285	TNFRSF10A	ILMN_1721316	8797	tumor necrosis factor receptor superfamily, member 10a (TNFRSF10A), mRNA.	-1.42	-7.593	-1.985	5.607	0	0	0
286	TAP1	ILMN_1751079	6890	transporter 1, ATP-binding cassette, sub-family B (MDR/TAP) (TAP1), mRNA.	-1.863	-7.584	-1.984	5.6	0	0	0
287	HIF1A	ILMN_2379788	3091	hypoxia-inducible factor 1, alpha subunit (basic helix-loop-helix transcription factor) (HIF1A), transcript variant 2, mRNA.	-1.883	-7.576	-1.983	5.594	0	0	0
288	UBQLN1	ILMN_2351611	29979	ubiquilin 1 (UBQLN1), transcript variant 2, mRNA.	-1.469	-7.574	-1.981	5.593	0	0	0
289	C10orf6	ILMN_1710207	55719	chromosome 10 open reading frame 6 (C10orf6), mRNA.	1.652	7.573	2.391	5.182	0	0	0
290	SRF	ILMN_1803398	6722	serum response factor (c-fos serum response element-binding transcription factor) (SRF), mRNA.	-1.475	-7.561	-1.98	5.581	0	0	0
291	KIAA1434	ILMN_1701111	56261	hypothetical protein KIAA1434 (KIAA1434), mRNA.	-1.497	-7.56	-1.978	5.581	0	0	0
292	DNAJA1	ILMN_1672496	3301	DnaJ (Hsp40) homolog, subfamily A, member 1 (DNAJA1), mRNA.	-2.565	-7.557	-1.977	5.58	0	0	0
293	PRO0628	ILMN_2213834		PRO0628 protein (PRO0628) on chromosome 20.	-1.511	-7.549	-1.975	5.574	0	0	0
294	CEACAM1	ILMN_1716815	634	carcinoembryonic antigen-related cell adhesion molecule 1 (biliary glycoprotein) (CEACAM1), transcript variant 2, mRNA.	-2.409	-7.543	-1.974	5.569	0	0	0
295	SOD2	ILMN_1792922	6648	superoxide dismutase 2, mitochondrial (SOD2), nuclear gene encoding mitochondrial protein, transcript variant 1, mRNA.	-1.376	-7.54	-1.973	5.567	0	0	0
296	CDK2	ILMN_1665559	1017	cyclin-dependent kinase 2 (CDK2), transcript variant 1, mRNA.	-1.7	-7.528	-1.971	5.556	0	0	0
297	MYADM	ILMN_2308849	91663	myeloid-associated differentiation marker (MYADM), transcript variant 4, mRNA.	-2.262	-7.526	-1.97	5.557	0	0	0
298	ANG	ILMN_1760727	283	angiogenin, ribonuclease, RNase A family, 5 (ANG), transcript variant 2, mRNA.	1.651	7.514	2.387	5.128	0	0	0
299	CA12	ILMN_1720998	771	carbonic anhydrase XII (CA12), transcript variant 1, mRNA.	1.948	7.511	2.382	5.129	0	0	0
300	TSPAN4	ILMN_2340027	7106	tetraspanin 4 (TSPAN4), transcript variant 6, mRNA.	1.348	7.502	2.377	5.125	0	0	0
301	INSIG1	ILMN_1686989	3638	insulin induced gene 1 (INSIG1), transcript variant 2, mRNA.	-2.298	-7.483	-1.968	5.515	0	0	0
302	SBNO2	ILMN_1808811	22904	strawberry notch homolog 2 (Drosophila) (SBNO2), transcript variant 1, mRNA.	-1.64	-7.472	-1.967	5.505	0	0	0
303	COL1A2	ILMN_2104356	1278	collagen, type I, alpha 2 (COL1A2), mRNA.	4.217	7.471	2.372	5.098	0	0	0
304	TP53I13	ILMN_1666178	90313	tumor protein p53 inducible protein 13 (TP53I13), mRNA.	1.375	7.47	2.367	5.102	0	0	0
305	RCOR3	ILMN_1682095	55758	REST corepressor 3 (RCOR3), mRNA.	1.7	7.469	2.363	5.107	0	0	0
306	BAIAP2L1	ILMN_1703593	55971	BAI1-associated protein 2-like 1 (BAIAP2L1), mRNA.	-1.265	-7.467	-1.966	5.502	0	0	0
307	CTDSP1	ILMN_1728163	58190	CTD (carboxy-terminal domain, RNA polymerase II, polypeptide A) small phosphatase 1 (CTDSP1), transcript variant 1, mRNA.	1.381	7.467	2.358	5.108	0	0	0
308	RPL5	ILMN_2087080	6125	ribosomal protein L5 (RPL5), mRNA.	1.365	7.465	2.354	5.112	0	0	0
309	EMX2	ILMN_2187746	2018	empty spiracles homeobox 2 (EMX2), mRNA.	1.626	7.441	2.349	5.092	0	0	0
310	ZNF564	ILMN_2217212	163050	zinc finger protein 564 (ZNF564), mRNA.	1.527	7.441	2.345	5.096	0	0	0
311	RPA2	ILMN_1753582	6118	replication protein A2, 32kDa (RPA2), mRNA.	1.342	7.44	2.34	5.099	0	0	0
312	RRP12	ILMN_1767253	23223	ribosomal RNA processing 12 homolog (S. cerevisiae) (RRP12), mRNA.	-2.095	-7.436	-1.964	5.472	0	0	0
313	C14orf32	ILMN_1779279	93487	chromosome 14 open reading frame 32 (C14orf32), mRNA.	-1.428	-7.436	-1.963	5.473	0	0	0
314	CEBPB	ILMN_1693014	1051	CCAAT/enhancer binding protein (C/EBP), beta (CEBPB), mRNA.	-1.832	-7.43	-1.962	5.468	0	0	0
315	C12orf47	ILMN_1798957		PREDICTED: chromosome 12 open reading frame 47 (C12orf47), misc RNA.	1.326	7.426	2.336	5.09	0	0	0
316	EFEMP2	ILMN_1653203	30008	EGF-containing fibulin-like extracellular matrix protein 2 (EFEMP2), mRNA.	1.417	7.424	2.332	5.092	0	0	0
317	LMNA	ILMN_1737394	4000	lamin A/C (LMNA), transcript variant 2, mRNA.	-2.131	-7.408	-1.96	5.448	0	0	0
318	HSPB8	ILMN_1791280	26353	heat shock 22kDa protein 8 (HSPB8), mRNA.	-2.256	-7.396	-1.959	5.437	0	0	0
319	NR4A3	ILMN_1781812	8013	nuclear receptor subfamily 4, group A, member 3 (NR4A3), transcript variant 4, mRNA.	-2.026	-7.395	-1.958	5.437	0	0	0
320	B4GALT5	ILMN_1685824	9334	UDP-Gal:betaGlcNAc beta 1,4- galactosyltransferase, polypeptide 5 (B4GALT5), mRNA.	-1.854	-7.388	-1.956	5.432	0	0	0
321	TMEM71	ILMN_1674402	137835	transmembrane protein 71 (TMEM71), mRNA.	-1.655	-7.386	-1.955	5.431	0	0	0
322	MAFF	ILMN_2322375	23764	v-maf musculoaponeurotic fibrosarcoma oncogene homolog F (avian) (MAFF), transcript variant 1, mRNA.	-1.925	-7.385	-1.954	5.431	0	0	0
323	CES4	ILMN_2150095		carboxylesterase 4-like (CES4) on chromosome 16.	-3.177	-7.377	-1.952	5.425	0	0	0
324	EDF1	ILMN_2246894	8721	endothelial differentiation-related factor 1 (EDF1), transcript variant alpha, mRNA.	1.415	7.372	2.328	5.044	0	0	0
325	CXCR4	ILMN_2320888	7852	chemokine (C-X-C motif) receptor 4 (CXCR4), transcript variant 1, mRNA.	-1.574	-7.363	-1.951	5.412	0	0	0
326	DGUOK	ILMN_2312897	1716	deoxyguanosine kinase (DGUOK), nuclear gene encoding mitochondrial protein, transcript variant 1, mRNA.	1.34	7.359	2.324	5.035	0	0	0
327	MARCKS	ILMN_1807042	4082	myristoylated alanine-rich protein kinase C substrate (MARCKS), mRNA.	1.706	7.358	2.32	5.038	0	0	0
328	BSCL2	ILMN_1774596	26580	Bernardinelli-Seip congenital lipodystrophy 2 (seipin) (BSCL2), mRNA.	1.341	7.349	2.316	5.032	0	0	0
329	NFATC1	ILMN_1707051	4772	nuclear factor of activated T-cells, cytoplasmic, calcineurin-dependent 1 (NFATC1), transcript variant 1, mRNA.	-2.279	-7.345	-1.95	5.396	0	0	0
330	TCF20	ILMN_2368068	6942	transcription factor 20 (AR1) (TCF20), transcript variant 2, mRNA.	1.196	7.342	2.312	5.029	0	0	0
331	TFDP1	ILMN_2117987	7027	transcription factor Dp-1 (TFDP1), mRNA.	-1.253	-7.336	-1.948	5.388	0	0	0
332	KDELR1	ILMN_2130411	10945	KDEL (Lys-Asp-Glu-Leu) endoplasmic reticulum protein retention receptor 1 (KDELR1), mRNA.	1.361	7.336	2.309	5.027	0	0	0
333	LOC63920	ILMN_1727553	63920	transposon-derived Buster3 transposase-like (LOC63920), mRNA.	1.319	7.334	2.305	5.029	0	0	0
334	OLFML3	ILMN_1727532	56944	olfactomedin-like 3 (OLFML3), mRNA.	2.049	7.323	2.301	5.022	0	0	0
335	TCEA3	ILMN_1726928	6920	transcription elongation factor A (SII), 3 (TCEA3), mRNA.	1.728	7.312	2.298	5.014	0	0	0
336	EIF5	ILMN_2318430	1983	eukaryotic translation initiation factor 5 (EIF5), transcript variant 1, mRNA.	-1.473	-7.307	-1.947	5.361	0	0	0
337	CTSG	ILMN_1680424	1511	cathepsin G (CTSG), mRNA.	2.413	7.306	2.294	5.012	0	0	0
338	LRRC17	ILMN_1652826	10234	leucine rich repeat containing 17 (LRRC17), transcript variant 2, mRNA.	2.784	7.302	2.29	5.012	0	0	0
339	KIF5B	ILMN_1788160	3799	kinesin family member 5B (KIF5B), mRNA.	-1.754	-7.271	-1.946	5.326	0	0	0
340	LUZP1	ILMN_1714159	7798	leucine zipper protein 1 (LUZP1), mRNA.	-1.462	-7.269	-1.944	5.325	0	0	0
341	TMEM101	ILMN_1667716	84336	transmembrane protein 101 (TMEM101), mRNA.	1.466	7.269	2.287	4.982	0	0	0
342	ASB13	ILMN_1654385	79754	ankyrin repeat and SOCS box-containing 13 (ASB13), mRNA.	1.296	7.266	2.283	4.983	0	0	0
343	ATF4	ILMN_1672128	468	activating transcription factor 4 (tax-responsive enhancer element B67) (ATF4), transcript variant 1, mRNA.	-1.335	-7.258	-1.943	5.315	0	0	0
344	CCNB1IP1	ILMN_2347349	57820	cyclin B1 interacting protein 1 (CCNB1IP1), transcript variant 3, mRNA.	1.552	7.254	2.28	4.975	0	0	0
345	PTPRA	ILMN_2411794	5786	protein tyrosine phosphatase, receptor type, A (PTPRA), transcript variant 3, mRNA.	1.373	7.252	2.276	4.976	0	0	0
346	PCDH17	ILMN_1781514	27253	protocadherin 17 (PCDH17), mRNA.	-1.599	-7.251	-1.942	5.31	0	0	0
347	FFAR2	ILMN_1797895	2867	free fatty acid receptor 2 (FFAR2), mRNA.	-1.585	-7.244	-1.94	5.304	0	0	0
348	TICAM2	ILMN_1651346	353376	toll-like receptor adaptor molecule 2 (TICAM2), mRNA.	1.401	7.243	2.273	4.97	0	0	0
349	NFE2	ILMN_1711786	4778	nuclear factor (erythroid-derived 2), 45kDa (NFE2), mRNA.	-2.269	-7.239	-1.939	5.3	0	0	0
350	IVNS1ABP	ILMN_1717877	10625	influenza virus NS1A binding protein (IVNS1ABP), mRNA.	-1.529	-7.233	-1.938	5.295	0	0	0
351	HIST1H4H	ILMN_1751120	8365	histone cluster 1, H4h (HIST1H4H), mRNA.	-1.468	-7.23	-1.937	5.293	0	0	0
352	PRDM1	ILMN_1655077	639	PR domain containing 1, with ZNF domain (PRDM1), transcript variant 1, mRNA.	-1.796	-7.227	-1.935	5.292	0	0	0
353	DDOST	ILMN_1734231	1650	dolichyl-diphosphooligosaccharide-protein glycosyltransferase (DDOST), mRNA.	1.396	7.225	2.269	4.956	0	0	0
354	SELL	ILMN_1724422	6402	selectin L (lymphocyte adhesion molecule 1) (SELL), mRNA.	-2.13	-7.224	-1.934	5.29	0	0	0
355	GALK2	ILMN_1723124	2585	galactokinase 2 (GALK2), transcript variant 2, mRNA.	1.458	7.22	2.266	4.954	0	0	0
356	EIF1	ILMN_1803846	10209	eukaryotic translation initiation factor 1 (EIF1), mRNA.	-1.45	-7.218	-1.933	5.285	0	0	0
357	ANKAR	ILMN_2112829	150709	ankyrin and armadillo repeat containing (ANKAR), mRNA.	1.291	7.211	2.262	4.949	0	0	0
358	IRF7	ILMN_1798181	3665	interferon regulatory factor 7 (IRF7), transcript variant b, mRNA.	-2.034	-7.21	-1.931	5.279	0	0	0
359	CNKSR3	ILMN_1748844	154043	CNKSR family member 3 (CNKSR3), mRNA.	-2.161	-7.2	-1.93	5.27	0	0	0
360	C6orf130	ILMN_1804834	221443	chromosome 6 open reading frame 130 (C6orf130), mRNA.	1.367	7.196	2.259	4.937	0	0	0
361	THBD	ILMN_1759787	7056	thrombomodulin (THBD), mRNA.	-2.138	-7.195	-1.929	5.266	0	0	0
362	PARL	ILMN_2341467	55486	presenilin associated, rhomboid-like (PARL), nuclear gene encoding mitochondrial protein, transcript variant 1, mRNA.	1.312	7.189	2.256	4.933	0	0	0
363	TUBB	ILMN_2101885	203068	tubulin, beta (TUBB), mRNA.	1.816	7.188	2.253	4.935	0	0	0
364	GTF2B	ILMN_1737857	2959	general transcription factor IIB (GTF2B), mRNA.	-1.585	-7.184	-1.928	5.256	0	0	0
365	HSZFP36	ILMN_2256359	55552	ZFP-36 for a zinc finger protein (HSZFP36), mRNA.	1.427	7.183	2.249	4.933	0	0	0
366	USP12	ILMN_1687284	219333	ubiquitin specific peptidase 12 (USP12), mRNA.	-1.212	-7.169	-1.927	5.243	0	0	0
367	MAP1B	ILMN_1680154	4131	microtubule-associated protein 1B (MAP1B), mRNA.	-1.623	-7.162	-1.925	5.237	0	0	0
368	TMEM185B	ILMN_2231020		transmembrane protein 185B (pseudogene) (TMEM185B) on chromosome 2.	-1.41	-7.158	-1.924	5.234	0	0	0
369	KIT	ILMN_2229379	3815	v-kit Hardy-Zuckerman 4 feline sarcoma viral oncogene homolog (KIT), mRNA.	1.779	7.157	2.246	4.911	0	0	0
370	TMED5	ILMN_1803279	50999	transmembrane emp24 protein transport domain containing 5 (TMED5), mRNA.	-1.507	-7.155	-1.923	5.232	0	0	0
371	CD83	ILMN_1780582	9308	CD83 molecule (CD83), transcript variant 2, mRNA.	-2.679	-7.151	-1.922	5.23	0	0	0
372	PEX11B	ILMN_1678546	8799	peroxisomal biogenesis factor 11B (PEX11B), mRNA.	1.502	7.143	2.243	4.9	0	0	0
373	HPS6	ILMN_1718537	79803	Hermansky-Pudlak syndrome 6 (HPS6), mRNA.	1.416	7.136	2.24	4.896	0	0	0
374	MAP2K3	ILMN_1801175	5606	mitogen-activated protein kinase kinase 3 (MAP2K3), transcript variant A, mRNA.	-1.568	-7.133	-1.92	5.213	0	0	0
375	TCEAL8	ILMN_1656399	90843	transcription elongation factor A (SII)-like 8 (TCEAL8), transcript variant 2, mRNA.	1.491	7.133	2.237	4.896	0	0	0
376	OLR1	ILMN_1723035	4973	oxidized low density lipoprotein (lectin-like) receptor 1 (OLR1), mRNA.	-2.091	-7.13	-1.919	5.211	0	0	0
377	LCMT1	ILMN_2312709	51451	leucine carboxyl methyltransferase 1 (LCMT1), transcript variant 1, mRNA.	1.308	7.124	2.234	4.889	0	0	0
378	ELF1	ILMN_1664010	1997	E74-like factor 1 (ets domain transcription factor) (ELF1), mRNA.	-1.518	-7.12	-1.918	5.202	0	0	0
379	SNRPA	ILMN_1779399	6626	small nuclear ribonucleoprotein polypeptide A (SNRPA), mRNA.	1.238	7.119	2.231	4.888	0	0	0
380	KIAA0247	ILMN_2226917	9766	KIAA0247 (KIAA0247), mRNA.	-1.508	-7.114	-1.917	5.197	0	0	0
381	HIRIP3	ILMN_1678037	8479	HIRA interacting protein 3 (HIRIP3), mRNA.	1.314	7.108	2.229	4.879	0	0	0
382	C2orf64	ILMN_1683065	493753	chromosome 2 open reading frame 64 (C2orf64), mRNA.	1.443	7.105	2.226	4.88	0	0	0
383	C13orf15	ILMN_1658494	28984	chromosome 13 open reading frame 15 (C13orf15), mRNA.	-1.763	-7.093	-1.916	5.178	0	0	0
384	SLC2A10	ILMN_2120247	81031	solute carrier family 2 (facilitated glucose transporter), member 10 (SLC2A10), mRNA.	1.57	7.091	2.223	4.868	0	0	0
385	SERPINE1	ILMN_1744381	5054	serpin peptidase inhibitor, clade E (nexin, plasminogen activator inhibitor type 1), member 1 (SERPINE1), mRNA.	-5.622	-7.089	-1.914	5.175	0	0	0
386	IRX5	ILMN_2140559	10265	iroquois homeobox protein 5 (IRX5), mRNA.	1.504	7.088	2.22	4.869	0	0	0
387	LOC93622	ILMN_1797181		PREDICTED: hypothetical protein BC006130 (LOC93622), misc RNA.	1.238	7.087	2.217	4.87	0	0	0
388	C17orf58	ILMN_1700515	284018	chromosome 17 open reading frame 58 (C17orf58), transcript variant 2, mRNA.	2.435	7.086	2.214	4.872	0	0	0
389	RDH14	ILMN_2222984	57665	retinol dehydrogenase 14 (all-trans/9-cis/11-cis) (RDH14), mRNA.	1.282	7.084	2.211	4.873	0	0	0
390	PRKAB2	ILMN_1786021	5565	protein kinase, AMP-activated, beta 2 non-catalytic subunit (PRKAB2), mRNA.	1.451	7.084	2.209	4.875	0	0	0
391	CYCS	ILMN_1730416	54205	cytochrome c, somatic (CYCS), nuclear gene encoding mitochondrial protein, mRNA.	-1.355	-7.081	-1.913	5.168	0	0	0
392	KIAA1712	ILMN_2213199	80817	KIAA1712 (KIAA1712), mRNA.	1.577	7.074	2.206	4.868	0	0	0
393	PGLS	ILMN_1797005	25796	6-phosphogluconolactonase (PGLS), mRNA.	1.41	7.073	2.203	4.87	0	0	0
394	ZNF500	ILMN_1700238	26048	zinc finger protein 500 (ZNF500), mRNA.	1.307	7.065	2.2	4.865	0	0	0
395	PTPRD	ILMN_2315789	5789	protein tyrosine phosphatase, receptor type, D (PTPRD), transcript variant 2, mRNA.	1.4	7.058	2.197	4.861	0	0	0
396	SMAD5	ILMN_1674551	4090	SMAD family member 5 (SMAD5), transcript variant 1, mRNA.	1.399	7.058	2.194	4.864	0	0	0
397	FNDC1	ILMN_2163873	84624	fibronectin type III domain containing 1 (FNDC1), mRNA.	3.599	7.045	2.192	4.853	0	0	0
398	MGC42367	ILMN_1776121	343990	similar to 2010300C02Rik protein (MGC42367), mRNA.	-1.884	-7.044	-1.912	5.132	0	0	0
399	C19orf59	ILMN_1762713	199675	chromosome 19 open reading frame 59 (C19orf59), mRNA.	-1.912	-7.04	-1.911	5.129	0	0	0
400	EDNRB	ILMN_1751904	1910	endothelin receptor type B (EDNRB), transcript variant 1, mRNA.	-1.4	-7.037	-1.91	5.128	0	0	0
401	AQP9	ILMN_1715068	366	aquaporin 9 (AQP9), mRNA.	-2.939	-7.034	-1.908	5.126	0	0	0
402	SEC11A	ILMN_1693490	23478	SEC11 homolog A (S. cerevisiae) (SEC11A), mRNA.	1.377	7.03	2.189	4.841	0	0	0
403	C3orf19	ILMN_1750144	51244	chromosome 3 open reading frame 19 (C3orf19), mRNA.	1.465	7.03	2.186	4.843	0	0	0
404	PICALM	ILMN_1715273	8301	phosphatidylinositol binding clathrin assembly protein (PICALM), transcript variant 1, mRNA.	-1.348	-7.024	-1.907	5.117	0	0	0
405	UNC50	ILMN_1766981	25972	unc-50 homolog (C. elegans) (UNC50), mRNA.	1.281	7.024	2.184	4.84	0	0	0
406	MMP19	ILMN_1782953	4327	matrix metallopeptidase 19 (MMP19), transcript variant 2, mRNA.	-1.655	-7.024	-1.906	5.117	0	0	0
407	RBM15	ILMN_1666739	64783	RNA binding motif protein 15 (RBM15), mRNA.	-1.58	-7.015	-1.905	5.11	0	0	0
408	ALOX5	ILMN_1680996	240	PREDICTED: arachidonate 5-lipoxygenase (ALOX5), mRNA.	-1.837	-7.003	-1.904	5.099	0	0	0
409	FBLN7	ILMN_1735743	129804	fibulin 7 (FBLN7), mRNA.	1.366	7.001	2.181	4.819	0	0	0
410	ZNHIT3	ILMN_1812478	9326	zinc finger, HIT type 3 (ZNHIT3), mRNA.	1.393	6.999	2.179	4.82	0	0	0
411	GPR109A	ILMN_1750497	338442	G protein-coupled receptor 109A (GPR109A), mRNA.	-1.533	-6.988	-1.903	5.085	0	0	0
412	C12orf57	ILMN_1812191	113246	chromosome 12 open reading frame 57 (C12orf57), mRNA.	1.775	6.986	2.176	4.81	0	0	0
413	ZNF540	ILMN_1681846	163255	zinc finger protein 540 (ZNF540), mRNA.	1.311	6.986	2.173	4.813	0	0	0
414	BCL6B	ILMN_1651285	255877	B-cell CLL/lymphoma 6, member B (zinc finger protein) (BCL6B), mRNA.	-1.319	-6.97	-1.902	5.069	0	0	0
415	RPL13A	ILMN_1713369	23521	ribosomal protein L13a (RPL13A), mRNA.	1.502	6.97	2.171	4.799	0	0	0
416	EGR2	ILMN_1743199	1959	early growth response 2 (Krox-20 homolog, Drosophila) (EGR2), mRNA.	-3.159	-6.967	-1.9	5.067	0	0	0
417	BIVM	ILMN_2214098	54841	basic, immunoglobulin-like variable motif containing (BIVM), mRNA.	1.288	6.966	2.168	4.798	0	0	0
418	BCDIN3D	ILMN_1796113	144233	BCDIN3 domain containing (BCDIN3D), mRNA.	1.245	6.962	2.166	4.796	0	0	0
419	CD24	ILMN_2060413	934	CD24 molecule (CD24), mRNA.	3.304	6.948	2.163	4.784	0	0	0
420	FRG1	ILMN_1734696	2483	FSHD region gene 1 (FRG1), mRNA.	1.273	6.948	2.161	4.787	0	0	0
421	MEIS2	ILMN_1695945	4212	Meis homeobox 2 (MEIS2), transcript variant g, mRNA.	1.26	6.947	2.158	4.788	0	0	0
422	NOLC1	ILMN_2184640	9221	nucleolar and coiled-body phosphoprotein 1 (NOLC1), mRNA.	-2.118	-6.943	-1.899	5.043	0	0	0
423	RABL2B	ILMN_2385688	11158	RAB, member of RAS oncogene family-like 2B (RABL2B), transcript variant 2, mRNA.	1.273	6.941	2.156	4.785	0	0	0
424	TPM3	ILMN_1697567	7170	tropomyosin 3 (TPM3), transcript variant 1, mRNA.	-1.435	-6.937	-1.898	5.039	0	0	0
425	GALT	ILMN_1657475	2592	galactose-1-phosphate uridylyltransferase (GALT), mRNA.	1.268	6.936	2.154	4.782	0	0	0
426	C6orf166	ILMN_2148847	55122	chromosome 6 open reading frame 166 (C6orf166), mRNA.	-1.547	-6.93	-1.897	5.033	0	0	0
427	PLSCR1	ILMN_1745242	5359	phospholipid scramblase 1 (PLSCR1), mRNA.	-1.741	-6.928	-1.896	5.032	0	0	0
428	CIRBP	ILMN_1674661	1153	cold inducible RNA binding protein (CIRBP), mRNA.	1.552	6.925	2.151	4.774	0	0	0
429	UBL4A	ILMN_1742147	8266	ubiquitin-like 4A (UBL4A), mRNA.	1.285	6.925	2.149	4.776	0	0	0
430	PARP2	ILMN_1757995	10038	poly (ADP-ribose) polymerase family, member 2 (PARP2), mRNA.	1.379	6.917	2.146	4.77	0	0	0
431	NFE2L2	ILMN_1790909	4780	nuclear factor (erythroid-derived 2)-like 2 (NFE2L2), mRNA.	-1.502	-6.915	-1.895	5.021	0	0	0
432	THBS1	ILMN_1686116	7057	thrombospondin 1 (THBS1), mRNA.	-3.841	-6.91	-1.894	5.017	0	0	0
433	ATP2A2	ILMN_1655884	488	ATPase, Ca++ transporting, cardiac muscle, slow twitch 2 (ATP2A2), transcript variant 1, mRNA.	-1.436	-6.903	-1.893	5.01	0	0	0
434	SSH1	ILMN_1727671	54434	slingshot homolog 1 (Drosophila) (SSH1), mRNA.	-1.402	-6.898	-1.891	5.006	0	0	0
435	MLF1	ILMN_1684439	4291	myeloid leukemia factor 1 (MLF1), mRNA.	-1.41	-6.891	-1.89	5.001	0	0	0
436	C6	ILMN_1688242	729	complement component 6 (C6), mRNA.	2.966	6.891	2.144	4.747	0	0	0
437	C14orf28	ILMN_1807031	122525	chromosome 14 open reading frame 28 (C14orf28), mRNA.	1.557	6.89	2.142	4.748	0	0	0
438	ZADH2	ILMN_1795063	284273	zinc binding alcohol dehydrogenase, domain containing 2 (ZADH2), mRNA.	1.696	6.888	2.139	4.748	0	0	0
439	SLC25A37	ILMN_1715969	51312	solute carrier family 25, member 37 (SLC25A37), nuclear gene encoding mitochondrial protein, mRNA.	-1.769	-6.877	-1.889	4.988	0	0	0
440	NEDD9	ILMN_1743619	4739	neural precursor cell expressed, developmentally down-regulated 9 (NEDD9), transcript variant 2, mRNA.	-1.58	-6.876	-1.888	4.988	0	0	0
441	ANXA1	ILMN_2184184	301	annexin A1 (ANXA1), mRNA.	-1.639	-6.865	-1.887	4.978	0	0	0
442	IL11RA	ILMN_1664912	3590	interleukin 11 receptor, alpha (IL11RA), transcript variant 1, mRNA.	1.624	6.847	2.137	4.71	0	0	0
443	IER2	ILMN_1700584	9592	immediate early response 2 (IER2), mRNA.	-1.408	-6.847	-1.886	4.961	0	0	0
444	ZNF24	ILMN_1654357	7572	zinc finger protein 24 (ZNF24), mRNA.	-1.329	-6.843	-1.885	4.959	0	0	0
445	GRRP1	ILMN_2116299	79927	glycine/arginine rich protein 1 (GRRP1), mRNA.	-2.238	-6.836	-1.884	4.952	0	0	0
446	DFNA5	ILMN_1670145	1687	deafness, autosomal dominant 5 (DFNA5), mRNA.	1.769	6.821	2.135	4.686	0	0	0
447	PPAPDC2	ILMN_1802628	403313	phosphatidic acid phosphatase type 2 domain containing 2 (PPAPDC2), mRNA.	1.299	6.81	2.133	4.678	0	0	0
448	IRX3	ILMN_1811468	79191	iroquois homeobox 3 (IRX3), mRNA.	2.098	6.807	2.13	4.677	0	0	0
449	LITAF	ILMN_1713934	9516	lipopolysaccharide-induced TNF factor (LITAF), mRNA.	-1.625	-6.804	-1.883	4.922	0	0	0
450	FPR2	ILMN_1740875	2358	formyl peptide receptor 2 (FPR2), transcript variant 2, mRNA.	-1.767	-6.803	-1.882	4.921	0	0	0
451	ZNF395	ILMN_1772876	55893	zinc finger protein 395 (ZNF395), mRNA.	1.547	6.802	2.128	4.674	0	0	0
452	EIF4G2	ILMN_2279635	1982	eukaryotic translation initiation factor 4 gamma, 2 (EIF4G2), transcript variant 1, mRNA.	-1.546	-6.797	-1.88	4.916	0	0	0
453	RPL14	ILMN_1726460	9045	ribosomal protein L14 (RPL14), transcript variant 1, mRNA.	1.697	6.794	2.126	4.668	0	0	0
454	AKAP12	ILMN_1686846	9590	A kinase (PRKA) anchor protein (gravin) 12 (AKAP12), transcript variant 2, mRNA.	-1.909	-6.792	-1.879	4.913	0	0	0
455	BMF	ILMN_1695354	90427	Bcl2 modifying factor (BMF), transcript variant 2, mRNA.	1.299	6.788	2.124	4.665	0	0	0
456	KIAA0644	ILMN_1778755	9865	KIAA0644 gene product (KIAA0644), mRNA.	1.91	6.785	2.122	4.663	0	0	0
457	MMS19L	ILMN_2174394	64210	MMS19-like (MET18 homolog, S. cerevisiae) (MMS19L), mRNA.	1.344	6.777	2.119	4.657	0	0	0
458	RNF19B	ILMN_1682081	127544	ring finger protein 19B (RNF19B), mRNA.	-1.4	-6.768	-1.878	4.89	0	0	0
459	LILRA5	ILMN_2266595	353514	leukocyte immunoglobulin-like receptor, subfamily A (with TM domain), member 5 (LILRA5), transcript variant 1, mRNA.	-2.216	-6.766	-1.877	4.889	0	0	0
460	GCA	ILMN_1800602	25801	grancalcin, EF-hand calcium binding protein (GCA), mRNA.	-1.777	-6.764	-1.876	4.888	0	0	0
461	NUMA1	ILMN_2160005	4926	nuclear mitotic apparatus protein 1 (NUMA1), mRNA.	1.343	6.763	2.117	4.645	0	0	0
462	TNFRSF11B	ILMN_1676663	4982	tumor necrosis factor receptor superfamily, member 11b (osteoprotegerin) (TNFRSF11B), mRNA.	-1.653	-6.762	-1.875	4.887	0	0	0
463	KDELC2	ILMN_1651557	143888	KDEL (Lys-Asp-Glu-Leu) containing 2 (KDELC2), mRNA.	1.447	6.761	2.115	4.646	0	0	0
464	WTAP	ILMN_2279339	9589	Wilms tumor 1 associated protein (WTAP), transcript variant 1, mRNA.	-1.596	-6.757	-1.874	4.883	0	0	0
465	ALPK2	ILMN_1811238	115701	alpha-kinase 2 (ALPK2), mRNA.	1.68	6.757	2.113	4.644	0	0	0
466	SIX5	ILMN_1793672	147912	SIX homeobox 5 (SIX5), mRNA.	1.449	6.755	2.111	4.644	0	0	0
467	NMRAL1	ILMN_1709814	57407	NmrA-like family domain containing 1 (NMRAL1), mRNA.	1.384	6.755	2.109	4.646	0	0	0
468	FAM53C	ILMN_1744508	51307	family with sequence similarity 53, member C (FAM53C), mRNA.	-1.605	-6.753	-1.873	4.88	0	0	0
469	PON3	ILMN_1701007	5446	paraoxonase 3 (PON3), mRNA.	1.445	6.753	2.107	4.646	0	0	0
470	C19orf22	ILMN_1808202	91300	chromosome 19 open reading frame 22 (C19orf22), mRNA.	-1.673	-6.737	-1.872	4.866	0	0	0
471	SELP	ILMN_1715417	6403	selectin P (granule membrane protein 140kDa, antigen CD62) (SELP), mRNA.	-1.746	-6.73	-1.871	4.859	0	0	0
472	FASTKD5	ILMN_1733377	60493	FAST kinase domains 5 (FASTKD5), mRNA.	-1.378	-6.727	-1.87	4.858	0	0	0
473	GNPTG	ILMN_1764230	84572	N-acetylglucosamine-1-phosphate transferase, gamma subunit (GNPTG), mRNA.	1.235	6.727	2.105	4.623	0	0	0
474	CHD7	ILMN_1677376	55636	chromodomain helicase DNA binding protein 7 (CHD7), mRNA.	-1.58	-6.727	-1.869	4.858	0	0	0
475	UPP1	ILMN_1798256	7378	uridine phosphorylase 1 (UPP1), transcript variant 1, mRNA.	-2.18	-6.725	-1.868	4.857	0	0	0
476	SCO2	ILMN_1701621	9997	SCO cytochrome oxidase deficient homolog 2 (yeast) (SCO2), nuclear gene encoding mitochondrial protein, mRNA.	-1.514	-6.72	-1.867	4.854	0	0	0
477	COMMD3	ILMN_1690392	23412	COMM domain containing 3 (COMMD3), mRNA.	1.346	6.709	2.103	4.606	0	0	0
478	NR4A1	ILMN_2410145	3164	nuclear receptor subfamily 4, group A, member 1 (NR4A1), transcript variant 3, mRNA.	-1.755	-6.705	-1.866	4.84	0	0	0
479	SPOP	ILMN_2397024	8405	speckle-type POZ protein (SPOP), transcript variant 5, mRNA.	1.396	6.704	2.1	4.604	0	0	0
480	UBR1	ILMN_1795964	197131	ubiquitin protein ligase E3 component n-recognin 1 (UBR1), mRNA.	-1.284	-6.701	-1.864	4.836	0	0	0
481	GGA2	ILMN_1686152	23062	golgi associated, gamma adaptin ear containing, ARF binding protein 2 (GGA2), mRNA.	1.339	6.701	2.098	4.602	0	0	0
482	AGTR1	ILMN_2341343	185	angiotensin II receptor, type 1 (AGTR1), transcript variant 3, mRNA.	1.876	6.7	2.096	4.604	0	0	0
483	PMM1	ILMN_1780236	5372	phosphomannomutase 1 (PMM1), mRNA.	1.642	6.697	2.094	4.602	0	0	0
484	PCOLCE	ILMN_1707070	5118	procollagen C-endopeptidase enhancer (PCOLCE), mRNA.	2.104	6.69	2.092	4.597	0	0	0
485	GEM	ILMN_2367883	2669	GTP binding protein overexpressed in skeletal muscle (GEM), transcript variant 2, mRNA.	-2.553	-6.684	-1.863	4.821	0	0	0
486	MID1	ILMN_2371433	4281	midline 1 (Opitz/BBB syndrome) (MID1), transcript variant 1, mRNA.	-1.332	-6.68	-1.862	4.818	0	0	0
487	RPL31	ILMN_1754195	6160	ribosomal protein L31 (RPL31), transcript variant 1, mRNA.	1.402	6.68	2.09	4.59	0	0	0
488	MAP2K3	ILMN_1790534	5606	mitogen-activated protein kinase kinase 3 (MAP2K3), transcript variant A, mRNA.	-2.028	-6.679	-1.861	4.818	0	0	0
489	DBNDD1	ILMN_2374352	79007	dysbindin (dystrobrevin binding protein 1) domain containing 1 (DBNDD1), transcript variant 1, mRNA.	-1.453	-6.676	-1.86	4.816	0	0	0
490	HIPK3	ILMN_2337551	10114	homeodomain interacting protein kinase 3 (HIPK3), transcript variant 3, mRNA.	-1.509	-6.671	-1.859	4.811	0	0	0
491	ARID5A	ILMN_2298567	10865	AT rich interactive domain 5A (MRF1-like) (ARID5A), mRNA.	-1.37	-6.668	-1.858	4.809	0	0	0
492	NLF2	ILMN_1752065	388125	PREDICTED: nuclear localized factor 2 (NLF2), mRNA.	-1.406	-6.667	-1.857	4.809	0	0	0
493	PDIK1L	ILMN_1806328	149420	PDLIM1 interacting kinase 1 like (PDIK1L), mRNA.	1.324	6.66	2.088	4.572	0	0	0
494	DNM1L	ILMN_2286800	10059	dynamin 1-like (DNM1L), transcript variant 1, mRNA.	-1.227	-6.658	-1.856	4.802	0	0	0
495	CDKN1B	ILMN_2196347	1027	cyclin-dependent kinase inhibitor 1B (p27, Kip1) (CDKN1B), mRNA.	1.886	6.656	2.087	4.569	0	0	0
496	LMNA	ILMN_1696749	4000	lamin A/C (LMNA), transcript variant 2, mRNA.	-1.657	-6.651	-1.855	4.796	0	0	0
497	RAB34	ILMN_1810486	83871	RAB34, member RAS oncogene family (RAB34), mRNA.	1.442	6.648	2.085	4.563	0	0	0
498	LIPT1	ILMN_2343105	51601	lipoyltransferase 1 (LIPT1), transcript variant 1, mRNA.	1.362	6.647	2.083	4.565	0	0	0
499	SCYL2	ILMN_1711919	55681	SCY1-like 2 (S. cerevisiae) (SCYL2), mRNA.	-1.357	-6.646	-1.854	4.792	0	0	0
500	C16orf58	ILMN_1685289	64755	chromosome 16 open reading frame 58 (C16orf58), mRNA.	1.302	6.645	2.081	4.564	0	0	0
501	PCDH18	ILMN_2229877	54510	protocadherin 18 (PCDH18), mRNA.	2.332	6.644	2.079	4.565	0	0	0
502	DGUOK	ILMN_1743432	1716	deoxyguanosine kinase (DGUOK), nuclear gene encoding mitochondrial protein, transcript variant 2, mRNA.	1.374	6.639	2.077	4.562	0	0	0
503	EHD1	ILMN_1651832	10938	EH-domain containing 1 (EHD1), mRNA.	-1.534	-6.639	-1.853	4.786	0	0	0
504	TPST2	ILMN_2329679	8459	tyrosylprotein sulfotransferase 2 (TPST2), transcript variant 1, mRNA.	-1.51	-6.639	-1.852	4.787	0	0	0
505	DYRK3	ILMN_2400326	8444	dual-specificity tyrosine-(Y)-phosphorylation regulated kinase 3 (DYRK3), transcript variant 1, mRNA.	-1.526	-6.636	-1.851	4.785	0	0	0
506	FAM39DP	ILMN_1785528		family with sequence similarity 39, member D pseudogene (FAM39DP) on chromosome 15.	1.463	6.636	2.075	4.561	0	0	0
507	CEACAM1	ILMN_2371724	634	carcinoembryonic antigen-related cell adhesion molecule 1 (biliary glycoprotein) (CEACAM1), transcript variant 2, mRNA.	-1.718	-6.632	-1.85	4.782	0	0	0
508	MRPS31	ILMN_1654552	10240	mitochondrial ribosomal protein S31 (MRPS31), nuclear gene encoding mitochondrial protein, mRNA.	1.302	6.63	2.073	4.557	0	0	0
509	TUBB2C	ILMN_1780769	10383	tubulin, beta 2C (TUBB2C), mRNA.	-1.698	-6.623	-1.849	4.774	0	0	0
510	PARL	ILMN_1731354	55486	presenilin associated, rhomboid-like (PARL), nuclear gene encoding mitochondrial protein, transcript variant 2, mRNA.	1.294	6.623	2.071	4.551	0	0	0
511	CLEC7A	ILMN_2323992	64581	C-type lectin domain family 7, member A (CLEC7A), transcript variant 5, mRNA.	-1.309	-6.622	-1.848	4.774	0	0	0
512	GLTSCR2	ILMN_1703565	29997	glioma tumor suppressor candidate region gene 2 (GLTSCR2), mRNA.	1.483	6.613	2.07	4.543	0	0	0
513	CHRNB1	ILMN_1741131	1140	cholinergic receptor, nicotinic, beta 1 (muscle) (CHRNB1), mRNA.	1.269	6.609	2.068	4.541	0	0	0
514	IMPDH2	ILMN_1705737	3615	IMP (inosine monophosphate) dehydrogenase 2 (IMPDH2), mRNA.	1.425	6.604	2.066	4.538	0	0	0
515	HOXB5	ILMN_1674908	3215	homeobox B5 (HOXB5), mRNA.	1.519	6.6	2.064	4.536	0	0	0
516	PSMB7	ILMN_1814156	5695	proteasome (prosome, macropain) subunit, beta type, 7 (PSMB7), mRNA.	1.293	6.596	2.062	4.533	0	0	0
517	HNMT	ILMN_1751789	3176	histamine N-methyltransferase (HNMT), transcript variant 2, mRNA.	1.535	6.595	2.06	4.534	0	0	0
518	CDK4	ILMN_1689001	1019	cyclin-dependent kinase 4 (CDK4), mRNA.	1.305	6.593	2.059	4.534	0	0	0
519	TMEM165	ILMN_1773935	55858	transmembrane protein 165 (TMEM165), mRNA.	-1.399	-6.592	-1.847	4.745	0	0	0
520	PHIP	ILMN_1788689	55023	pleckstrin homology domain interacting protein (PHIP), mRNA.	1.416	6.592	2.057	4.535	0	0	0
521	GSPT1	ILMN_1750130	2935	G1 to S phase transition 1 (GSPT1), mRNA.	-1.65	-6.591	-1.846	4.745	0	0	0
522	SEMA6B	ILMN_1712914	10501	sema domain, transmembrane domain (TM), and cytoplasmic domain, (semaphorin) 6B (SEMA6B), mRNA.	-1.365	-6.59	-1.845	4.746	0	0	0
523	MED22	ILMN_1697218	6837	mediator complex subunit 22 (MED22), transcript variant c, mRNA.	1.402	6.587	2.055	4.532	0	0	0
524	IL8RB	ILMN_1680397	3579	interleukin 8 receptor, beta (IL8RB), mRNA.	-1.691	-6.578	-1.844	4.734	0	0	0
525	C16orf72	ILMN_1773407	29035	chromosome 16 open reading frame 72 (C16orf72), mRNA.	-1.422	-6.575	-1.843	4.732	0	0	0
526	CCNYL1	ILMN_2166524	151195	cyclin Y-like 1 (CCNYL1), mRNA.	-1.355	-6.571	-1.842	4.729	0	0	0
527	FLJ40142	ILMN_2152429	400073	FLJ40142 protein (FLJ40142), mRNA.	1.33	6.56	2.053	4.507	0	0	0
528	C3orf64	ILMN_2136455	285203	chromosome 3 open reading frame 64 (C3orf64), mRNA.	-1.337	-6.558	-1.841	4.717	0	0	0
529	RPSA	ILMN_2411723	3921	ribosomal protein SA (RPSA), transcript variant 1, mRNA.	1.297	6.557	2.052	4.506	0	0	0
530	SYF2	ILMN_1660186	25949	SYF2 homolog, RNA splicing factor (S. cerevisiae) (SYF2), transcript variant 1, mRNA.	1.355	6.557	2.05	4.507	0	0	0
531	ZNF187	ILMN_1760982	7741	zinc finger protein 187 (ZNF187), transcript variant 1, mRNA.	1.373	6.551	2.048	4.503	0	0	0
532	GEM	ILMN_1678968	2669	GTP binding protein overexpressed in skeletal muscle (GEM), transcript variant 1, mRNA.	-1.798	-6.547	-1.84	4.707	0	0	0
533	ZC3H10	ILMN_2075847	84872	zinc finger CCCH-type containing 10 (ZC3H10), mRNA.	1.276	6.545	2.046	4.498	0	0	0
534	ZNF821	ILMN_2151075	55565	zinc finger protein 821 (ZNF821), mRNA.	1.201	6.544	2.045	4.499	0	0	0
535	RBM12	ILMN_2329834	10137	RNA binding motif protein 12 (RBM12), transcript variant 1, mRNA.	-1.323	-6.541	-1.839	4.702	0	0	0
536	AGTR1	ILMN_1814327	185	angiotensin II receptor, type 1 (AGTR1), transcript variant 1, mRNA.	1.89	6.535	2.043	4.492	0	0	0
537	RPL7	ILMN_1815292	6129	ribosomal protein L7 (RPL7), mRNA.	1.42	6.532	2.041	4.491	0	0	0
538	AMD1	ILMN_1667994	262	adenosylmethionine decarboxylase 1 (AMD1), transcript variant 1, mRNA.	-2.055	-6.53	-1.838	4.692	0	0	0
539	C6orf145	ILMN_1709026	221749	PREDICTED: chromosome 6 open reading frame 145 (C6orf145), mRNA.	-1.378	-6.53	-1.837	4.693	0	0	0
540	GADD45A	ILMN_2052208	1647	growth arrest and DNA-damage-inducible, alpha (GADD45A), mRNA.	-2.123	-6.528	-1.836	4.692	0	0	0
541	ARL13B	ILMN_2403047	200894	ADP-ribosylation factor-like 13B (ARL13B), transcript variant 2, mRNA.	-1.245	-6.521	-1.835	4.686	0	0	0
542	S100A12	ILMN_1748915	6283	S100 calcium binding protein A12 (S100A12), mRNA.	-2.851	-6.513	-1.834	4.679	0	0	0
543	ATP5G2	ILMN_1660577	517	ATP synthase, H+ transporting, mitochondrial F0 complex, subunit c (subunit 9), isoform 2 (ATP5G2), nuclear gene encoding mitochondrial protein, transcript variant 2, mRNA.	1.471	6.51	2.039	4.471	0	0	0
544	PYHIN1	ILMN_1669447	149628	pyrin and HIN domain family, member 1 (PYHIN1), transcript variant b2, mRNA.	1.247	6.506	2.038	4.468	0	0	0
545	STAG3L2	ILMN_1791375	442582	stromal antigen 3-like 2 (STAG3L2), mRNA.	1.773	6.505	2.036	4.469	0	0	0
546	C9orf21	ILMN_1717229	195827	chromosome 9 open reading frame 21 (C9orf21), mRNA.	-1.479	-6.505	-1.833	4.672	0	0	0
547	MGC3207	ILMN_2410965	84245	hypothetical protein MGC3207 (MGC3207), transcript variant 2, mRNA.	1.287	6.504	2.034	4.47	0	0	0
548	GPR109B	ILMN_1677693	8843	G protein-coupled receptor 109B (GPR109B), mRNA.	-1.376	-6.503	-1.832	4.671	0	0	0
549	DYRK3	ILMN_2400322	8444	dual-specificity tyrosine-(Y)-phosphorylation regulated kinase 3 (DYRK3), transcript variant 1, mRNA.	-1.547	-6.502	-1.831	4.671	0	0	0
550	QARS	ILMN_1763080	5859	glutaminyl-tRNA synthetase (QARS), mRNA.	1.432	6.5	2.033	4.468	0	0	0
551	DGCR2	ILMN_1713301	9993	DiGeorge syndrome critical region gene 2 (DGCR2), mRNA.	1.177	6.493	2.031	4.462	0	0	0
552	OLFML1	ILMN_1776151	283298	olfactomedin-like 1 (OLFML1), mRNA.	1.658	6.492	2.029	4.463	0	0	0
553	ZNF30	ILMN_1728230	90075	zinc finger protein 30 (ZNF30), transcript variant 2, mRNA.	1.321	6.491	2.028	4.463	0	0	0
554	MAGEE1	ILMN_2205032	57692	melanoma antigen family E, 1 (MAGEE1), mRNA.	1.251	6.49	2.026	4.464	0	0	0
555	TNFRSF12A	ILMN_1689004	51330	tumor necrosis factor receptor superfamily, member 12A (TNFRSF12A), mRNA.	-4.019	-6.489	-1.83	4.659	0	0	0
556	NEDD9	ILMN_2261076	4739	neural precursor cell expressed, developmentally down-regulated 9 (NEDD9), transcript variant 1, mRNA.	-1.586	-6.489	-1.829	4.66	0	0	0
557	ZNF816A	ILMN_1728710	125893	zinc finger protein 816A (ZNF816A), mRNA.	1.423	6.488	2.024	4.463	0	0	0
558	PADI4	ILMN_1807529	23569	peptidyl arginine deiminase, type IV (PADI4), mRNA.	-2.672	-6.484	-1.828	4.656	0	0	0
559	GRASP	ILMN_1705210	160622	GRP1 (general receptor for phosphoinositides 1)-associated scaffold protein (GRASP), mRNA.	-1.494	-6.483	-1.827	4.656	0	0	0
560	KLHDC3	ILMN_1730940	116138	kelch domain containing 3 (KLHDC3), mRNA.	1.392	6.483	2.023	4.46	0	0	0
561	BHLHB5	ILMN_1699585	27319	basic helix-loop-helix domain containing, class B, 5 (BHLHB5), mRNA.	1.636	6.479	2.021	4.458	0	0	0
562	RRAS2	ILMN_2077623	22800	related RAS viral (r-ras) oncogene homolog 2 (RRAS2), mRNA.	-1.47	-6.478	-1.827	4.652	0	0	0
563	MRPS18B	ILMN_2121282	28973	mitochondrial ribosomal protein S18B (MRPS18B), nuclear gene encoding mitochondrial protein, mRNA.	1.375	6.478	2.02	4.459	0	0	0
564	MSN	ILMN_1659895	4478	moesin (MSN), mRNA.	-1.321	-6.477	-1.826	4.652	0	0	0
565	XPC	ILMN_1790807	7508	xeroderma pigmentosum, complementation group C (XPC), mRNA.	1.337	6.476	2.018	4.458	0	0	0
566	FCAR	ILMN_2365091	2204	Fc fragment of IgA, receptor for (FCAR), transcript variant 10, mRNA.	-1.432	-6.475	-1.825	4.651	0	0	0
567	POLR2G	ILMN_1748438	5436	polymerase (RNA) II (DNA directed) polypeptide G (POLR2G), mRNA.	1.371	6.466	2.016	4.449	0	0	0
568	TINP1	ILMN_2103295	10412	TGF beta-inducible nuclear protein 1 (TINP1), mRNA.	1.36	6.463	2.015	4.448	0	0	0
569	GYPC	ILMN_1682332	2995	glycophorin C (Gerbich blood group) (GYPC), transcript variant 2, mRNA.	1.387	6.463	2.013	4.45	0	0	0
570	RUNX1T1	ILMN_1812795	862	runt-related transcription factor 1; translocated to, 1 (cyclin D-related) (RUNX1T1), transcript variant 1, mRNA.	1.533	6.462	2.012	4.45	0	0	0
571	EPM2AIP1	ILMN_1682658	9852	EPM2A (laforin) interacting protein 1 (EPM2AIP1), mRNA.	1.415	6.458	2.01	4.448	0	0	0
572	COL6A3	ILMN_2307861	1293	collagen, type VI, alpha 3 (COL6A3), transcript variant 1, mRNA.	1.603	6.457	2.009	4.448	0	0	0
573	DCUN1D3	ILMN_1665455	123879	DCN1, defective in cullin neddylation 1, domain containing 3 (S. cerevisiae) (DCUN1D3), mRNA.	-2.223	-6.454	-1.824	4.63	0	0	0
574	PEX16	ILMN_1701466	9409	peroxisomal biogenesis factor 16 (PEX16), transcript variant 1, mRNA.	1.222	6.45	2.007	4.443	0	0	0
575	BCL7C	ILMN_2371147	9274	B-cell CLL/lymphoma 7C (BCL7C), mRNA.	1.337	6.447	2.005	4.442	0	0	0
576	MRFAP1L1	ILMN_1689774	114932	Morf4 family associated protein 1-like 1 (MRFAP1L1), transcript variant 2, mRNA.	1.328	6.446	2.004	4.442	0	0	0
577	TRIM2	ILMN_1745079	23321	tripartite motif-containing 2 (TRIM2), mRNA.	1.469	6.444	2.002	4.441	0	0	0
578	CPZ	ILMN_1705258	8532	carboxypeptidase Z (CPZ), transcript variant 1, mRNA.	1.722	6.442	2.001	4.441	0	0	0
579	IPO11	ILMN_1684746	51194	importin 11 (IPO11), mRNA.	-1.209	-6.439	-1.823	4.616	0	0	0
580	CALM3	ILMN_1666385	808	calmodulin 3 (phosphorylase kinase, delta) (CALM3), mRNA.	1.392	6.437	1.999	4.438	0	0	0
581	FEM1C	ILMN_1703330	56929	fem-1 homolog c (C. elegans) (FEM1C), mRNA.	-1.625	-6.434	-1.822	4.613	0	0	0
582	NR4A3	ILMN_1807298	8013	nuclear receptor subfamily 4, group A, member 3 (NR4A3), transcript variant 2, mRNA.	-1.346	-6.433	-1.821	4.613	0	0	0
583	ANGEL2	ILMN_1736340	90806	angel homolog 2 (Drosophila) (ANGEL2), mRNA.	1.442	6.43	1.998	4.432	0	0	0
584	CSF3	ILMN_1697069	1440	colony stimulating factor 3 (granulocyte) (CSF3), transcript variant 1, mRNA.	-2.048	-6.43	-1.82	4.61	0	0	0
585	PMAIP1	ILMN_2098446	5366	phorbol-12-myristate-13-acetate-induced protein 1 (PMAIP1), mRNA.	-1.601	-6.421	-1.819	4.602	0	0	0
586	SMAD7	ILMN_2203896	4092	SMAD family member 7 (SMAD7), mRNA.	-1.533	-6.419	-1.818	4.601	0	0	0
587	LONRF3	ILMN_1720452	79836	LON peptidase N-terminal domain and ring finger 3 (LONRF3), transcript variant 1, mRNA.	-1.509	-6.416	-1.817	4.599	0	0	0
588	SIVA	ILMN_1696046	10572	CD27-binding (Siva) protein (SIVA), transcript variant 2, mRNA.	1.334	6.412	1.996	4.415	0	0	0
589	ZNF514	ILMN_2215211	84874	zinc finger protein 514 (ZNF514), mRNA.	1.355	6.411	1.994	4.416	0	0	0
590	SIGLEC10	ILMN_1655549	89790	sialic acid binding Ig-like lectin 10 (SIGLEC10), mRNA.	-1.353	-6.41	-1.816	4.594	0	0	0
591	FAM119B	ILMN_1723846	25895	family with sequence similarity 119, member B (FAM119B), transcript variant 1, mRNA.	1.323	6.408	1.993	4.415	0	0	0
592	LRRC32	ILMN_2129161	2615	leucine rich repeat containing 32 (LRRC32), mRNA.	-1.818	-6.405	-1.815	4.59	0	0	0
593	ST5	ILMN_1773470	6764	suppression of tumorigenicity 5 (ST5), transcript variant 3, mRNA.	1.369	6.404	1.992	4.413	0	0	0
594	MEX3C	ILMN_1658182	51320	mex-3 homolog C (C. elegans) (MEX3C), mRNA.	-1.393	-6.393	-1.815	4.578	0	0	0
595	MSC	ILMN_1741404	9242	musculin (activated B-cell factor-1) (MSC), mRNA.	-2.321	-6.392	-1.814	4.578	0	0	0
596	ADAMTS9	ILMN_1805543	56999	ADAM metallopeptidase with thrombospondin type 1 motif, 9 (ADAMTS9), mRNA.	-3.31	-6.392	-1.813	4.579	0	0	0
597	BIRC3	ILMN_1776181	330	baculoviral IAP repeat-containing 3 (BIRC3), transcript variant 1, mRNA.	-1.565	-6.391	-1.812	4.58	0	0	0
598	SERPINB8	ILMN_2397028	5271	serpin peptidase inhibitor, clade B (ovalbumin), member 8 (SERPINB8), transcript variant 1, mRNA.	-1.555	-6.388	-1.811	4.578	0	0	0
599	IFI16	ILMN_1710937	3428	interferon, gamma-inducible protein 16 (IFI16), mRNA.	-1.836	-6.386	-1.81	4.576	0	0	0
600	FAM14A	ILMN_1740319	83982	family with sequence similarity 14, member A (FAM14A), mRNA.	1.6	6.385	1.99	4.395	0	0	0
601	EGFL6	ILMN_2057479	25975	EGF-like-domain, multiple 6 (EGFL6), mRNA.	-5.682	-6.383	-1.809	4.574	0	0	0
602	ATP1B3	ILMN_1783304	483	PREDICTED: ATPase, Na+/K+ transporting, beta 3 polypeptide, transcript variant 2 (ATP1B3), mRNA.	-1.519	-6.381	-1.808	4.573	0	0	0
603	SUMF2	ILMN_2345872	25870	sulfatase modifying factor 2 (SUMF2), transcript variant 4, mRNA.	1.196	6.38	1.989	4.391	0	0	0
604	U2AF1L2	ILMN_1773868	8233	U2(RNU2) small nuclear RNA auxiliary factor 1-like 2 (U2AF1L2), mRNA.	1.259	6.372	1.987	4.385	0	0	0
605	KCNJ15	ILMN_1675756	3772	potassium inwardly-rectifying channel, subfamily J, member 15 (KCNJ15), transcript variant 1, mRNA.	-1.31	-6.371	-1.807	4.564	0	0	0
606	RASSF1	ILMN_1683239	11186	Ras association (RalGDS/AF-6) domain family member 1 (RASSF1), transcript variant C, mRNA.	-1.228	-6.37	-1.806	4.564	0	0	0
607	LRG1	ILMN_1805228	116844	leucine-rich alpha-2-glycoprotein 1 (LRG1), mRNA.	-2.04	-6.368	-1.805	4.563	0	0	0
608	STAT3	ILMN_2401978	6774	signal transducer and activator of transcription 3 (acute-phase response factor) (STAT3), transcript variant 3, mRNA.	-1.383	-6.364	-1.804	4.559	0	0	0
609	PIGA	ILMN_1705985	5277	phosphatidylinositol glycan anchor biosynthesis, class A (paroxysmal nocturnal hemoglobinuria) (PIGA), transcript variant 3, mRNA.	-1.3	-6.364	-1.803	4.56	0	0	0
610	PFDN5	ILMN_2356284	5204	prefoldin subunit 5 (PFDN5), transcript variant 3, mRNA.	1.446	6.359	1.985	4.373	0	0	0
611	C13orf18	ILMN_2196550	80183	chromosome 13 open reading frame 18 (C13orf18), mRNA.	-1.56	-6.359	-1.803	4.556	0	0	0
612	IRS1	ILMN_1759232	3667	insulin receptor substrate 1 (IRS1), mRNA.	1.607	6.357	1.984	4.373	0	0	0
613	TPSAB1	ILMN_2169801	7177	tryptase alpha/beta 1 (TPSAB1), mRNA.	1.865	6.355	1.983	4.372	0	0	0
614	AKR1A1	ILMN_2380771	10327	aldo-keto reductase family 1, member A1 (aldehyde reductase) (AKR1A1), transcript variant 2, mRNA.	1.363	6.35	1.981	4.369	0	0	0
615	KLF2	ILMN_1735930	10365	Kruppel-like factor 2 (lung) (KLF2), mRNA.	-2.346	-6.348	-1.802	4.546	0	0	0
616	PRRX1	ILMN_1739496	5396	paired related homeobox 1 (PRRX1), transcript variant pmx-1a, mRNA.	1.759	6.343	1.98	4.364	0	0	0
617	C19orf42	ILMN_1694759	79086	chromosome 19 open reading frame 42 (C19orf42), mRNA.	1.264	6.343	1.978	4.364	0	0	0
618	H1F0	ILMN_1757467	3005	H1 histone family, member 0 (H1F0), mRNA.	1.706	6.339	1.977	4.362	0	0	0
619	GPX7	ILMN_1726030	2882	glutathione peroxidase 7 (GPX7), mRNA.	1.395	6.338	1.975	4.362	0	0	0
620	ALDH4A1	ILMN_2406557	8659	aldehyde dehydrogenase 4 family, member A1 (ALDH4A1), nuclear gene encoding mitochondrial protein, transcript variant P5CDhS, mRNA.	-1.544	-6.335	-1.801	4.534	0	0	0
621	COASY	ILMN_2352326	80347	Coenzyme A synthase (COASY), transcript variant 1, mRNA.	1.145	6.335	1.974	4.36	0	0	0
622	PGS1	ILMN_2075051	9489	phosphatidylglycerophosphate synthase 1 (PGS1), mRNA.	-1.42	-6.333	-1.8	4.534	0	0	0
623	PSMD12	ILMN_2368971	5718	proteasome (prosome, macropain) 26S subunit, non-ATPase, 12 (PSMD12), mRNA. XM_946055 XM_946058	-1.317	-6.333	-1.799	4.534	0	0	0
624	TTC31	ILMN_1696375	64427	tetratricopeptide repeat domain 31 (TTC31), mRNA.	1.222	6.33	1.973	4.357	0	0	0
625	NENF	ILMN_2142554	29937	neuron derived neurotrophic factor (NENF), mRNA.	1.523	6.328	1.971	4.357	0	0	0
626	HAS2	ILMN_1792978	3037	hyaluronan synthase 2 (HAS2), mRNA.	-2.161	-6.327	-1.798	4.529	0	0	0
627	HNRNPUL2	ILMN_2072091	221092	heterogeneous nuclear ribonucleoprotein U-like 2 (HNRNPUL2), mRNA.	1.29	6.324	1.97	4.354	0	0	0
628	KIAA1219	ILMN_1733115	57148	KIAA1219 (KIAA1219), mRNA.	-1.204	-6.321	-1.797	4.524	0	0	0
629	RNF149	ILMN_2112524	284996	ring finger protein 149 (RNF149), mRNA.	-1.469	-6.319	-1.796	4.523	0	0	0
630	DNAJB1	ILMN_1775304	3337	DnaJ (Hsp40) homolog, subfamily B, member 1 (DNAJB1), mRNA.	-2.437	-6.318	-1.795	4.522	0	0	0
631	TUBB2A	ILMN_2044813	7280	tubulin, beta 2A (TUBB2A), mRNA.	-2.506	-6.317	-1.795	4.522	0	0	0
632	RBM7	ILMN_2183331	10179	RNA binding motif protein 7 (RBM7), mRNA.	-1.323	-6.308	-1.794	4.514	0	0	0
633	RPL23AP13	ILMN_2124757		ribosomal protein L23a pseudogene 13 (RPL23AP13) on chromosome 2.	1.801	6.304	1.969	4.335	0	0	0
634	BCL7B	ILMN_2367275	9275	B-cell CLL/lymphoma 7B (BCL7B), transcript variant 2, mRNA.	-1.391	-6.304	-1.793	4.511	0	0	0
635	EIF3J	ILMN_1815345	8669	eukaryotic translation initiation factor 3, subunit J (EIF3J), mRNA.	-1.418	-6.294	-1.792	4.502	0	0	0
636	VCL	ILMN_2413527	7414	vinculin (VCL), transcript variant 2, mRNA.	-1.389	-6.292	-1.791	4.501	0	0	0
637	REC8	ILMN_1751886	9985	REC8 homolog (yeast) (REC8), transcript variant 1, mRNA.	-1.332	-6.291	-1.79	4.501	0	0	0
638	MCM7	ILMN_1663195	4176	minichromosome maintenance complex component 7 (MCM7), transcript variant 2, mRNA.	1.424	6.291	1.967	4.323	0	0	0
639	TRAPPC2L	ILMN_1747058	51693	trafficking protein particle complex 2-like (TRAPPC2L), mRNA.	1.51	6.285	1.966	4.319	0	0	0
640	ZC3HAV1	ILMN_1729973	56829	zinc finger CCCH-type, antiviral 1 (ZC3HAV1), transcript variant 2, mRNA.	-1.42	-6.284	-1.789	4.495	0	0	0
641	VAMP1	ILMN_1737611	6843	vesicle-associated membrane protein 1 (synaptobrevin 1) (VAMP1), transcript variant 2, mRNA.	1.39	6.282	1.965	4.318	0	0	0
642	LRRC17	ILMN_2406815	10234	leucine rich repeat containing 17 (LRRC17), transcript variant 1, mRNA.	1.764	6.281	1.963	4.318	0	0	0
643	CD59	ILMN_1724789	966	CD59 molecule, complement regulatory protein (CD59), transcript variant 2, mRNA.	-1.815	-6.279	-1.788	4.491	0	0	0
644	KRTCAP2	ILMN_1658802	200185	keratinocyte associated protein 2 (KRTCAP2), mRNA.	1.475	6.277	1.962	4.316	0	0	0
645	TRMT5	ILMN_2167922	57570	TRM5 tRNA methyltransferase 5 homolog (S. cerevisiae) (TRMT5), mRNA.	1.431	6.275	1.96	4.315	0	0	0
646	HNRPUL1	ILMN_1690268	11100	heterogeneous nuclear ribonucleoprotein U-like 1 (HNRPUL1), transcript variant 4, mRNA.	1.343	6.274	1.959	4.314	0	0	0
647	IFFO	ILMN_2348268	25900	intermediate filament family orphan (IFFO), transcript variant 2, mRNA.	1.542	6.272	1.958	4.314	0	0	0
648	LSP1	ILMN_2355225	4046	lymphocyte-specific protein 1 (LSP1), transcript variant 4, mRNA.	1.445	6.272	1.956	4.315	0	0	0
649	ATF3	ILMN_1791346	467	activating transcription factor 3 (ATF3), transcript variant 4, mRNA.	-1.403	-6.271	-1.788	4.483	0	0	0
650	CDAN1	ILMN_1659727	146059	PREDICTED: congenital dyserythropoietic anemia, type I (CDAN1), mRNA.	1.273	6.271	1.955	4.316	0	0	0
651	LIMK2	ILMN_2367671	3985	LIM domain kinase 2 (LIMK2), transcript variant 2b, mRNA.	-1.283	-6.271	-1.787	4.484	0	0	0
652	FPR2	ILMN_2392569	2358	formyl peptide receptor 2 (FPR2), transcript variant 1, mRNA.	-1.661	-6.266	-1.786	4.48	0	0	0
653	CTNNB1	ILMN_1757350	1499	catenin (cadherin-associated protein), beta 1, 88kDa (CTNNB1), mRNA.	-1.347	-6.266	-1.785	4.481	0	0	0
654	ZNF434	ILMN_1684591	54925	zinc finger protein 434 (ZNF434), mRNA.	1.236	6.263	1.954	4.309	0	0	0
655	OSGEP	ILMN_1753393	55644	O-sialoglycoprotein endopeptidase (OSGEP), mRNA.	1.259	6.261	1.952	4.309	0	0	0
656	DNAJB2	ILMN_2390974	3300	DnaJ (Hsp40) homolog, subfamily B, member 2 (DNAJB2), transcript variant 2, mRNA.	1.312	6.257	1.951	4.306	0	0	0
657	TTC17	ILMN_1660810	55761	tetratricopeptide repeat domain 17 (TTC17), mRNA.	1.261	6.253	1.95	4.304	0	0	0
658	KCNJ2	ILMN_1780334	3759	potassium inwardly-rectifying channel, subfamily J, member 2 (KCNJ2), mRNA.	-1.809	-6.25	-1.784	4.466	0	0	0
659	RUNX1T1	ILMN_1710522	862	runt-related transcription factor 1; translocated to, 1 (cyclin D-related) (RUNX1T1), transcript variant 3, mRNA.	1.284	6.246	1.948	4.298	0	0	0
660	NRAS	ILMN_1775759	4893	neuroblastoma RAS viral (v-ras) oncogene homolog (NRAS), mRNA.	-1.288	-6.245	-1.783	4.462	0	0	0
661	CCND1	ILMN_1688480	595	cyclin D1 (CCND1), mRNA.	-1.615	-6.237	-1.783	4.454	0	0	0
662	PLCL2	ILMN_1737025	23228	phospholipase C-like 2 (PLCL2), mRNA.	1.392	6.233	1.947	4.286	0	0	0
663	WDR33	ILMN_1745852	55339	WD repeat domain 33 (WDR33), transcript variant 3, mRNA.	1.527	6.232	1.946	4.286	0	0	0
664	PFDN5	ILMN_1755536	5204	prefoldin subunit 5 (PFDN5), transcript variant 1, mRNA.	1.415	6.223	1.944	4.278	0	0	0
665	ABL2	ILMN_1657870	27	v-abl Abelson murine leukemia viral oncogene homolog 2 (arg, Abelson-related gene) (ABL2), transcript variant a, mRNA.	-1.936	-6.221	-1.782	4.44	0	0	0
666	VASH2	ILMN_1692698	79805	vasohibin 2 (VASH2), mRNA.	1.443	6.221	1.943	4.278	0	0	0
667	ZMYM5	ILMN_2343036	9205	zinc finger, MYM-type 5 (ZMYM5), transcript variant 2, mRNA.	-1.155	-6.218	-1.781	4.437	0	0	0
668	C14orf102	ILMN_1740165	55051	chromosome 14 open reading frame 102 (C14orf102), transcript variant 1, mRNA.	1.361	6.213	1.942	4.271	0	0	0
669	ASTE1	ILMN_1803813	28990	asteroid homolog 1 (Drosophila) (ASTE1), mRNA.	1.252	6.211	1.941	4.271	0	0	0
670	DNM1L	ILMN_1724826	10059	dynamin 1-like (DNM1L), transcript variant 2, mRNA.	-1.245	-6.21	-1.78	4.43	0	0	0
671	TTC23	ILMN_1690320	64927	tetratricopeptide repeat domain 23 (TTC23), transcript variant 2, mRNA.	1.237	6.209	1.939	4.27	0	0	0
672	CD69	ILMN_2188333	969	CD69 molecule (CD69), mRNA.	-2.462	-6.209	-1.779	4.43	0	0	0
673	HES4	ILMN_1653466	57801	hairy and enhancer of split 4 (Drosophila) (HES4), mRNA.	-1.954	-6.209	-1.778	4.43	0	0	0
674	MMP23B	ILMN_2193325	8510	matrix metallopeptidase 23B (MMP23B), mRNA.	2.025	6.209	1.938	4.271	0	0	0
675	RPL19	ILMN_1701832	6143	ribosomal protein L19 (RPL19), mRNA.	1.289	6.209	1.937	4.272	0	0	0
676	KLHL9	ILMN_1664466	55958	kelch-like 9 (Drosophila) (KLHL9), mRNA.	1.297	6.206	1.936	4.27	0	0	0
677	HDAC3	ILMN_1772455	8841	histone deacetylase 3 (HDAC3), mRNA.	1.276	6.204	1.934	4.27	0	0	0
678	PCGF1	ILMN_1757956	84759	polycomb group ring finger 1 (PCGF1), mRNA.	1.16	6.202	1.933	4.269	0	0	0
679	MAF	ILMN_1722206	4094	v-maf musculoaponeurotic fibrosarcoma oncogene homolog (avian) (MAF), transcript variant 2, mRNA.	1.327	6.197	1.932	4.265	0	0	0
680	C6orf192	ILMN_1669831	116843	chromosome 6 open reading frame 192 (C6orf192), mRNA.	1.584	6.195	1.931	4.264	0	0	0
681	ERCC5	ILMN_1795495	2073	excision repair cross-complementing rodent repair deficiency, complementation group 5 (xeroderma pigmentosum, complementation group G (Cockayne syndrome)) (ERCC5), mRNA.	1.49	6.192	1.929	4.262	0	0	0
682	ADAM8	ILMN_1708348	101	ADAM metallopeptidase domain 8 (ADAM8), mRNA.	-1.37	-6.19	-1.777	4.412	0	0	0
683	LILRA3	ILMN_1661631	11026	leukocyte immunoglobulin-like receptor, subfamily A (without TM domain), member 3 (LILRA3), mRNA.	-1.651	-6.189	-1.777	4.412	0	0	0
684	ASPH	ILMN_2352934	444	aspartate beta-hydroxylase (ASPH), transcript variant 2, mRNA.	-1.629	-6.185	-1.776	4.409	0	0	0
685	BRF2	ILMN_1665554	55290	BRF2, subunit of RNA polymerase III transcription initiation factor, BRF1-like (BRF2), mRNA.	1.333	6.185	1.928	4.257	0	0	0
686	RPS29	ILMN_2415722	6235	ribosomal protein S29 (RPS29), transcript variant 2, mRNA.	1.497	6.184	1.927	4.257	0	0	0
687	PSME1	ILMN_1806017	5720	proteasome (prosome, macropain) activator subunit 1 (PA28 alpha) (PSME1), transcript variant 1, mRNA.	1.298	6.181	1.926	4.255	0	0	0
688	ZNF767	ILMN_2175447	79970	zinc finger family member 767 (ZNF767), mRNA.	1.297	6.179	1.924	4.254	0	0	0
689	C11orf17	ILMN_1752988	56672	chromosome 11 open reading frame 17 (C11orf17), transcript variant 1, mRNA.	1.308	6.178	1.923	4.255	0	0	0
690	CIR	ILMN_1671516	9541	CBF1 interacting corepressor (CIR), mRNA.	1.363	6.177	1.922	4.255	0	0	0
691	RPL13	ILMN_2413278	6137	ribosomal protein L13 (RPL13), transcript variant 2, mRNA.	1.539	6.177	1.921	4.257	0	0	0
692	TMEM173	ILMN_2145116	340061	transmembrane protein 173 (TMEM173), mRNA.	-1.691	-6.175	-1.775	4.4	0	0	0
693	RPS27	ILMN_1696839	6232	ribosomal protein S27 (metallopanstimulin 1) (RPS27), mRNA.	1.533	6.174	1.92	4.255	0	0	0
694	CD47	ILMN_1771333	961	CD47 molecule (CD47), transcript variant 2, mRNA.	1.44	6.172	1.918	4.254	0	0	0
695	DNAJB4	ILMN_2222317	11080	DnaJ (Hsp40) homolog, subfamily B, member 4 (DNAJB4), mRNA.	-1.436	-6.172	-1.774	4.398	0	0	0
696	PSMC4	ILMN_2287888	5704	proteasome (prosome, macropain) 26S subunit, ATPase, 4 (PSMC4), transcript variant 1, mRNA.	-1.334	-6.171	-1.773	4.398	0	0	0
697	PSCD1	ILMN_2403852	9267	pleckstrin homology, Sec7 and coiled-coil domains 1(cytohesin 1) (PSCD1), transcript variant 2, mRNA.	-1.389	-6.169	-1.772	4.397	0	0	0
698	DPP7	ILMN_2252309	29952	dipeptidyl-peptidase 7 (DPP7), mRNA.	1.268	6.167	1.917	4.25	0	0	0
699	GNPDA1	ILMN_1784709	10007	glucosamine-6-phosphate deaminase 1 (GNPDA1), mRNA.	1.465	6.165	1.916	4.249	0	0	0
700	ITGAV	ILMN_2169439	3685	integrin, alpha V (vitronectin receptor, alpha polypeptide, antigen CD51) (ITGAV), mRNA.	-1.34	-6.157	-1.772	4.386	0	0	0
701	BEXL1	ILMN_1804798	56271	PREDICTED: brain expressed X-linked-like 1 (BEXL1), mRNA.	1.514	6.155	1.915	4.24	0	0	0
702	ETS1	ILMN_2122103	2113	v-ets erythroblastosis virus E26 oncogene homolog 1 (avian) (ETS1), mRNA.	-1.612	-6.152	-1.771	4.381	0	0	0
703	RPL9	ILMN_2408415	6133	ribosomal protein L9 (RPL9), transcript variant 2, mRNA.	1.521	6.151	1.914	4.238	0	0	0
704	RMI1	ILMN_2151488	80010	RMI1, RecQ mediated genome instability 1, homolog (S. cerevisiae) (RMI1), mRNA.	1.222	6.151	1.912	4.238	0	0	0
705	RPS14	ILMN_2338785	6208	ribosomal protein S14 (RPS14), transcript variant 1, mRNA.	1.492	6.149	1.911	4.237	0	0	0
706	ZNF33B	ILMN_1742935	7582	zinc finger protein 33B (ZNF33B), mRNA.	1.41	6.148	1.91	4.237	0	0	0
707	ZNF480	ILMN_2126423	147657	zinc finger protein 480 (ZNF480), mRNA.	1.196	6.147	1.909	4.238	0	0	0
708	ERICH1	ILMN_2104696	157697	glutamate-rich 1 (ERICH1), mRNA.	-1.247	-6.145	-1.77	4.375	0	0	0
709	N6AMT1	ILMN_2315569	29104	N-6 adenine-specific DNA methyltransferase 1 (putative) (N6AMT1), transcript variant 2, mRNA.	1.256	6.138	1.908	4.23	0	0	0
710	FOXRED2	ILMN_2130635	80020	FAD-dependent oxidoreductase domain containing 2 (FOXRED2), mRNA.	1.234	6.134	1.907	4.228	0	0	0
711	TNFRSF4	ILMN_2112256	7293	tumor necrosis factor receptor superfamily, member 4 (TNFRSF4), mRNA.	-1.939	-6.131	-1.769	4.362	0	0	0
712	P8	ILMN_1810560	26471	p8 protein (candidate of metastasis 1) (P8), mRNA.	1.426	6.12	1.906	4.214	0	0	0
713	OSGIN1	ILMN_2319588	29948	oxidative stress induced growth inhibitor 1 (OSGIN1), transcript variant 2, mRNA.	-1.328	-6.12	-1.768	4.351	0	0	0
714	PANX2	ILMN_1694810	56666	pannexin 2 (PANX2), mRNA.	-1.365	-6.117	-1.768	4.349	0	0	0
715	SLC11A1	ILMN_1741165	6556	solute carrier family 11 (proton-coupled divalent metal ion transporters), member 1 (SLC11A1), mRNA.	-2.125	-6.116	-1.767	4.349	0	0	0
716	GPS1	ILMN_1795876	2873	G protein pathway suppressor 1 (GPS1), transcript variant 2, mRNA.	1.216	6.113	1.904	4.208	0	0	0
717	MMP19	ILMN_1711062	4327	matrix metallopeptidase 19 (MMP19), transcript variant 1, mRNA.	-1.828	-6.109	-1.766	4.343	0	0	0
718	PIGM	ILMN_1799860	93183	phosphatidylinositol glycan anchor biosynthesis, class M (PIGM), mRNA.	1.186	6.108	1.903	4.205	0	0	0
719	WDR59	ILMN_1795428	79726	WD repeat domain 59 (WDR59), mRNA.	1.212	6.107	1.902	4.205	0	0	0
720	FXYD1	ILMN_1789463	5348	FXYD domain containing ion transport regulator 1 (phospholemman) (FXYD1), transcript variant b, mRNA.	1.344	6.105	1.901	4.205	0	0	0
721	ST3GAL5	ILMN_1713496	8869	ST3 beta-galactoside alpha-2,3-sialyltransferase 5 (ST3GAL5), transcript variant 2, mRNA.	1.748	6.104	1.9	4.205	0	0	0
722	HMOX1	ILMN_1800512	3162	heme oxygenase (decycling) 1 (HMOX1), mRNA.	-5.211	-6.104	-1.765	4.339	0	0	0
723	CRY1	ILMN_2202637	1407	cryptochrome 1 (photolyase-like) (CRY1), mRNA.	-1.842	-6.093	-1.764	4.329	0	0	0
724	POLR3GL	ILMN_1760667	84265	polymerase (RNA) III (DNA directed) polypeptide G (32kD)-like (POLR3GL), mRNA.	1.289	6.093	1.899	4.194	0	0	0
725	MLKL	ILMN_1737498	197259	PREDICTED: mixed lineage kinase domain-like (MLKL), mRNA.	-1.307	-6.092	-1.764	4.328	0	0	0
726	PRR14	ILMN_1745329	78994	proline rich 14 (PRR14), mRNA.	1.252	6.092	1.897	4.194	0	0	0
727	CCDC77	ILMN_2101375	84318	coiled-coil domain containing 77 (CCDC77), mRNA.	1.254	6.086	1.896	4.19	0	0	0
728	ARID5A	ILMN_1689700	10865	AT rich interactive domain 5A (MRF1-like) (ARID5A), mRNA.	-1.272	-6.086	-1.763	4.323	0	0	0
729	TRIM68	ILMN_1694174	55128	tripartite motif-containing 68 (TRIM68), mRNA.	1.285	6.082	1.895	4.187	0	0	0
730	DENND2A	ILMN_1666503	27147	DENN/MADD domain containing 2A (DENND2A), mRNA.	1.599	6.076	1.894	4.182	0	0	0
731	FLOT1	ILMN_1661439	10211	flotillin 1 (FLOT1), mRNA.	-1.304	-6.075	-1.762	4.313	0	0	0
732	C13orf33	ILMN_1696048	84935	chromosome 13 open reading frame 33 (C13orf33), mRNA.	-2.718	-6.074	-1.761	4.313	0	0	0
733	SERPINA1	ILMN_2404154	5265	serpin peptidase inhibitor, clade A (alpha-1 antiproteinase, antitrypsin), member 1 (SERPINA1), transcript variant 3, mRNA.	-1.808	-6.07	-1.76	4.31	0	0	0
734	MAP2K3	ILMN_1815238	5606	mitogen-activated protein kinase kinase 3 (MAP2K3), transcript variant A, mRNA.	-1.306	-6.069	-1.76	4.309	0	0	0
735	SH2B2	ILMN_1669833	10603	SH2B adaptor protein 2 (SH2B2), mRNA.	-1.143	-6.067	-1.759	4.309	0	0	0
736	SPIN4	ILMN_1684563	139886	spindlin family, member 4 (SPIN4), mRNA.	1.335	6.064	1.893	4.171	0	0	0
737	CA12	ILMN_2382942	771	carbonic anhydrase XII (CA12), transcript variant 1, mRNA.	1.421	6.061	1.892	4.169	0	0	0
738	CRABP2	ILMN_1690170	1382	cellular retinoic acid binding protein 2 (CRABP2), mRNA.	1.72	6.061	1.891	4.17	0	0	0
739	PRRC1	ILMN_1685140	133619	proline-rich coiled-coil 1 (PRRC1), mRNA.	1.383	6.06	1.889	4.17	0	0	0
740	GCH1	ILMN_2335813	2643	GTP cyclohydrolase 1 (dopa-responsive dystonia) (GCH1), transcript variant 3, mRNA.	-1.315	-6.057	-1.758	4.299	0	0	0
741	PDLIM1	ILMN_1788955	9124	PDZ and LIM domain 1 (elfin) (PDLIM1), mRNA.	-1.682	-6.057	-1.757	4.3	0	0	0
742	MUC1	ILMN_1756992	4582	mucin 1, cell surface associated (MUC1), transcript variant 6, mRNA.	-1.271	-6.053	-1.757	4.296	0	0	0
743	CCNB1IP1	ILMN_1752394	57820	cyclin B1 interacting protein 1 (CCNB1IP1), transcript variant 2, mRNA.	1.371	6.053	1.888	4.164	0	0	0
744	CWC15	ILMN_1713482	51503	CWC15 homolog (S. cerevisiae) (CWC15), mRNA.	1.276	6.052	1.887	4.165	0	0	0
745	INTS4	ILMN_1660844	92105	integrator complex subunit 4 (INTS4), mRNA.	1.2	6.051	1.886	4.165	0	0	0
746	ERN1	ILMN_1698404	2081	endoplasmic reticulum to nucleus signalling 1 (ERN1), transcript variant 2, mRNA.	-1.414	-6.05	-1.756	4.295	0	0	0
747	PRKRIP1	ILMN_1804490	79706	PRKR interacting protein 1 (IL11 inducible) (PRKRIP1), mRNA.	1.237	6.049	1.885	4.164	0	0	0
748	LSM2	ILMN_2070300	57819	LSM2 homolog, U6 small nuclear RNA associated (S. cerevisiae) (LSM2), mRNA.	1.433	6.046	1.884	4.162	0	0	0
749	C6orf32	ILMN_1726597	9750	chromosome 6 open reading frame 32 (C6orf32), transcript variant 2, mRNA.	-2.094	-6.046	-1.755	4.291	0	0	0
750	C14orf106	ILMN_1666208	55320	chromosome 14 open reading frame 106 (C14orf106), mRNA.	1.574	6.045	1.883	4.163	0	0	0
751	EBP	ILMN_2073604	10682	emopamil binding protein (sterol isomerase) (EBP), mRNA.	1.206	6.045	1.882	4.163	0	0	0
752	C9orf72	ILMN_1666742	203228	chromosome 9 open reading frame 72 (C9orf72), transcript variant 1, mRNA.	-1.242	-6.044	-1.754	4.29	0	0	0
753	YIPF3	ILMN_1673604	25844	Yip1 domain family, member 3 (YIPF3), mRNA.	1.153	6.044	1.881	4.163	0	0	0
754	KIAA0831	ILMN_1678808	22863	KIAA0831 (KIAA0831), mRNA.	1.399	6.043	1.88	4.164	0	0	0
755	PLAU	ILMN_1656057	5328	plasminogen activator, urokinase (PLAU), mRNA.	-2.809	-6.04	-1.753	4.287	0	0	0
756	PIK3R1	ILMN_2289433	5295	phosphoinositide-3-kinase, regulatory subunit 1 (alpha) (PIK3R1), transcript variant 2, mRNA.	-1.323	-6.039	-1.753	4.286	0	0	0
757	NR1H3	ILMN_1814022	10062	nuclear receptor subfamily 1, group H, member 3 (NR1H3), mRNA.	1.547	6.037	1.879	4.158	0	0	0
758	MAPK6	ILMN_1757287	5597	mitogen-activated protein kinase 6 (MAPK6), mRNA.	-1.468	-6.036	-1.752	4.284	0	0	0
759	USP1	ILMN_1696975	7398	ubiquitin specific peptidase 1 (USP1), transcript variant 3, mRNA.	1.317	6.034	1.878	4.156	0	0	0
760	ERGIC3	ILMN_2359453	51614	ERGIC and golgi 3 (ERGIC3), transcript variant 1, mRNA.	1.381	6.033	1.876	4.156	0	0	0
761	LOC200810	ILMN_2131293	200810	similar to beta-1,4-mannosyltransferase; beta-1,4 mannosyltransferase (LOC200810), mRNA.	1.305	6.033	1.875	4.157	0	0	0
762	PTGFR	ILMN_2395652	5737	prostaglandin F receptor (FP) (PTGFR), transcript variant 1, mRNA.	1.31	6.032	1.874	4.158	0	0	0
763	RPS5	ILMN_1707810	6193	ribosomal protein S5 (RPS5), mRNA.	1.373	6.032	1.873	4.158	0	0	0
764	ETV3	ILMN_1703180	2117	ets variant gene 3 (ETV3), mRNA.	-1.23	-6.03	-1.751	4.279	0	0	0
765	GRAMD1A	ILMN_1737157	57655	GRAM domain containing 1A (GRAMD1A), mRNA.	-1.309	-6.028	-1.75	4.278	0	0	0
766	VPS16	ILMN_1778078	64601	vacuolar protein sorting 16 homolog (S. cerevisiae) (VPS16), transcript variant 1, mRNA.	1.215	6.028	1.872	4.156	0	0	0
767	GJA1	ILMN_1727087	2697	gap junction protein, alpha 1, 43kDa (GJA1), mRNA.	-2.454	-6.027	-1.75	4.277	0	0	0
768	SHOC2	ILMN_2158242	8036	soc-2 suppressor of clear homolog (C. elegans) (SHOC2), mRNA.	-1.29	-6.026	-1.749	4.278	0	0	0
769	MAPRE1	ILMN_1777721	22919	microtubule-associated protein, RP/EB family, member 1 (MAPRE1), mRNA.	-1.261	-6.025	-1.748	4.277	0	0	0
770	APOC1	ILMN_1789007	341	apolipoprotein C-I (APOC1), mRNA.	3.209	6.017	1.871	4.146	0	0	0
771	APOBEC3A	ILMN_1680192	200315	apolipoprotein B mRNA editing enzyme, catalytic polypeptide-like 3A (APOBEC3A), mRNA.	-1.38	-6.017	-1.747	4.27	0	0	0
772	TMEM126B	ILMN_2145518	55863	transmembrane protein 126B (TMEM126B), mRNA.	1.247	6.013	1.87	4.143	0	0	0
773	EXOSC8	ILMN_1756162	11340	exosome component 8 (EXOSC8), mRNA.	1.275	6.011	1.869	4.142	0	0	0
774	STARD13	ILMN_2257607	90627	START domain containing 13 (STARD13), transcript variant alpha, mRNA.	-1.555	-6.01	-1.746	4.264	0	0	0
775	APH1A	ILMN_1658472	51107	anterior pharynx defective 1 homolog A (C. elegans) (APH1A), transcript variant 1, mRNA.	1.368	6.007	1.868	4.139	0	0	0
776	DMAP1	ILMN_2328813	55929	DNA methyltransferase 1 associated protein 1 (DMAP1), transcript variant 3, mRNA.	1.269	6.006	1.867	4.139	0	0	0
777	RELA	ILMN_1705266	5970	v-rel reticuloendotheliosis viral oncogene homolog A, nuclear factor of kappa light polypeptide gene enhancer in B-cells 3, p65 (avian) (RELA), mRNA.	-1.223	-5.998	-1.746	4.252	0	0	0
778	SOCS4	ILMN_2413259	122809	suppressor of cytokine signaling 4 (SOCS4), transcript variant 2, mRNA.	-1.236	-5.993	-1.745	4.248	0	0	0
779	SHC1	ILMN_1812570	6464	SHC (Src homology 2 domain containing) transforming protein 1 (SHC1), transcript variant 2, mRNA.	-1.204	-5.992	-1.744	4.248	0	0	0
780	RP2	ILMN_1659255	6102	retinitis pigmentosa 2 (X-linked recessive) (RP2), mRNA.	-1.423	-5.991	-1.743	4.248	0	0	0
781	PRKCSH	ILMN_1777794	5589	protein kinase C substrate 80K-H (PRKCSH), transcript variant 2, mRNA.	1.251	5.988	1.866	4.122	0	0	0
782	DNAJA4	ILMN_1776998	55466	DnaJ (Hsp40) homolog, subfamily A, member 4 (DNAJA4), mRNA.	-1.506	-5.986	-1.743	4.244	0	0	0
783	ZNF212	ILMN_1684964	7988	zinc finger protein 212 (ZNF212), mRNA.	1.279	5.986	1.865	4.121	0	0	0
784	TBC1D14	ILMN_1779886	57533	TBC1 domain family, member 14 (TBC1D14), mRNA.	1.355	5.985	1.864	4.121	0	0	0
785	ZNF616	ILMN_1719219	90317	zinc finger protein 616 (ZNF616), mRNA.	1.291	5.983	1.863	4.121	0	0	0
786	C5orf39	ILMN_2098616	389289	chromosome 5 open reading frame 39 (C5orf39), mRNA.	1.389	5.983	1.862	4.121	0	0	0
787	RBM33	ILMN_1747968	155435	RNA binding motif protein 33 (RBM33), transcript variant 1, mRNA.	1.724	5.982	1.861	4.121	0	0	0
788	ZNF493	ILMN_2278653	284443	zinc finger protein 493 (ZNF493), transcript variant 3, mRNA.	1.378	5.979	1.86	4.119	0	0	0
789	SPAG9	ILMN_2263718	9043	sperm associated antigen 9 (SPAG9), mRNA.	-1.366	-5.978	-1.742	4.236	0	0	0
790	SYNCRIP	ILMN_1727740	10492	synaptotagmin binding, cytoplasmic RNA interacting protein (SYNCRIP), mRNA.	-1.394	-5.978	-1.741	4.237	0	0	0
791	SNAPC4	ILMN_1677484	6621	small nuclear RNA activating complex, polypeptide 4, 190kDa (SNAPC4), mRNA.	1.404	5.977	1.859	4.118	0	0	0
792	FBXO18	ILMN_1729430	84893	F-box protein, helicase, 18 (FBXO18), transcript variant 2, mRNA.	1.173	5.976	1.858	4.119	0	0	0
793	PITPNB	ILMN_1809245	23760	phosphatidylinositol transfer protein, beta (PITPNB), mRNA.	-1.359	-5.976	-1.74	4.235	0	0	0
794	RELB	ILMN_1811258	5971	v-rel reticuloendotheliosis viral oncogene homolog B, nuclear factor of kappa light polypeptide gene enhancer in B-cells 3 (avian) (RELB), mRNA.	-1.327	-5.974	-1.74	4.234	0	0	0
795	IFT122	ILMN_1742379	55764	intraflagellar transport 122 homolog (Chlamydomonas) (IFT122), transcript variant 2, mRNA.	1.303	5.97	1.857	4.113	0	0	0
796	RASD1	ILMN_1740426	51655	RAS, dexamethasone-induced 1 (RASD1), mRNA.	-2.314	-5.97	-1.739	4.231	0	0	0
797	CHIC2	ILMN_1679428	26511	cysteine-rich hydrophobic domain 2 (CHIC2), mRNA.	-1.793	-5.967	-1.738	4.229	0	0	0
798	XAB2	ILMN_1771057	56949	XPA binding protein 2 (XAB2), mRNA.	1.29	5.962	1.856	4.107	0	0	0
799	RBMS1	ILMN_2358540	5937	RNA binding motif, single stranded interacting protein 1 (RBMS1), transcript variant 3, mRNA.	-1.418	-5.961	-1.737	4.224	0	0	0
800	ZNF526	ILMN_1756631	116115	zinc finger protein 526 (ZNF526), mRNA.	1.201	5.957	1.855	4.102	0	0	0
801	UBE2H	ILMN_1674633	7328	ubiquitin-conjugating enzyme E2H (UBC8 homolog, yeast) (UBE2H), transcript variant 1, mRNA.	-1.364	-5.957	-1.737	4.22	0	0	0
802	HLA-DMA	ILMN_1695311	3108	major histocompatibility complex, class II, DM alpha (HLA-DMA), mRNA.	1.292	5.949	1.854	4.096	0	0	0
803	HLA-DMB	ILMN_1761733	3109	major histocompatibility complex, class II, DM beta (HLA-DMB), mRNA.	1.427	5.946	1.853	4.093	0	0	0
804	IGFBP5	ILMN_2132982	3488	insulin-like growth factor binding protein 5 (IGFBP5), mRNA.	1.536	5.945	1.852	4.093	0	0	0
805	GLOD4	ILMN_1738656	51031	glyoxalase domain containing 4 (GLOD4), mRNA.	1.285	5.945	1.851	4.094	0	0	0
806	GCHFR	ILMN_1694780	2644	GTP cyclohydrolase I feedback regulator (GCHFR), mRNA.	1.842	5.943	1.85	4.094	0	0	0
807	POLA2	ILMN_1696713	23649	polymerase (DNA directed), alpha 2 (70kD subunit) (POLA2), mRNA.	1.223	5.943	1.849	4.094	0	0	0
808	ZFYVE26	ILMN_1798061	23503	zinc finger, FYVE domain containing 26 (ZFYVE26), mRNA.	1.265	5.942	1.848	4.095	0	0	0
809	SLITRK4	ILMN_2199768	139065	SLIT and NTRK-like family, member 4 (SLITRK4), mRNA.	1.442	5.937	1.847	4.09	0	0	0
810	ZBED1	ILMN_1694466	9189	zinc finger, BED-type containing 1 (ZBED1), mRNA.	1.294	5.936	1.846	4.091	0	0	0
811	2002-03-01	ILMN_2136423	92935	methionyl-tRNA synthetase 2, mitochondrial (MARS2), nuclear gene encoding mitochondrial protein, mRNA.	-1.144	-5.933	-1.736	4.198	0	0	0
812	ERF	ILMN_1652749	2077	Ets2 repressor factor (ERF), mRNA.	-1.498	-5.933	-1.735	4.197	0	0	0
813	CYP4V2	ILMN_2054607	285440	cytochrome P450, family 4, subfamily V, polypeptide 2 (CYP4V2), mRNA.	1.274	5.932	1.845	4.087	0	0	0
814	RALGDS	ILMN_1699856	5900	ral guanine nucleotide dissociation stimulator (RALGDS), transcript variant 1, mRNA.	-1.493	-5.928	-1.734	4.193	0	0	0
815	DUSP6	ILMN_1677466	1848	dual specificity phosphatase 6 (DUSP6), transcript variant 1, mRNA.	-1.492	-5.926	-1.734	4.193	0	0	0
816	ARRDC4	ILMN_2184064	91947	arrestin domain containing 4 (ARRDC4), mRNA.	-1.496	-5.923	-1.733	4.19	0	0	0
817	ANP32B	ILMN_1684293	10541	acidic (leucine-rich) nuclear phosphoprotein 32 family, member B (ANP32B), mRNA.	1.272	5.918	1.844	4.074	0	0	0
818	ARHGAP1	ILMN_1732060	392	Rho GTPase activating protein 1 (ARHGAP1), mRNA.	1.254	5.917	1.843	4.074	0	0	0
819	CAPS	ILMN_1757660	828	calcyphosine (CAPS), transcript variant 2, mRNA.	1.249	5.916	1.842	4.075	0	0	0
820	CKS2	ILMN_2072296	1164	CDC28 protein kinase regulatory subunit 2 (CKS2), mRNA.	-1.989	-5.914	-1.732	4.182	0	0	0
821	SLC22A4	ILMN_2050911	6583	solute carrier family 22 (organic cation/ergothioneine transporter), member 4 (SLC22A4), mRNA.	-1.297	-5.911	-1.731	4.18	0	0	0
822	IDS	ILMN_1758626	3423	iduronate 2-sulfatase (Hunter syndrome) (IDS), transcript variant 1, mRNA.	-1.225	-5.911	-1.731	4.181	0	0	0
823	MUTYH	ILMN_1714438	4595	mutY homolog (E. coli) (MUTYH), transcript variant gamma2, mRNA.	1.224	5.91	1.841	4.07	0	0	0
824	C11orf17	ILMN_1788356	56672	chromosome 11 open reading frame 17 (C11orf17), transcript variant 1, mRNA.	1.202	5.907	1.84	4.067	0	0	0
825	GLT8D1	ILMN_1713290	55830	glycosyltransferase 8 domain containing 1 (GLT8D1), transcript variant 2, mRNA.	1.332	5.905	1.839	4.066	0	0	0
826	PTGFR	ILMN_1813341	5737	prostaglandin F receptor (FP) (PTGFR), transcript variant 2, mRNA.	1.373	5.905	1.838	4.067	0	0	0
827	PEA15	ILMN_1771376	8682	phosphoprotein enriched in astrocytes 15 (PEA15), mRNA.	-1.414	-5.904	-1.73	4.174	0	0	0
828	S100P	ILMN_1801216	6286	S100 calcium binding protein P (S100P), mRNA.	-3.307	-5.902	-1.729	4.173	0	0	0
829	PIK3R2	ILMN_1726565	5296	phosphoinositide-3-kinase, regulatory subunit 2 (beta) (PIK3R2), mRNA.	1.397	5.9	1.837	4.063	0	0	0
830	SLC7A5	ILMN_1720373	8140	solute carrier family 7 (cationic amino acid transporter, y+ system), member 5 (SLC7A5), mRNA.	-2.657	-5.899	-1.729	4.17	0	0	0
831	PIM3	ILMN_1707748	415116	PREDICTED: pim-3 oncogene (PIM3), mRNA.	-1.482	-5.898	-1.728	4.17	0	0	0
832	ZFP30	ILMN_1742976	22835	zinc finger protein 30 homolog (mouse) (ZFP30), mRNA.	1.189	5.896	1.836	4.06	0	0	0
833	RPS9	ILMN_1749447	6203	ribosomal protein S9 (RPS9), mRNA.	1.428	5.896	1.835	4.061	0	0	0
834	ZC3H4	ILMN_2087575	23211	zinc finger CCCH-type containing 4 (ZC3H4), mRNA.	1.301	5.896	1.834	4.062	0	0	0
835	LBP	ILMN_1732538	3929	lipopolysaccharide binding protein (LBP), mRNA.	-2.411	-5.894	-1.727	4.167	0	0	0
836	ARL6IP4	ILMN_2393144	51329	ADP-ribosylation-like factor 6 interacting protein 4 (ARL6IP4), transcript variant 3, mRNA.	1.227	5.893	1.833	4.06	0	0	0
837	ZNF627	ILMN_2197519	199692	zinc finger protein 627 (ZNF627), mRNA.	1.453	5.892	1.832	4.059	0	0	0
838	RBM4	ILMN_1757439	5936	RNA binding motif protein 4 (RBM4), mRNA.	-1.371	-5.891	-1.726	4.165	0	0	0
839	CDC2L6	ILMN_1676891	23097	cell division cycle 2-like 6 (CDK8-like) (CDC2L6), mRNA.	1.263	5.888	1.831	4.057	0	0	0
840	CHST12	ILMN_1735058	55501	carbohydrate (chondroitin 4) sulfotransferase 12 (CHST12), mRNA.	1.194	5.885	1.83	4.055	0	0	0
841	ENDOGL1	ILMN_1709747	9941	endonuclease G-like 1 (ENDOGL1), mRNA.	-3.357	-5.884	-1.726	4.159	0	0	0
842	DBT	ILMN_1714990	1629	dihydrolipoamide branched chain transacylase E2 (DBT), nuclear gene encoding mitochondrial protein, mRNA.	1.452	5.884	1.829	4.055	0	0	0
843	LOC51035	ILMN_1812769	51035	SAPK substrate protein 1 (LOC51035), mRNA.	1.346	5.879	1.828	4.051	0	0	0
844	CMTM2	ILMN_1799030	146225	CKLF-like MARVEL transmembrane domain containing 2 (CMTM2), mRNA.	-2.131	-5.879	-1.725	4.154	0	0	0
845	COBRA1	ILMN_1742432	25920	cofactor of BRCA1 (COBRA1), mRNA.	1.219	5.875	1.827	4.047	0	0	0
846	TRAM1	ILMN_1737146	23471	translocation associated membrane protein 1 (TRAM1), mRNA.	1.313	5.874	1.826	4.047	0	0	0
847	ASB8	ILMN_2173740	140461	ankyrin repeat and SOCS box-containing 8 (ASB8), mRNA.	1.268	5.871	1.826	4.046	0	0	0
848	ELL	ILMN_1736048	8178	elongation factor RNA polymerase II (ELL), mRNA.	-1.757	-5.87	-1.724	4.146	0	0	0
849	ALDH4A1	ILMN_1656368	8659	aldehyde dehydrogenase 4 family, member A1 (ALDH4A1), nuclear gene encoding mitochondrial protein, transcript variant P5CDhS, mRNA.	-1.841	-5.868	-1.724	4.144	0	0	0
850	NUP98	ILMN_1732776	4928	nucleoporin 98kDa (NUP98), transcript variant 1, mRNA.	-1.376	-5.868	-1.723	4.145	0	0	0
851	CDC42SE1	ILMN_2349138	56882	CDC42 small effector 1 (CDC42SE1), transcript variant 1, mRNA.	-1.466	-5.866	-1.722	4.144	0	0	0
852	TUB	ILMN_1755352	7275	tubby homolog (mouse) (TUB), transcript variant 2, mRNA.	1.336	5.863	1.825	4.039	0	0	0
853	ZNF615	ILMN_1672135	284370	zinc finger protein 615 (ZNF615), mRNA.	1.274	5.863	1.824	4.039	0	0	0
854	C12orf10	ILMN_1777765	60314	chromosome 12 open reading frame 10 (C12orf10), mRNA.	1.347	5.863	1.823	4.04	0	0	0
855	SHC1	ILMN_1721022	6464	SHC (Src homology 2 domain containing) transforming protein 1 (SHC1), transcript variant 2, mRNA.	-1.28	-5.861	-1.721	4.14	0	0	0
856	BLOC1S1	ILMN_2157510	2647	biogenesis of lysosome-related organelles complex-1, subunit 1 (BLOC1S1), mRNA.	1.445	5.861	1.822	4.039	0	0	0
857	MAF	ILMN_1719543	4094	v-maf musculoaponeurotic fibrosarcoma oncogene homolog (avian) (MAF), transcript variant 1, mRNA.	1.758	5.861	1.821	4.04	0	0	0
858	C16orf57	ILMN_1765880	79650	chromosome 16 open reading frame 57 (C16orf57), mRNA.	-1.204	-5.859	-1.721	4.139	0	0	0
859	RPL36	ILMN_1685088	25873	ribosomal protein L36 (RPL36), transcript variant 1, mRNA.	1.614	5.858	1.82	4.038	0	0	0
860	CLEC4GP1	ILMN_1740502		C-type lectin domain family 4, member G pseudogene 1 (CLEC4GP1) on chromosome 19.	1.306	5.858	1.819	4.039	0	0	0
861	C2orf28	ILMN_2386016	51374	chromosome 2 open reading frame 28 (C2orf28), transcript variant 2, mRNA.	1.267	5.853	1.818	4.035	0	0	0
862	DERA	ILMN_1811551	51071	2-deoxyribose-5-phosphate aldolase homolog (C. elegans) (DERA), mRNA.	1.258	5.851	1.817	4.034	0	0	0
863	GK	ILMN_2393296	2710	glycerol kinase (GK), transcript variant 1, mRNA.	-1.389	-5.85	-1.72	4.131	0	0	0
864	FCGR3B	ILMN_2134453	2215	Fc fragment of IgG, low affinity IIIb, receptor (CD16b) (FCGR3B), mRNA.	-1.718	-5.846	-1.719	4.127	0	0	0
865	PICALM	ILMN_1778709	8301	phosphatidylinositol binding clathrin assembly protein (PICALM), transcript variant 1, mRNA.	-1.385	-5.843	-1.718	4.124	0	0	0
866	SDS	ILMN_1811114	10993	serine dehydratase (SDS), mRNA.	-1.672	-5.841	-1.718	4.123	0	0	0
867	HDDC2	ILMN_1753745	51020	HD domain containing 2 (HDDC2), mRNA.	1.349	5.84	1.816	4.023	0	0	0
868	DPH3	ILMN_2349610	285381	DPH3, KTI11 homolog (S. cerevisiae) (DPH3), transcript variant 2, mRNA.	-1.537	-5.835	-1.717	4.118	0	0	0
869	CEACAM1	ILMN_1664330	634	carcinoembryonic antigen-related cell adhesion molecule 1 (biliary glycoprotein) (CEACAM1), transcript variant 1, mRNA.	-1.268	-5.834	-1.716	4.118	0	0	0
870	DDEFL1	ILMN_1685441	55616	development and differentiation enhancing factor-like 1 (DDEFL1), mRNA.	1.423	5.83	1.815	4.015	0	0	0
871	UNC93B1	ILMN_2193591	81622	unc-93 homolog B1 (C. elegans) (UNC93B1), mRNA.	1.313	5.83	1.814	4.015	0	0	0
872	C1QTNF6	ILMN_1729288	114904	C1q and tumor necrosis factor related protein 6 (C1QTNF6), transcript variant 1, mRNA.	1.471	5.828	1.814	4.015	0	0	0
873	KIAA0528	ILMN_1682572	9847	KIAA0528 (KIAA0528), mRNA.	1.485	5.822	1.813	4.01	0	0	0
874	PKIA	ILMN_2337974	5569	protein kinase (cAMP-dependent, catalytic) inhibitor alpha (PKIA), transcript variant 7, mRNA.	1.344	5.821	1.812	4.009	0	0	0
875	RWDD1	ILMN_2316806	51389	RWD domain containing 1 (RWDD1), transcript variant 3, mRNA.	1.2	5.819	1.811	4.008	0	0	0
876	BBS2	ILMN_2230035	583	Bardet-Biedl syndrome 2 (BBS2), mRNA.	1.295	5.818	1.81	4.008	0	0	0
877	ERGIC3	ILMN_2359456	51614	ERGIC and golgi 3 (ERGIC3), transcript variant 1, mRNA.	1.29	5.816	1.809	4.007	0	0	0
878	PDE4B	ILMN_1782922	5142	phosphodiesterase 4B, cAMP-specific (phosphodiesterase E4 dunce homolog, Drosophila) (PDE4B), transcript variant a, mRNA.	-1.307	-5.814	-1.716	4.099	0	0	0
879	COASY	ILMN_1753498	80347	Coenzyme A synthase (COASY), transcript variant 4, mRNA.	1.258	5.809	1.808	4.001	0	0	0
880	UBAC1	ILMN_1807044	10422	UBA domain containing 1 (UBAC1), mRNA.	1.305	5.809	1.807	4.001	0	0	0
881	THYN1	ILMN_2357361	29087	thymocyte nuclear protein 1 (THYN1), transcript variant 3, mRNA.	1.391	5.808	1.806	4.002	0	0	0
882	EMR2	ILMN_2353633	30817	egf-like module containing, mucin-like, hormone receptor-like 2 (EMR2), transcript variant 2, mRNA.	-1.441	-5.806	-1.715	4.092	0	0	0
883	ZCCHC14	ILMN_1743456	23174	zinc finger, CCHC domain containing 14 (ZCCHC14), mRNA.	1.356	5.806	1.805	4.001	0	0	0
884	JMJD6	ILMN_2412024	23210	jumonji domain containing 6 (JMJD6), transcript variant 2, mRNA.	-1.326	-5.805	-1.714	4.091	0	0	0
885	PTS	ILMN_2162328	5805	6-pyruvoyltetrahydropterin synthase (PTS), mRNA.	-1.363	-5.796	-1.713	4.082	0	0	0
886	ADD3	ILMN_1814526	120	adducin 3 (gamma) (ADD3), transcript variant 3, mRNA.	1.634	5.787	1.804	3.983	0	0	0
887	C8orf70	ILMN_2057981	51101	chromosome 8 open reading frame 70 (C8orf70), mRNA.	1.338	5.782	1.803	3.979	0	0	0
888	IL6R	ILMN_1754753	3570	interleukin 6 receptor (IL6R), transcript variant 1, mRNA.	-1.487	-5.782	-1.713	4.069	0	0	0
889	BIN1	ILMN_1674160	274	bridging integrator 1 (BIN1), transcript variant 4, mRNA.	1.409	5.777	1.803	3.974	0	0	0
890	TUBB4Q	ILMN_1750100	56604	tubulin, beta polypeptide 4, member Q (TUBB4Q), mRNA.	-1.541	-5.775	-1.712	4.063	0	0	0
891	C20orf11	ILMN_1755909	54994	chromosome 20 open reading frame 11 (C20orf11), mRNA.	1.399	5.774	1.802	3.972	0	0	0
892	MRPS10	ILMN_1663664	55173	mitochondrial ribosomal protein S10 (MRPS10), nuclear gene encoding mitochondrial protein, mRNA.	1.191	5.77	1.801	3.969	0	0	0
893	TCF3	ILMN_1664434	6929	transcription factor 3 (E2A immunoglobulin enhancer binding factors E12/E47) (TCF3), mRNA.	1.203	5.77	1.8	3.97	0	0	0
894	HSCB	ILMN_2184789	150274	HscB iron-sulfur cluster co-chaperone homolog (E. coli) (HSCB), mRNA.	1.259	5.766	1.799	3.967	0	0	0
895	PDE7A	ILMN_2262444	5150	phosphodiesterase 7A (PDE7A), transcript variant 2, mRNA.	1.183	5.766	1.798	3.968	0	0	0
896	NLRP3	ILMN_1712026	114548	NLR family, pyrin domain containing 3 (NLRP3), transcript variant 3, mRNA.	-1.596	-5.765	-1.711	4.053	0	0	0
897	ZNF775	ILMN_1691702	285971	zinc finger protein 775 (ZNF775), mRNA.	1.195	5.764	1.797	3.967	0	0	0
898	E2F6	ILMN_1656196	1876	E2F transcription factor 6 (E2F6), mRNA.	-1.458	-5.761	-1.711	4.05	0	0	0
899	PTPN1	ILMN_1681591	5770	protein tyrosine phosphatase, non-receptor type 1 (PTPN1), mRNA.	-1.564	-5.759	-1.71	4.049	0	0	0
900	CTSL1	ILMN_1694757	1514	cathepsin L1 (CTSL1), transcript variant 1, mRNA.	-1.988	-5.759	-1.709	4.05	0	0	0
901	CCDC49	ILMN_1720233	54883	coiled-coil domain containing 49 (CCDC49), mRNA.	-1.312	-5.758	-1.709	4.05	0	0	0
902	ANKRA2	ILMN_2185563	57763	ankyrin repeat, family A (RFXANK-like), 2 (ANKRA2), mRNA.	1.39	5.755	1.796	3.959	0	0	0
903	RARS	ILMN_1751378	5917	arginyl-tRNA synthetase (RARS), mRNA.	1.187	5.755	1.796	3.959	0	0	0
904	RIOK3	ILMN_2404135	8780	RIO kinase 3 (yeast) (RIOK3), transcript variant 1, mRNA.	-1.328	-5.755	-1.708	4.047	0	0	0
905	BRD3	ILMN_1785635	8019	bromodomain containing 3 (BRD3), mRNA.	1.248	5.754	1.795	3.96	0	0	0
906	C4orf41	ILMN_2338921	60684	chromosome 4 open reading frame 41 (C4orf41), transcript variant 2, mRNA.	1.285	5.753	1.794	3.959	0	0	0
907	CD97	ILMN_1673363	976	CD97 molecule (CD97), transcript variant 1, mRNA.	-1.902	-5.752	-1.707	4.045	0	0	0
908	RXRA	ILMN_1687315	6256	retinoid X receptor, alpha (RXRA), mRNA.	1.318	5.751	1.793	3.958	0	0	0
909	SERTAD3	ILMN_1813955	29946	SERTA domain containing 3 (SERTAD3), transcript variant 2, mRNA.	-1.367	-5.75	-1.706	4.043	0	0	0
910	ABHD8	ILMN_1712707	79575	abhydrolase domain containing 8 (ABHD8), mRNA.	1.246	5.749	1.792	3.957	0	0	0
911	C4orf18	ILMN_1672124	51313	chromosome 4 open reading frame 18 (C4orf18), transcript variant 2, mRNA.	-1.82	-5.744	-1.706	4.039	0	0	0
912	HSP90AA1	ILMN_2373515	3320	heat shock protein 90kDa alpha (cytosolic), class A member 1 (HSP90AA1), transcript variant 2, mRNA.	-1.339	-5.743	-1.705	4.038	0	0	0
913	MTMR4	ILMN_1771019	9110	myotubularin related protein 4 (MTMR4), mRNA.	1.435	5.743	1.791	3.952	0	0	0
914	XYLT2	ILMN_1799815	64132	xylosyltransferase II (XYLT2), mRNA.	1.327	5.743	1.79	3.952	0	0	0
915	ST5	ILMN_2350183	6764	suppression of tumorigenicity 5 (ST5), transcript variant 2, mRNA.	1.221	5.742	1.789	3.952	0	0	0
916	NBPF3	ILMN_2265995	84224	neuroblastoma breakpoint family, member 3 (NBPF3), mRNA.	1.307	5.739	1.789	3.95	0	0	0
917	DUSP2	ILMN_1712959	1844	dual specificity phosphatase 2 (DUSP2), mRNA.	-1.347	-5.733	-1.704	4.028	0	0	0
918	ZNF133	ILMN_2174081	7692	zinc finger protein 133 (ZNF133), mRNA.	1.241	5.731	1.788	3.944	0	0	0
919	ACVR2A	ILMN_2152711	92	activin A receptor, type IIA (ACVR2A), mRNA.	1.444	5.731	1.787	3.944	0	0	0
920	TRIM13	ILMN_2350122	10206	tripartite motif-containing 13 (TRIM13), transcript variant 4, mRNA.	1.222	5.73	1.786	3.944	0	0	0
921	SORL1	ILMN_2060115	6653	sortilin-related receptor, L(DLR class) A repeats-containing (SORL1), mRNA.	-1.854	-5.729	-1.704	4.025	0	0	0
922	MYST1	ILMN_1804679	84148	MYST histone acetyltransferase 1 (MYST1), transcript variant 1, mRNA.	1.244	5.728	1.785	3.943	0	0	0
923	ATP2A2	ILMN_1815666	488	ATPase, Ca++ transporting, cardiac muscle, slow twitch 2 (ATP2A2), transcript variant 1, mRNA.	-1.413	-5.724	-1.703	4.021	0	0	0
924	ZNF524	ILMN_1810147	147807	zinc finger protein 524 (ZNF524), mRNA.	1.218	5.723	1.784	3.938	0	0	0
925	ZNF763	ILMN_1727183	284390	zinc finger protein 763 (ZNF763), mRNA.	1.272	5.722	1.784	3.939	0	0	0
926	USP21	ILMN_1780887	27005	ubiquitin specific peptidase 21 (USP21), transcript variant 1, mRNA.	1.217	5.718	1.783	3.935	0	0	0
927	C1orf164	ILMN_1694504	55182	chromosome 1 open reading frame 164 (C1orf164), mRNA.	1.221	5.716	1.782	3.934	0	0	0
928	NAT6	ILMN_1765001	24142	N-acetyltransferase 6 (NAT6), mRNA.	1.15	5.714	1.781	3.933	0	0	0
929	FSTL3	ILMN_1730670	10272	follistatin-like 3 (secreted glycoprotein) (FSTL3), mRNA.	-1.841	-5.714	-1.702	4.012	0	0	0
930	FOSL1	ILMN_1771841	8061	FOS-like antigen 1 (FOSL1), mRNA.	-2.587	-5.713	-1.702	4.011	0	0	0
931	UBLCP1	ILMN_2202481	134510	ubiquitin-like domain containing CTD phosphatase 1 (UBLCP1), mRNA.	1.196	5.712	1.78	3.932	0	0	0
932	SLC35C2	ILMN_2358914	51006	solute carrier family 35, member C2 (SLC35C2), transcript variant 3, mRNA.	1.308	5.705	1.779	3.926	0	0	0
933	MGC3207	ILMN_1732089	84245	hypothetical protein MGC3207 (MGC3207), transcript variant 1, mRNA.	1.43	5.705	1.778	3.927	0	0	0
934	GTF3C2	ILMN_1746457	2976	general transcription factor IIIC, polypeptide 2, beta 110kDa (GTF3C2), transcript variant 1, mRNA.	1.223	5.705	1.778	3.927	0	0	0
935	RPL12	ILMN_2116366	6136	ribosomal protein L12 (RPL12), mRNA.	1.36	5.705	1.777	3.928	0	0	0
936	ISG20L1	ILMN_1814282	64782	interferon stimulated exonuclease gene 20kDa-like 1 (ISG20L1), mRNA.	-1.993	-5.704	-1.701	4.003	0	0	0
937	PELO	ILMN_1770811	53918	pelota homolog (Drosophila) (PELO), mRNA.	-1.515	-5.704	-1.7	4.003	0	0	0
938	CDS1	ILMN_1801476	1040	CDP-diacylglycerol synthase (phosphatidate cytidylyltransferase) 1 (CDS1), mRNA.	1.396	5.702	1.776	3.926	0	0	0
939	CPXM1	ILMN_1712046	56265	carboxypeptidase X (M14 family), member 1 (CPXM1), mRNA.	2.093	5.698	1.775	3.922	0	0	0
940	NUPL1	ILMN_2378316	9818	nucleoporin like 1 (NUPL1), transcript variant 1, mRNA.	-1.136	-5.69	-1.7	3.99	0	0	0
941	GSK3B	ILMN_1779376	2932	glycogen synthase kinase 3 beta (GSK3B), mRNA.	-1.276	-5.687	-1.699	3.988	0	0	0
942	SPSB3	ILMN_1682864	90864	splA/ryanodine receptor domain and SOCS box containing 3 (SPSB3), mRNA.	1.343	5.687	1.774	3.912	0	0	0
943	RYBP	ILMN_1721842	23429	RING1 and YY1 binding protein (RYBP), mRNA.	-1.525	-5.684	-1.698	3.986	0	0	0
944	HBD	ILMN_1815527	3045	hemoglobin, delta (HBD), mRNA.	-1.601	-5.684	-1.698	3.986	0	0	0
945	GUSB	ILMN_1669878	2990	glucuronidase, beta (GUSB), mRNA.	1.411	5.683	1.774	3.91	0	0	0
946	CCL3	ILMN_1671509	6348	chemokine (C-C motif) ligand 3 (CCL3), mRNA.	-2.289	-5.683	-1.697	3.986	0	0	0
947	DUSP16	ILMN_1764361	80824	dual specificity phosphatase 16 (DUSP16), mRNA.	-1.225	-5.679	-1.696	3.983	0	0	0
948	MFAP2	ILMN_1787981	4237	microfibrillar-associated protein 2 (MFAP2), transcript variant 1, mRNA.	1.432	5.677	1.773	3.904	0	0	0
949	CES1	ILMN_2359945	1066	carboxylesterase 1 (monocyte/macrophage serine esterase 1) (CES1), transcript variant 1, mRNA.	-2.642	-5.676	-1.695	3.981	0	0	0
950	ANKMY2	ILMN_1784292	57037	ankyrin repeat and MYND domain containing 2 (ANKMY2), mRNA.	1.414	5.675	1.772	3.903	0	0	0
951	LLGL1	ILMN_1798212	3996	lethal giant larvae homolog 1 (Drosophila) (LLGL1), mRNA.	1.27	5.673	1.771	3.902	0	0	0
952	HOXA3	ILMN_1760647	3200	homeobox A3 (HOXA3), transcript variant 2, mRNA.	1.333	5.67	1.77	3.9	0	0	0
953	CIAO1	ILMN_2048793	9391	cytosolic iron-sulfur protein assembly 1 homolog (S. cerevisiae) (CIAO1), mRNA.	1.227	5.67	1.77	3.901	0	0	0
954	SNORA32	ILMN_2085525		small nucleolar RNA, H/ACA box 32 (SNORA32) on chromosome 11.	-1.412	-5.668	-1.695	3.973	0	0	0
955	PI3	ILMN_1693192	5266	peptidase inhibitor 3, skin-derived (SKALP) (PI3), mRNA.	-1.566	-5.667	-1.694	3.973	0	0	0
956	FAM105B	ILMN_1790062	90268	family with sequence similarity 105, member B (FAM105B), mRNA.	-1.244	-5.666	-1.693	3.973	0	0	0
957	NSUN5	ILMN_1751958	55695	NOL1/NOP2/Sun domain family, member 5 (NSUN5), transcript variant 1, mRNA.	1.266	5.664	1.769	3.895	0	0	0
958	CENPB	ILMN_1664028	1059	centromere protein B, 80kDa (CENPB), mRNA.	1.23	5.662	1.768	3.894	0	0	0
959	FNDC4	ILMN_1663032	64838	fibronectin type III domain containing 4 (FNDC4), mRNA.	-1.433	-5.66	-1.693	3.967	0	0	0
960	HLX	ILMN_2087646	3142	H2.0-like homeobox (HLX), mRNA.	-1.614	-5.657	-1.692	3.965	0	0	0
961	DUSP12	ILMN_1767892	11266	dual specificity phosphatase 12 (DUSP12), mRNA.	1.251	5.657	1.767	3.89	0	0	0
962	NDUFB8	ILMN_1661170	4714	NADH dehydrogenase (ubiquinone) 1 beta subcomplex, 8, 19kDa (NDUFB8), mRNA.	1.382	5.657	1.766	3.891	0	0	0
963	SLC35B2	ILMN_1789001	347734	solute carrier family 35, member B2 (SLC35B2), mRNA.	1.179	5.655	1.766	3.89	0	0	0
964	C17orf59	ILMN_2225746	54785	chromosome 17 open reading frame 59 (C17orf59), mRNA.	1.188	5.654	1.765	3.889	0	0	0
965	NQO1	ILMN_1720282	1728	NAD(P)H dehydrogenase, quinone 1 (NQO1), transcript variant 1, mRNA.	-2.803	-5.652	-1.691	3.961	0	0	0
966	CSNK1A1	ILMN_1785988	1452	casein kinase 1, alpha 1 (CSNK1A1), transcript variant 1, mRNA.	-1.347	-5.651	-1.691	3.96	0	0	0
967	C1orf21	ILMN_1797735	81563	chromosome 1 open reading frame 21 (C1orf21), mRNA.	1.403	5.647	1.764	3.883	0	0	0
968	ZFHX4	ILMN_1657606	79776	zinc finger homeobox 4 (ZFHX4), mRNA.	1.382	5.647	1.763	3.884	0	0	0
969	NBPF14	ILMN_2204664	25832	neuroblastoma breakpoint family, member 14 (NBPF14), mRNA.	1.339	5.647	1.762	3.884	0	0	0
970	ITPKC	ILMN_1714945	80271	inositol 1,4,5-trisphosphate 3-kinase C (ITPKC), mRNA.	-1.628	-5.646	-1.69	3.956	0	0	0
971	C12orf62	ILMN_1804656	84987	chromosome 12 open reading frame 62 (C12orf62), mRNA.	1.34	5.645	1.762	3.884	0	0	0
972	SH3PXD2A	ILMN_1743103	9644	SH3 and PX domains 2A (SH3PXD2A), mRNA.	1.552	5.644	1.761	3.884	0	0	0
973	C1orf165	ILMN_1675024	79656	chromosome 1 open reading frame 165 (C1orf165), mRNA.	1.209	5.644	1.76	3.884	0	0	0
974	XRCC1	ILMN_1751743	7515	X-ray repair complementing defective repair in Chinese hamster cells 1 (XRCC1), mRNA.	1.224	5.644	1.759	3.884	0	0	0
975	C12orf44	ILMN_1772527	60673	chromosome 12 open reading frame 44 (C12orf44), transcript variant 2, mRNA.	-1.596	-5.642	-1.689	3.953	0	0	0
976	IL6ST	ILMN_1746604	3572	interleukin 6 signal transducer (gp130, oncostatin M receptor) (IL6ST), transcript variant 1, mRNA.	-1.252	-5.642	-1.689	3.953	0	0	0
977	LOC388524	ILMN_2050112	388524	similar to Laminin receptor 1 (LOC388524), mRNA.	1.234	5.641	1.758	3.883	0	0	0
978	C5orf37	ILMN_2225577	134359	chromosome 5 open reading frame 37 (C5orf37), mRNA.	1.281	5.641	1.758	3.884	0	0	0
979	HMGN4	ILMN_1700518	10473	high mobility group nucleosomal binding domain 4 (HMGN4), mRNA.	1.232	5.639	1.757	3.883	0	0	0
980	TUBB3	ILMN_1791726	10381	tubulin, beta 3 (TUBB3), mRNA.	-1.89	-5.638	-1.688	3.95	0	0	0
981	HOXD12	ILMN_1783500	3238	homeobox D12 (HOXD12), mRNA.	1.359	5.637	1.756	3.881	0	0	0
982	LOC649946	ILMN_2181241		ribosomal protein L23a pseudogene (LOC649946) on chromosome 11.	1.494	5.634	1.755	3.878	0	0	0
983	RAB40C	ILMN_1712705	57799	RAB40C, member RAS oncogene family (RAB40C), mRNA.	1.327	5.633	1.755	3.879	0	0	0
984	EIF3H	ILMN_1683660	8667	eukaryotic translation initiation factor 3, subunit H (EIF3H), mRNA.	1.352	5.633	1.754	3.879	0	0	0
985	AKR1A1	ILMN_1728047	10327	aldo-keto reductase family 1, member A1 (aldehyde reductase) (AKR1A1), transcript variant 1, mRNA.	1.35	5.631	1.753	3.878	0	0	0
986	C17orf49	ILMN_1763688	124944	chromosome 17 open reading frame 49 (C17orf49), mRNA.	1.347	5.628	1.752	3.876	0	0	0
987	PPTC7	ILMN_1800855	160760	PTC7 protein phosphatase homolog (S. cerevisiae) (PPTC7), mRNA.	-1.519	-5.628	-1.687	3.94	0	0	0
988	C14orf93	ILMN_1724897	60686	chromosome 14 open reading frame 93 (C14orf93), mRNA.	1.328	5.627	1.751	3.876	0	0	0
989	LMAN2L	ILMN_1755221	81562	lectin, mannose-binding 2-like (LMAN2L), mRNA.	1.208	5.626	1.751	3.876	0	0	0
990	ACBD6	ILMN_1684271	84320	acyl-Coenzyme A binding domain containing 6 (ACBD6), mRNA.	1.206	5.626	1.75	3.876	0	0	0
991	C17orf45	ILMN_1719224	125144	chromosome 17 open reading frame 45 (C17orf45), mRNA.	1.312	5.624	1.749	3.875	0	0	0
992	ZCCHC7	ILMN_1744980	84186	zinc finger, CCHC domain containing 7 (ZCCHC7), mRNA.	1.439	5.624	1.748	3.876	0	0	0
993	SNORA25	ILMN_1682038		small nucleolar RNA, H/ACA box 25 (SNORA25) on chromosome 11.	-1.621	-5.623	-1.687	3.937	0	0	0
994	PPA1	ILMN_1805827	5464	pyrophosphatase (inorganic) 1 (PPA1), mRNA.	-1.54	-5.62	-1.686	3.934	0	0	0
995	PDS5B	ILMN_1746696	23047	PDS5, regulator of cohesion maintenance, homolog B (S. cerevisiae) (PDS5B), mRNA.	1.349	5.62	1.748	3.873	0	0	0
996	SPATA7	ILMN_1652409	55812	spermatogenesis associated 7 (SPATA7), transcript variant 2, mRNA.	1.426	5.619	1.747	3.873	0	0	0
997	TMEM154	ILMN_2088124	201799	transmembrane protein 154 (TMEM154), mRNA.	-1.717	-5.619	-1.685	3.934	0	0	0
998	DPF2	ILMN_1734317	5977	D4, zinc and double PHD fingers family 2 (DPF2), mRNA.	1.33	5.617	1.746	3.871	0	0	0
999	MAN1C1	ILMN_1713807	57134	mannosidase, alpha, class 1C, member 1 (MAN1C1), mRNA.	1.414	5.617	1.745	3.871	0	0	0
1000	SPCS1	ILMN_1665280	28972	signal peptidase complex subunit 1 homolog (S. cerevisiae) (SPCS1), mRNA.	1.215	5.613	1.745	3.868	0	0	0
1001	PDE4D	ILMN_1791483	5144	phosphodiesterase 4D, cAMP-specific (phosphodiesterase E3 dunce homolog, Drosophila) (PDE4D), mRNA.	-1.24	-5.613	-1.685	3.928	0	0	0
1002	TEAD4	ILMN_1705301	7004	TEA domain family member 4 (TEAD4), transcript variant 3, mRNA.	-1.979	-5.61	-1.684	3.925	0	0	0
1003	RGL1	ILMN_1654398	23179	ral guanine nucleotide dissociation stimulator-like 1 (RGL1), mRNA.	1.403	5.608	1.744	3.864	0	0	0
1004	ZFP90	ILMN_1684628	146198	zinc finger protein 90 homolog (mouse) (ZFP90), mRNA.	1.309	5.606	1.743	3.863	0	0	0
1005	ZDHHC7	ILMN_1730568	55625	zinc finger, DHHC-type containing 7 (ZDHHC7), mRNA.	1.207	5.604	1.742	3.862	0	0	0
1006	RPL18A	ILMN_2141444	6142	ribosomal protein L18a (RPL18A), mRNA.	1.342	5.604	1.742	3.863	0	0	0
1007	DDX24	ILMN_1700628	57062	DEAD (Asp-Glu-Ala-Asp) box polypeptide 24 (DDX24), mRNA.	-1.179	-5.602	-1.683	3.919	0	0	0
1008	SNORD56	ILMN_2209515		small nucleolar RNA, C/D box 56 (SNORD56) on chromosome 20.	-1.31	-5.601	-1.683	3.918	0	0	0
1009	ZNF274	ILMN_1688629	10782	zinc finger protein 274 (ZNF274), transcript variant ZNF274b, mRNA.	-1.223	-5.601	-1.682	3.918	0	0	0
1010	SLTM	ILMN_1742224	79811	SAFB-like, transcription modulator (SLTM), transcript variant 1, mRNA.	1.307	5.596	1.741	3.855	0	0	0
1011	RPS28	ILMN_1651228	6234	ribosomal protein S28 (RPS28), mRNA.	1.396	5.596	1.74	3.856	0	0	0
1012	NDN	ILMN_1692058	4692	necdin homolog (mouse) (NDN), mRNA.	1.338	5.596	1.739	3.857	0	0	0
1013	VPS36	ILMN_1802519	51028	vacuolar protein sorting 36 homolog (S. cerevisiae) (VPS36), mRNA.	1.297	5.593	1.739	3.855	0	0	0
1014	GLE1	ILMN_1754912	2733	GLE1 RNA export mediator homolog (yeast) (GLE1), transcript variant 1, mRNA.	1.293	5.587	1.738	3.849	0	0	0
1015	RAB7L1	ILMN_1813685	8934	RAB7, member RAS oncogene family-like 1 (RAB7L1), mRNA.	-1.353	-5.586	-1.681	3.905	0	0	0
1016	MRPL1	ILMN_2076658	65008	mitochondrial ribosomal protein L1 (MRPL1), nuclear gene encoding mitochondrial protein, mRNA.	1.225	5.585	1.737	3.848	0	0	0
1017	CD151	ILMN_2326713	977	CD151 molecule (Raph blood group) (CD151), transcript variant 2, mRNA.	-1.348	-5.585	-1.681	3.904	0	0	0
1018	ZNF264	ILMN_1795435	9422	zinc finger protein 264 (ZNF264), mRNA.	1.167	5.584	1.736	3.848	0	0	0
1019	PDLIM5	ILMN_2361478	10611	PDZ and LIM domain 5 (PDLIM5), transcript variant 5, mRNA.	-1.253	-5.584	-1.68	3.904	0	0	0
1020	EIF3F	ILMN_1694398	8665	eukaryotic translation initiation factor 3, subunit F (EIF3F), mRNA.	1.371	5.583	1.736	3.848	0	0	0
1021	CRISPLD2	ILMN_1790689	83716	cysteine-rich secretory protein LCCL domain containing 2 (CRISPLD2), mRNA.	-2.281	-5.581	-1.68	3.901	0	0	0
1022	PDLIM5	ILMN_2412281	10611	PDZ and LIM domain 5 (PDLIM5), transcript variant 4, mRNA.	-1.25	-5.58	-1.679	3.901	0	0	0
1023	PDGFRL	ILMN_1680339	5157	platelet-derived growth factor receptor-like (PDGFRL), mRNA.	1.88	5.577	1.735	3.842	0	0	0
1024	LMO3	ILMN_1813295	55885	LIM domain only 3 (rhombotin-like 2) (LMO3), transcript variant 1, mRNA.	1.841	5.574	1.734	3.84	0	0	0
1025	ZBTB48	ILMN_1801101	3104	zinc finger and BTB domain containing 48 (ZBTB48), mRNA.	1.269	5.573	1.733	3.84	0	0	0
1026	PANX1	ILMN_1697817	24145	pannexin 1 (PANX1), mRNA.	-1.655	-5.572	-1.678	3.894	0	0	0
1027	TCEAL3	ILMN_1734190	85012	transcription elongation factor A (SII)-like 3 (TCEAL3), transcript variant 1, mRNA.	1.39	5.571	1.733	3.838	0	0	0
1028	NUP62	ILMN_1738681	23636	nucleoporin 62kDa (NUP62), transcript variant 2, mRNA.	1.242	5.566	1.732	3.834	0	0	0
1029	SPTY2D1	ILMN_1728699	144108	SPT2, Suppressor of Ty, domain containing 1 (S. cerevisiae) (SPTY2D1), mRNA.	-1.245	-5.564	-1.678	3.887	0	0	0
1030	FGF1	ILMN_2349982	2246	fibroblast growth factor 1 (acidic) (FGF1), transcript variant 2, mRNA.	-1.302	-5.564	-1.677	3.887	0	0	0
1031	LOC400464	ILMN_2320480	400464	similar to FLJ43276 protein (LOC400464), mRNA.	1.176	5.563	1.731	3.832	0	0	0
1032	SETBP1	ILMN_1720513	26040	SET binding protein 1 (SETBP1), mRNA.	1.4	5.561	1.73	3.831	0	0	0
1033	CRK	ILMN_1666494	1398	v-crk sarcoma virus CT10 oncogene homolog (avian) (CRK), transcript variant II, mRNA.	-1.388	-5.559	-1.676	3.883	0	0	0
1034	HSD17B14	ILMN_1809483	51171	hydroxysteroid (17-beta) dehydrogenase 14 (HSD17B14), mRNA.	1.267	5.559	1.73	3.829	0	0	0
1035	SLC41A1	ILMN_1656186	254428	solute carrier family 41, member 1 (SLC41A1), mRNA.	-1.351	-5.558	-1.676	3.882	0	0	0
1036	TNFRSF14	ILMN_1697409	8764	tumor necrosis factor receptor superfamily, member 14 (herpesvirus entry mediator) (TNFRSF14), mRNA.	1.36	5.557	1.729	3.828	0	0	0
1037	CPEB4	ILMN_1722025	80315	cytoplasmic polyadenylation element binding protein 4 (CPEB4), mRNA.	-1.262	-5.557	-1.675	3.882	0	0	0
1038	SLCO4A1	ILMN_1727200	28231	solute carrier organic anion transporter family, member 4A1 (SLCO4A1), mRNA.	-1.553	-5.555	-1.674	3.881	0	0	0
1039	SERPINB6	ILMN_1712400	5269	serpin peptidase inhibitor, clade B (ovalbumin), member 6 (SERPINB6), mRNA.	1.261	5.554	1.728	3.826	0	0	0
1040	C14orf24	ILMN_1763603	283635	chromosome 14 open reading frame 24 (C14orf24), transcript variant 1, mRNA.	-1.248	-5.554	-1.674	3.881	0	0	0
1041	GSDML	ILMN_1666206	55876	gasdermin-like (GSDML), transcript variant 1, mRNA.	1.763	5.549	1.727	3.822	0	0	0
1042	KIAA0495	ILMN_2090040	57212	KIAA0495 (KIAA0495), mRNA.	1.198	5.544	1.727	3.817	0	0	0
1043	BBS12	ILMN_2166972	166379	Bardet-Biedl syndrome 12 (BBS12), mRNA.	1.166	5.544	1.726	3.818	0	0	0
1044	SRXN1	ILMN_1804822	140809	sulfiredoxin 1 homolog (S. cerevisiae) (SRXN1), mRNA.	-1.833	-5.543	-1.673	3.87	0	0	0
1045	LOC344405	ILMN_2275583	344405	hypothetical LOC344405 (LOC344405), mRNA.	1.189	5.541	1.725	3.816	0	0	0
1046	RDH5	ILMN_1773395	5959	retinol dehydrogenase 5 (11-cis/9-cis) (RDH5), mRNA.	-1.757	-5.539	-1.672	3.867	0	0	0
1047	RAB3GAP1	ILMN_1739876	22930	RAB3 GTPase activating protein subunit 1 (catalytic) (RAB3GAP1), mRNA.	1.215	5.539	1.724	3.814	0	0	0
1048	BCAR3	ILMN_1763638	8412	breast cancer anti-estrogen resistance 3 (BCAR3), mRNA.	-1.341	-5.539	-1.672	3.867	0	0	0
1049	PSMG3	ILMN_1802627	84262	proteasome (prosome, macropain) assembly chaperone 3 (PSMG3), mRNA.	1.189	5.535	1.724	3.811	0	0	0
1050	FAM3A	ILMN_1808356	60343	family with sequence similarity 3, member A (FAM3A), mRNA.	1.238	5.534	1.723	3.811	0	0	0
1051	ATP1B3	ILMN_1759628	483	PREDICTED: ATPase, Na+/K+ transporting, beta 3 polypeptide, transcript variant 2 (ATP1B3), mRNA.	-1.471	-5.533	-1.671	3.862	0	0	0
1052	ZNF2	ILMN_1687884	7549	zinc finger protein 2 (ZNF2), transcript variant 1, mRNA.	1.213	5.533	1.722	3.81	0	0	0
1053	C11orf2	ILMN_2077094	738	chromosome 11 open reading frame2 (C11orf2), mRNA.	1.372	5.532	1.722	3.81	0	0	0
1054	KLHL18	ILMN_1655608	23276	kelch-like 18 (Drosophila) (KLHL18), mRNA.	-1.203	-5.53	-1.671	3.859	0	0	0
1055	CRK	ILMN_1686805	1398	v-crk sarcoma virus CT10 oncogene homolog (avian) (CRK), transcript variant II, mRNA.	-1.299	-5.527	-1.67	3.858	0	0	0
1056	ALDH4A1	ILMN_2244841	8659	aldehyde dehydrogenase 4 family, member A1 (ALDH4A1), nuclear gene encoding mitochondrial protein, transcript variant P5CDhL, mRNA.	-1.474	-5.526	-1.669	3.856	0	0	0
1057	IFT122	ILMN_2366177	55764	intraflagellar transport 122 homolog (Chlamydomonas) (IFT122), transcript variant 2, mRNA.	1.22	5.522	1.721	3.801	0	0	0
1058	SNHG11	ILMN_1791884		small nucleolar RNA host gene (non-protein coding) 11 (SNHG11) on chromosome 20.	1.214	5.521	1.72	3.801	0	0	0
1059	MTHFD2	ILMN_2405521	10797	methylenetetrahydrofolate dehydrogenase (NADP+ dependent) 2, methenyltetrahydrofolate cyclohydrolase (MTHFD2), nuclear gene encoding mitochondrial protein, transcript variant 2, mRNA.	-2.032	-5.521	-1.669	3.852	0	0	0
1060	CROT	ILMN_1693090	54677	carnitine O-octanoyltransferase (CROT), mRNA.	1.188	5.52	1.719	3.801	0	0	0
1061	GSTA4	ILMN_1771964	2941	glutathione S-transferase A4 (GSTA4), mRNA.	1.229	5.519	1.719	3.8	0	0	0
1062	FPGT	ILMN_1727878	8790	fucose-1-phosphate guanylyltransferase (FPGT), mRNA.	1.133	5.517	1.718	3.799	0	0	0
1063	TOR3A	ILMN_1768181	64222	torsin family 3, member A (TOR3A), mRNA.	-1.22	-5.514	-1.668	3.846	0	0	0
1064	PFDN6	ILMN_1661490	10471	prefoldin subunit 6 (PFDN6), mRNA.	1.277	5.512	1.717	3.795	0	0	0
1065	BCOR	ILMN_1773117	54880	BCL6 co-repressor (BCOR), transcript variant 1, mRNA.	-1.259	-5.512	-1.667	3.844	0	0	0
1066	ZNF532	ILMN_1731358	55205	zinc finger protein 532 (ZNF532), mRNA.	1.304	5.511	1.717	3.795	0	0	0
1067	LYRM4	ILMN_1740927	57128	LYR motif containing 4 (LYRM4), mRNA.	1.207	5.511	1.716	3.795	0	0	0
1068	ORC5L	ILMN_1705093	5001	origin recognition complex, subunit 5-like (yeast) (ORC5L), transcript variant 1, mRNA.	1.288	5.511	1.715	3.796	0	0	0
1069	ZBTB33	ILMN_1673138	10009	zinc finger and BTB domain containing 33 (ZBTB33), mRNA.	1.39	5.511	1.714	3.796	0	0	0
1070	PPIE	ILMN_2348503	10450	peptidylprolyl isomerase E (cyclophilin E) (PPIE), transcript variant 1, mRNA.	1.256	5.51	1.714	3.796	0	0	0
1071	CTBP1	ILMN_1719158	1487	C-terminal binding protein 1 (CTBP1), transcript variant 2, mRNA.	1.155	5.509	1.713	3.796	0	0	0
1072	PPP2CA	ILMN_2196097	5515	protein phosphatase 2 (formerly 2A), catalytic subunit, alpha isoform (PPP2CA), mRNA.	-1.401	-5.507	-1.667	3.84	0	0	0
1073	JMJD3	ILMN_2397521	23135	jumonji domain containing 3, histone lysine demethylase (JMJD3), mRNA.	-1.532	-5.506	-1.666	3.84	0	0	0
1074	TM7SF2	ILMN_1690040	7108	transmembrane 7 superfamily member 2 (TM7SF2), mRNA.	1.689	5.505	1.712	3.793	0	0	0
1075	SEMA4A	ILMN_1702787	64218	sema domain, immunoglobulin domain (Ig), transmembrane domain (TM) and short cytoplasmic domain, (semaphorin) 4A (SEMA4A), mRNA.	-1.316	-5.504	-1.666	3.838	0	0	0
1076	PCNX	ILMN_1740010	22990	pecanex homolog (Drosophila) (PCNX), mRNA.	-1.22	-5.496	-1.665	3.831	0	0	0
1077	PJA2	ILMN_1688702	9867	praja 2, RING-H2 motif containing (PJA2), mRNA.	1.296	5.495	1.712	3.783	0	0	0
1078	CCDC14	ILMN_1677239	64770	coiled-coil domain containing 14 (CCDC14), mRNA.	1.428	5.495	1.711	3.784	0	0	0
1079	HSPH1	ILMN_1712888	10808	heat shock 105kDa/110kDa protein 1 (HSPH1), mRNA.	-2.856	-5.495	-1.664	3.83	0	0	0
1080	SETDB1	ILMN_1718207	9869	SET domain, bifurcated 1 (SETDB1), mRNA.	1.293	5.494	1.71	3.783	0	0	0
1081	TEAD2	ILMN_1682781	8463	TEA domain family member 2 (TEAD2), mRNA.	-1.356	-5.493	-1.664	3.83	0	0	0
1082	DPH3	ILMN_1679912	285381	DPH3, KTI11 homolog (S. cerevisiae) (DPH3), transcript variant 1, mRNA.	-1.48	-5.493	-1.663	3.83	0	0	0
1083	BIN3	ILMN_1708485	55909	bridging integrator 3 (BIN3), mRNA.	-1.2	-5.49	-1.663	3.828	0	0	0
1084	MMP27	ILMN_1679694	64066	matrix metallopeptidase 27 (MMP27), mRNA.	1.368	5.488	1.71	3.778	0	0	0
1085	TNMD	ILMN_1763587	64102	tenomodulin (TNMD), mRNA.	-2.601	-5.484	-1.662	3.822	0	0	0
1086	POR	ILMN_1677768	5447	P450 (cytochrome) oxidoreductase (POR), mRNA.	-1.291	-5.482	-1.661	3.821	0	0	0
1087	ZNF362	ILMN_1686968	149076	zinc finger protein 362 (ZNF362), mRNA.	1.464	5.48	1.709	3.771	0	0	0
1088	PHF15	ILMN_1795285	23338	PHD finger protein 15 (PHF15), mRNA.	1.326	5.479	1.708	3.771	0	0	0
1089	SF3A3	ILMN_1705151	10946	splicing factor 3a, subunit 3, 60kDa (SF3A3), mRNA.	1.229	5.478	1.707	3.77	0	0	0
1090	ZFP37	ILMN_1793578	7539	zinc finger protein 37 homolog (mouse) (ZFP37), mRNA.	1.203	5.477	1.707	3.77	0	0	0
1091	RQCD1	ILMN_2044085	9125	RCD1 required for cell differentiation1 homolog (S. pombe) (RQCD1), mRNA.	-1.242	-5.475	-1.661	3.814	0	0	0
1092	ARPC5L	ILMN_2043816	81873	actin related protein 2/3 complex, subunit 5-like (ARPC5L), mRNA.	-1.619	-5.474	-1.66	3.814	0	0	0
1093	ZNF217	ILMN_1755303	7764	zinc finger protein 217 (ZNF217), mRNA.	-1.403	-5.474	-1.659	3.814	0	0	0
1094	ZNF260	ILMN_1665205	339324	zinc finger protein 260 (ZNF260), mRNA.	1.319	5.473	1.706	3.767	0	0	0
1095	FAM26B	ILMN_1766200	51063	family with sequence similarity 26, member B (FAM26B), mRNA.	1.277	5.47	1.705	3.764	0	0	0
1096	RNF26	ILMN_1762787	79102	ring finger protein 26 (RNF26), mRNA.	1.192	5.469	1.705	3.764	0	0	0
1097	CD151	ILMN_1661589	977	CD151 molecule (Raph blood group) (CD151), transcript variant 4, mRNA.	-1.55	-5.468	-1.659	3.809	0	0	0
1098	GPC1	ILMN_1801516	2817	glypican 1 (GPC1), mRNA.	-1.29	-5.465	-1.658	3.807	0	0	0
1099	ARF4	ILMN_1723884	378	ADP-ribosylation factor 4 (ARF4), mRNA.	-1.459	-5.465	-1.658	3.807	0	0	0
1100	C14orf138	ILMN_1781102	79609	chromosome 14 open reading frame 138 (C14orf138), transcript variant 2, mRNA.	-1.282	-5.464	-1.657	3.807	0	0	0
1101	RFC1	ILMN_2217935	5981	replication factor C (activator 1) 1, 145kDa (RFC1), mRNA.	1.374	5.464	1.704	3.76	0	0	0
1102	CNOT1	ILMN_1669206	23019	CCR4-NOT transcription complex, subunit 1 (CNOT1), transcript variant 1, mRNA.	1.331	5.463	1.703	3.759	0	0	0
1103	B4GALT3	ILMN_1692267	8703	UDP-Gal:betaGlcNAc beta 1,4- galactosyltransferase, polypeptide 3 (B4GALT3), mRNA.	-1.363	-5.462	-1.656	3.805	0	0	0
1104	C14orf24	ILMN_2287276	283635	chromosome 14 open reading frame 24 (C14orf24), transcript variant 1, mRNA.	-1.233	-5.462	-1.656	3.806	0	0	0
1105	DHRS7	ILMN_1807455	51635	dehydrogenase/reductase (SDR family) member 7 (DHRS7), mRNA.	1.229	5.462	1.703	3.759	0	0	0
1106	C1orf85	ILMN_1698243	112770	chromosome 1 open reading frame 85 (C1orf85), mRNA.	1.248	5.461	1.702	3.76	0	0	0
1107	RPL26	ILMN_1731546	6154	ribosomal protein L26 (RPL26), mRNA.	1.483	5.461	1.701	3.759	0	0	0
1108	OXA1L	ILMN_1731851	5018	oxidase (cytochrome c) assembly 1-like (OXA1L), mRNA.	1.386	5.461	1.701	3.76	0	0	0
1109	MT1G	ILMN_1715401	4495	metallothionein 1G (MT1G), mRNA.	-4.566	-5.46	-1.655	3.805	0	0	0
1110	C9orf123	ILMN_1769409	90871	chromosome 9 open reading frame 123 (C9orf123), mRNA.	1.254	5.46	1.7	3.76	0	0	0
1111	RPL4	ILMN_1752285	6124	ribosomal protein L4 (RPL4), mRNA.	1.398	5.458	1.699	3.759	0	0	0
1112	CDC42EP3	ILMN_1736327	10602	CDC42 effector protein (Rho GTPase binding) 3 (CDC42EP3), mRNA.	-1.337	-5.457	-1.655	3.803	0	0	0
1113	C1orf74	ILMN_1786470	148304	chromosome 1 open reading frame 74 (C1orf74), mRNA.	1.152	5.457	1.699	3.759	0	0	0
1114	NFX1	ILMN_1804610	4799	nuclear transcription factor, X-box binding 1 (NFX1), transcript variant 3, mRNA.	1.183	5.457	1.698	3.759	0	0	0
1115	FBXO21	ILMN_1745887	23014	F-box protein 21 (FBXO21), transcript variant 2, mRNA.	1.328	5.453	1.697	3.756	0	0	0
1116	RBM12B	ILMN_1805778	389677	RNA binding motif protein 12B (RBM12B), mRNA.	1.362	5.453	1.697	3.756	0	0	0
1117	IL6R	ILMN_1696394	3570	interleukin 6 receptor (IL6R), transcript variant 1, mRNA.	-1.281	-5.45	-1.654	3.796	0	0	0
1118	ZFP161	ILMN_1772522	7541	zinc finger protein 161 homolog (mouse) (ZFP161), mRNA.	1.291	5.449	1.696	3.753	0	0	0
1119	CDR2L	ILMN_2128770	30850	cerebellar degeneration-related protein 2-like (CDR2L), mRNA.	-1.379	-5.448	-1.653	3.794	0	0	0
1120	COL4A1	ILMN_1653028	1282	collagen, type IV, alpha 1 (COL4A1), mRNA.	-1.407	-5.447	-1.653	3.794	0	0	0
1121	OBFC2A	ILMN_1785852	64859	oligonucleotide/oligosaccharide-binding fold containing 2A (OBFC2A), mRNA.	-2.259	-5.445	-1.652	3.793	0	0	0
1122	FIGF	ILMN_1707612	2277	c-fos induced growth factor (vascular endothelial growth factor D) (FIGF), mRNA.	1.443	5.445	1.695	3.75	0	0	0
1123	BCKDHA	ILMN_1735979	593	branched chain keto acid dehydrogenase E1, alpha polypeptide (BCKDHA), mRNA.	1.382	5.44	1.695	3.746	0	0	0
1124	FXYD1	ILMN_2345292	5348	FXYD domain containing ion transport regulator 1 (phospholemman) (FXYD1), transcript variant a, mRNA.	1.366	5.44	1.694	3.746	0	0	0
1125	KLF11	ILMN_1751656	8462	PREDICTED: Kruppel-like factor 11 (KLF11), mRNA.	-1.34	-5.436	-1.652	3.785	0	0	0
1126	APPBP2	ILMN_2149766	10513	amyloid beta precursor protein (cytoplasmic tail) binding protein 2 (APPBP2), mRNA.	1.346	5.435	1.693	3.742	0	0	0
1127	LETMD1	ILMN_1754149	25875	LETM1 domain containing 1 (LETMD1), transcript variant 2, mRNA.	1.392	5.435	1.693	3.742	0	0	0
1128	NUP153	ILMN_1705907	9972	nucleoporin 153kDa (NUP153), mRNA.	-1.428	-5.432	-1.651	3.781	0	0	0
1129	ALG5	ILMN_1664449	29880	asparagine-linked glycosylation 5 homolog (S. cerevisiae, dolichyl-phosphate beta-glucosyltransferase) (ALG5), mRNA.	1.248	5.431	1.692	3.739	0	0	0
1130	C4orf34	ILMN_2224907	201895	chromosome 4 open reading frame 34 (C4orf34), mRNA.	1.18	5.429	1.691	3.738	0	0	0
1131	SALL2	ILMN_1740842	6297	sal-like 2 (Drosophila) (SALL2), mRNA.	1.286	5.428	1.691	3.737	0	0	0
1132	RPL18	ILMN_2230624	6141	ribosomal protein L18 (RPL18), mRNA.	1.329	5.428	1.69	3.738	0	0	0
1133	PSMD10	ILMN_1776102	5716	proteasome (prosome, macropain) 26S subunit, non-ATPase, 10 (PSMD10), transcript variant 1, mRNA.	1.181	5.427	1.689	3.737	0	0	0
1134	AMD1	ILMN_1788462	262	adenosylmethionine decarboxylase 1 (AMD1), transcript variant 2, mRNA.	-1.816	-5.426	-1.65	3.776	0	0	0
1135	ADAMTS4	ILMN_2092933	9507	ADAM metallopeptidase with thrombospondin type 1 motif, 4 (ADAMTS4), mRNA.	-1.474	-5.426	-1.65	3.776	0	0	0
1136	SNHG5	ILMN_2200659		small nucleolar RNA host gene (non-protein coding) 5 (SNHG5) on chromosome 6.	1.405	5.425	1.689	3.736	0	0	0
1137	SARM1	ILMN_1746265	23098	sterile alpha and TIR motif containing 1 (SARM1), mRNA.	1.152	5.422	1.688	3.734	0	0	0
1138	RPS10	ILMN_1686954	6204	ribosomal protein S10 (RPS10), mRNA.	1.329	5.422	1.687	3.734	0	0	0
1139	PIM3	ILMN_1789781	415116	pim-3 oncogene (PIM3), mRNA.	-1.19	-5.42	-1.649	3.771	0	0	0
1140	TSC1	ILMN_2246510	7248	tuberous sclerosis 1 (TSC1), transcript variant 1, mRNA.	1.32	5.42	1.687	3.733	0	0	0
1141	DCTD	ILMN_1802456	1635	dCMP deaminase (DCTD), transcript variant 2, mRNA.	1.227	5.419	1.686	3.733	0	0	0
1142	UFSP2	ILMN_1756311	55325	UFM1-specific peptidase 2 (UFSP2), mRNA.	1.245	5.419	1.685	3.734	0	0	0
1143	USP48	ILMN_2285141	84196	ubiquitin specific peptidase 48 (USP48), transcript variant 1, mRNA.	1.194	5.418	1.685	3.733	0	0	0
1144	LOC493869	ILMN_1767665	493869	similar to RIKEN cDNA 2310016C16 (LOC493869), mRNA.	1.439	5.417	1.684	3.733	0	0	0
1145	C12orf65	ILMN_1667510	91574	chromosome 12 open reading frame 65 (C12orf65), mRNA.	1.254	5.417	1.683	3.734	0	0	0
1146	RPL23	ILMN_1755115	9349	ribosomal protein L23 (RPL23), mRNA.	1.379	5.416	1.683	3.734	0	0	0
1147	VNN3	ILMN_1804935	55350	vanin 3 (VNN3), transcript variant 3, mRNA.	-1.557	-5.414	-1.648	3.766	0	0	0
1148	LRRC33	ILMN_1746148	375387	leucine rich repeat containing 33 (LRRC33), mRNA.	1.313	5.412	1.682	3.73	0	0	0
1149	DMAP1	ILMN_1773885	55929	DNA methyltransferase 1 associated protein 1 (DMAP1), transcript variant 2, mRNA.	1.276	5.412	1.681	3.73	0	0	0
1150	TAF7	ILMN_1759460	6879	TAF7 RNA polymerase II, TATA box binding protein (TBP)-associated factor, 55kDa (TAF7), mRNA.	-1.247	-5.411	-1.648	3.763	0	0	0
1151	C10orf90	ILMN_1680367	118611	chromosome 10 open reading frame 90 (C10orf90), mRNA.	-1.175	-5.41	-1.647	3.763	0	0	0
1152	MS4A2	ILMN_1806721	2206	membrane-spanning 4-domains, subfamily A, member 2 (Fc fragment of IgE, high affinity I, receptor for; beta polypeptide) (MS4A2), mRNA.	1.5	5.408	1.681	3.727	0	0	0
1153	ROR2	ILMN_1694426	4920	receptor tyrosine kinase-like orphan receptor 2 (ROR2), mRNA.	1.266	5.407	1.68	3.727	0	0	0
1154	GLT25D1	ILMN_1727043	79709	glycosyltransferase 25 domain containing 1 (GLT25D1), mRNA.	1.302	5.405	1.679	3.725	0	0	0
1155	RNF170	ILMN_1709265	81790	ring finger protein 170 (RNF170), mRNA.	1.244	5.404	1.679	3.726	0	0	0
1156	DEFA1	ILMN_2193213	1667	defensin, alpha 1 (DEFA1), mRNA.	-1.378	-5.401	-1.647	3.754	0	0	0
1157	NNMT	ILMN_1715508	4837	nicotinamide N-methyltransferase (NNMT), mRNA.	-2.038	-5.4	-1.646	3.754	0	0	0
1158	PMEPA1	ILMN_2309156	56937	prostate transmembrane protein, androgen induced 1 (PMEPA1), transcript variant 2, mRNA.	-1.705	-5.399	-1.646	3.753	0	0	0
1159	ARFGAP2	ILMN_1769250	84364	ADP-ribosylation factor GTPase activating protein 2 (ARFGAP2), mRNA.	1.237	5.394	1.678	3.716	0	0	0
1160	PPP2R1A	ILMN_1810467	5518	protein phosphatase 2 (formerly 2A), regulatory subunit A , alpha isoform (PPP2R1A), mRNA.	1.212	5.393	1.677	3.715	0	0	0
1161	PTOV1	ILMN_1700109	53635	prostate tumor overexpressed gene 1 (PTOV1), mRNA.	1.253	5.392	1.677	3.716	0	0	0
1162	LOC344405	ILMN_1704704	344405	PREDICTED: hypothetical LOC344405 (LOC344405), mRNA.	1.192	5.392	1.676	3.716	0	0	0
1163	CD34	ILMN_1732799	947	CD34 antigen (CD34), transcript variant 2, mRNA.	1.586	5.389	1.676	3.713	0	0	0
1164	SH3GLB2	ILMN_2158336	56904	SH3-domain GRB2-like endophilin B2 (SH3GLB2), mRNA.	1.294	5.384	1.675	3.709	0	0	0
1165	URM1	ILMN_1774196	81605	ubiquitin related modifier 1 homolog (S. cerevisiae) (URM1), mRNA.	1.269	5.383	1.674	3.709	0	0	0
1166	GMPR2	ILMN_2365595	51292	guanosine monophosphate reductase 2 (GMPR2), transcript variant 2, mRNA.	1.211	5.38	1.674	3.707	0	0	0
1167	SWAP70	ILMN_1785175	23075	SWAP-70 protein (SWAP70), mRNA.	-1.322	-5.38	-1.645	3.735	0	0	0
1168	DENND4A	ILMN_2041161	10260	DENN/MADD domain containing 4A (DENND4A), mRNA.	-1.32	-5.378	-1.644	3.734	0	0	0
1169	DFFB	ILMN_1678962	1677	DNA fragmentation factor, 40kDa, beta polypeptide (caspase-activated DNase) (DFFB), mRNA.	1.267	5.377	1.673	3.704	0	0	0
1170	CPSF1	ILMN_1654545	29894	cleavage and polyadenylation specific factor 1, 160kDa (CPSF1), mRNA.	1.226	5.377	1.672	3.705	0	0	0
1171	CHD8	ILMN_1806122	57680	chromodomain helicase DNA binding protein 8 (CHD8), mRNA.	1.206	5.377	1.672	3.705	0	0	0
1172	RSBN1	ILMN_1791097	54665	round spermatid basic protein 1 (RSBN1), mRNA.	1.342	5.376	1.671	3.705	0	0	0
1173	GSDML	ILMN_2347193	55876	gasdermin-like (GSDML), transcript variant 2, mRNA.	1.549	5.376	1.67	3.706	0	0	0
1174	C8orf40	ILMN_1677385	114926	chromosome 8 open reading frame 40 (C8orf40), mRNA.	1.372	5.375	1.67	3.706	0	0	0
1175	RAB23	ILMN_2346997	51715	RAB23, member RAS oncogene family (RAB23), transcript variant 1, mRNA.	1.531	5.375	1.669	3.706	0	0	0
1176	GIMAP2	ILMN_2135272	26157	GTPase, IMAP family member 2 (GIMAP2), mRNA.	1.466	5.371	1.668	3.703	0	0	0
1177	ISG20	ILMN_1659913	3669	interferon stimulated exonuclease gene 20kDa (ISG20), mRNA.	-1.901	-5.371	-1.644	3.728	0	0	0
1178	CBLL1	ILMN_2073732	79872	Cas-Br-M (murine) ecotropic retroviral transforming sequence-like 1 (CBLL1), mRNA.	-1.296	-5.37	-1.643	3.727	0	0	0
1179	ADSL	ILMN_1790757	158	adenylosuccinate lyase (ADSL), mRNA.	1.173	5.37	1.668	3.702	0	0	0
1180	COBRA1	ILMN_2399328	25920	cofactor of BRCA1 (COBRA1), mRNA.	1.225	5.368	1.667	3.701	0	0	0
1181	MRPL11	ILMN_2316540	65003	mitochondrial ribosomal protein L11 (MRPL11), nuclear gene encoding mitochondrial protein, transcript variant 1, mRNA.	1.214	5.367	1.667	3.701	0	0	0
1182	FRMD6	ILMN_2330787	122786	FERM domain containing 6 (FRMD6), transcript variant 2, mRNA.	1.473	5.364	1.666	3.699	0	0	0
1183	CDC42EP1	ILMN_1764927	11135	CDC42 effector protein (Rho GTPase binding) 1 (CDC42EP1), transcript variant 1, mRNA.	-1.341	-5.364	-1.643	3.722	0	0	0
1184	ZNF25	ILMN_1808765	219749	zinc finger protein 25 (ZNF25), mRNA.	1.294	5.364	1.665	3.699	0	0	0
1185	WARS	ILMN_1727271	7453	tryptophanyl-tRNA synthetase (WARS), transcript variant 2, mRNA.	-1.518	-5.364	-1.642	3.722	0	0	0
1186	CLCF1	ILMN_1661197	23529	cardiotrophin-like cytokine factor 1 (CLCF1), mRNA.	-1.694	-5.363	-1.641	3.722	0	0	0
1187	ABHD10	ILMN_1770031	55347	abhydrolase domain containing 10 (ABHD10), mRNA.	1.279	5.363	1.665	3.698	0	0	0
1188	VIL2	ILMN_1795937	7430	villin 2 (ezrin) (VIL2), mRNA.	-1.705	-5.359	-1.641	3.718	0	0	0
1189	IGBP1	ILMN_1717165	3476	immunoglobulin (CD79A) binding protein 1 (IGBP1), mRNA.	1.382	5.358	1.664	3.694	0	0	0
1190	LOC285074	ILMN_2278433	285074	hypothetical protein LOC285074 (LOC285074), mRNA.	1.339	5.358	1.663	3.694	0	0	0
1191	IRF2BP1	ILMN_1751171	26145	interferon regulatory factor 2 binding protein 1 (IRF2BP1), mRNA.	1.157	5.358	1.663	3.695	0	0	0
1192	RPL8	ILMN_1764721	6132	ribosomal protein L8 (RPL8), transcript variant 2, mRNA.	1.354	5.357	1.662	3.695	0	0	0
1193	CBLN3	ILMN_2053829	643866	cerebellin 3 precursor (CBLN3), mRNA.	1.297	5.354	1.661	3.692	0	0	0
1194	FAM65A	ILMN_1680037	79567	family with sequence similarity 65, member A (FAM65A), mRNA.	-1.269	-5.353	-1.64	3.713	0	0	0
1195	TAF6L	ILMN_1727281	10629	TAF6-like RNA polymerase II, p300/CBP-associated factor (PCAF)-associated factor, 65kDa (TAF6L), mRNA.	1.207	5.353	1.661	3.692	0	0	0
1196	MTMR14	ILMN_1659240	64419	myotubularin related protein 14 (MTMR14), transcript variant 2, mRNA.	1.297	5.353	1.66	3.692	0	0	0
1197	C5orf13	ILMN_1680738	9315	chromosome 5 open reading frame 13 (C5orf13), mRNA.	1.796	5.352	1.66	3.692	0	0	0
1198	TCEAL8	ILMN_2402272	90843	transcription elongation factor A (SII)-like 8 (TCEAL8), transcript variant 2, mRNA.	1.415	5.349	1.659	3.69	0	0	0
1199	CHST3	ILMN_1723481	9469	carbohydrate (chondroitin 6) sulfotransferase 3 (CHST3), mRNA.	-1.664	-5.345	-1.64	3.706	0	0	0
1200	CSDA	ILMN_1782788	8531	cold shock domain protein A (CSDA), mRNA.	-1.403	-5.344	-1.639	3.705	0	0	0
1201	ETF1	ILMN_2222992	2107	eukaryotic translation termination factor 1 (ETF1), mRNA.	-1.455	-5.344	-1.638	3.705	0	0	0
1202	RHOB	ILMN_1802205	388	ras homolog gene family, member B (RHOB), mRNA.	-1.921	-5.343	-1.638	3.705	0	0	0
1203	ZMYM3	ILMN_1656316	9203	zinc finger, MYM-type 3 (ZMYM3), transcript variant 2, mRNA.	1.23	5.343	1.658	3.685	0	0	0
1204	MRPL38	ILMN_1719656	64978	mitochondrial ribosomal protein L38 (MRPL38), nuclear gene encoding mitochondrial protein, mRNA.	1.213	5.343	1.658	3.685	0	0	0
1205	ITGA5	ILMN_1792679	3678	integrin, alpha 5 (fibronectin receptor, alpha polypeptide) (ITGA5), mRNA.	-1.759	-5.343	-1.637	3.706	0	0	0
1206	AGBL5	ILMN_2290776	60509	ATP/GTP binding protein-like 5 (AGBL5), transcript variant 1, mRNA.	1.121	5.342	1.657	3.684	0	0	0
1207	IHPK1	ILMN_2392286	9807	inositol hexaphosphate kinase 1 (IHPK1), transcript variant 2, mRNA.	1.219	5.34	1.657	3.684	0	0	0
1208	ZNF175	ILMN_1675788	7728	zinc finger protein 175 (ZNF175), mRNA.	1.226	5.339	1.656	3.683	0	0	0
1209	IGLL1	ILMN_2393765	3543	immunoglobulin lambda-like polypeptide 1 (IGLL1), transcript variant 1, mRNA.	3.607	5.338	1.655	3.683	0	0	0
1210	HCFC1R1	ILMN_1757877	54985	host cell factor C1 regulator 1 (XPO1 dependent) (HCFC1R1), transcript variant 3, mRNA.	1.462	5.337	1.655	3.682	0	0	0
1211	NAGK	ILMN_1716547	55577	N-acetylglucosamine kinase (NAGK), mRNA.	1.355	5.337	1.654	3.682	0	0	0
1212	LRWD1	ILMN_1682368	222229	leucine-rich repeats and WD repeat domain containing 1 (LRWD1), mRNA.	-1.209	-5.335	-1.637	3.698	0	0	0
1213	RBBP6	ILMN_1665135	5930	retinoblastoma binding protein 6 (RBBP6), transcript variant 3, mRNA.	-1.273	-5.333	-1.636	3.697	0	0	0
1214	SEC14L1	ILMN_2391912	6397	SEC14-like 1 (S. cerevisiae) (SEC14L1), transcript variant 1, mRNA.	-1.287	-5.333	-1.636	3.698	0	0	0
1215	NUDT2	ILMN_2349444	318	nudix (nucleoside diphosphate linked moiety X)-type motif 2 (NUDT2), transcript variant 3, mRNA.	1.257	5.332	1.654	3.679	0	0	0
1216	ING4	ILMN_1809141	51147	inhibitor of growth family, member 4 (ING4), mRNA.	1.274	5.329	1.653	3.676	0	0	0
1217	ASCC3L1	ILMN_1705928	23020	activating signal cointegrator 1 complex subunit 3-like 1 (ASCC3L1), mRNA.	1.266	5.328	1.652	3.676	0	0	0
1218	NUDT2	ILMN_1778347	318	nudix (nucleoside diphosphate linked moiety X)-type motif 2 (NUDT2), transcript variant 3, mRNA.	1.294	5.328	1.652	3.676	0	0	0
1219	PSMB4	ILMN_1737862	5692	proteasome (prosome, macropain) subunit, beta type, 4 (PSMB4), mRNA.	1.187	5.327	1.651	3.676	0	0	0
1220	PPAP2A	ILMN_1739161	8611	phosphatidic acid phosphatase type 2A (PPAP2A), transcript variant 1, mRNA.	-1.596	-5.327	-1.635	3.692	0	0	0
1221	ADAM17	ILMN_2121068	6868	ADAM metallopeptidase domain 17 (tumor necrosis factor, alpha, converting enzyme) (ADAM17), mRNA.	-1.363	-5.326	-1.634	3.692	0	0	0
1222	GZMA	ILMN_1779324	3001	granzyme A (granzyme 1, cytotoxic T-lymphocyte-associated serine esterase 3) (GZMA), mRNA.	1.434	5.325	1.65	3.675	0	0	0
1223	CCL3L3	ILMN_2105573	414062	chemokine (C-C motif) ligand 3-like 3 (CCL3L3), mRNA.	-2.781	-5.323	-1.634	3.69	0	0	0
1224	KIF1B	ILMN_1743034	23095	kinesin family member 1B (KIF1B), transcript variant 2, mRNA.	-1.308	-5.323	-1.633	3.69	0	0	0
1225	BMF	ILMN_2308338	90427	Bcl2 modifying factor (BMF), transcript variant 4, mRNA.	1.249	5.323	1.65	3.673	0	0	0
1226	NKX3-1	ILMN_1667162	4824	NK3 homeobox 1 (NKX3-1), mRNA.	-1.476	-5.323	-1.633	3.69	0	0	0
1227	ANKZF1	ILMN_1677487	55139	ankyrin repeat and zinc finger domain containing 1 (ANKZF1), transcript variant 2, mRNA.	1.23	5.322	1.649	3.673	0	0	0
1228	NXF1	ILMN_2358652	10482	nuclear RNA export factor 1 (NXF1), transcript variant 1, mRNA.	-1.324	-5.322	-1.632	3.69	0	0	0
1229	RPL11	ILMN_2114876	6135	ribosomal protein L11 (RPL11), mRNA.	1.285	5.319	1.649	3.671	0	0	0
1230	HNRNPAB	ILMN_2335718	3182	heterogeneous nuclear ribonucleoprotein A/B (HNRNPAB), transcript variant 2, mRNA.	-1.595	-5.317	-1.631	3.686	0	0	0
1231	ABCC3	ILMN_1677814	8714	ATP-binding cassette, sub-family C (CFTR/MRP), member 3 (ABCC3), mRNA.	-1.867	-5.317	-1.631	3.686	0	0	0
1232	APEH	ILMN_1718023	327	N-acylaminoacyl-peptide hydrolase (APEH), mRNA.	1.241	5.313	1.648	3.665	0	0	0
1233	CTDSPL	ILMN_2392189	10217	CTD (carboxy-terminal domain, RNA polymerase II, polypeptide A) small phosphatase-like (CTDSPL), transcript variant 2, mRNA.	1.351	5.312	1.647	3.665	0	0	0
1234	DPH3	ILMN_2261973	285381	DPH3, KTI11 homolog (S. cerevisiae) (DPH3), transcript variant 2, mRNA.	-1.212	-5.312	-1.63	3.681	0	0	0
1235	THRA	ILMN_1718182	7067	thyroid hormone receptor, alpha (erythroblastic leukemia viral (v-erb-a) oncogene homolog, avian) (THRA), transcript variant 2, mRNA.	1.815	5.308	1.647	3.661	0	0	0
1236	MKKS	ILMN_1718718	8195	McKusick-Kaufman syndrome (MKKS), transcript variant 2, mRNA.	1.27	5.304	1.646	3.657	0	0	0
1237	EIF4G2	ILMN_1761519	1982	eukaryotic translation initiation factor 4 gamma, 2 (EIF4G2), transcript variant 1, mRNA.	-1.242	-5.302	-1.63	3.672	0	0	0
1238	TNFRSF1B	ILMN_1764788	7133	tumor necrosis factor receptor superfamily, member 1B (TNFRSF1B), mRNA.	-1.379	-5.301	-1.629	3.672	0	0	0
1239	NUPR1	ILMN_2404688	26471	nuclear protein 1 (NUPR1), transcript variant 1, mRNA.	1.452	5.301	1.646	3.655	0	0	0
1240	C3orf31	ILMN_1793724	132001	chromosome 3 open reading frame 31 (C3orf31), mRNA.	1.277	5.299	1.645	3.654	0	0	0
1241	HSPA1B	ILMN_1660436	3304	heat shock 70kDa protein 1B (HSPA1B), mRNA.	-3.015	-5.299	-1.629	3.67	0	0	0
1242	SF4	ILMN_1811560	57794	splicing factor 4 (SF4), transcript variant b, mRNA.	1.187	5.298	1.644	3.654	0	0	0
1243	VMO1	ILMN_1735910	284013	vitelline membrane outer layer 1 homolog (chicken) (VMO1), mRNA.	-1.165	-5.297	-1.628	3.669	0	0	0
1244	IL4R	ILMN_1691881	3566	interleukin 4 receptor (IL4R), transcript variant 2, mRNA.	-1.147	-5.297	-1.627	3.67	0	0	0
1245	AP4B1	ILMN_1669377	10717	adaptor-related protein complex 4, beta 1 subunit (AP4B1), mRNA.	1.26	5.296	1.644	3.652	0	0	0
1246	VCPIP1	ILMN_1682180	80124	valosin containing protein (p97)/p47 complex interacting protein 1 (VCPIP1), mRNA.	1.235	5.295	1.643	3.652	0	0	0
1247	NSUN5B	ILMN_2352448	155400	NOL1/NOP2/Sun domain family, member 5B (NSUN5B), transcript variant 2, mRNA.	1.219	5.294	1.643	3.652	0	0	0
1248	GYPC	ILMN_1668039	2995	glycophorin C (Gerbich blood group) (GYPC), transcript variant 2, mRNA.	1.394	5.292	1.642	3.65	0	0	0
1249	ZNF22	ILMN_2117904	7570	zinc finger protein 22 (KOX 15) (ZNF22), mRNA.	1.334	5.291	1.642	3.65	0	0	0
1250	ZFP36L1	ILMN_1675448	677	zinc finger protein 36, C3H type-like 1 (ZFP36L1), mRNA.	-1.466	-5.291	-1.627	3.664	0	0	0
1251	ECHDC2	ILMN_1671568	55268	enoyl Coenzyme A hydratase domain containing 2 (ECHDC2), mRNA.	1.471	5.289	1.641	3.648	0	0	0
1252	AKAP11	ILMN_2293758	11215	A kinase (PRKA) anchor protein 11 (AKAP11), mRNA.	1.249	5.287	1.64	3.646	0	0	0
1253	DNAJB6	ILMN_1793770	10049	DnaJ (Hsp40) homolog, subfamily B, member 6 (DNAJB6), transcript variant 1, mRNA.	-1.229	-5.285	-1.626	3.659	0	0	0
1254	TFRC	ILMN_1674243	7037	transferrin receptor (p90, CD71) (TFRC), mRNA.	-1.989	-5.285	-1.626	3.659	0	0	0
1255	PRDX5	ILMN_1815024	25824	peroxiredoxin 5 (PRDX5), nuclear gene encoding mitochondrial protein, transcript variant 1, mRNA.	1.31	5.283	1.64	3.643	0	0	0
1256	SC65	ILMN_1655663	10609	synaptonemal complex protein SC65 (SC65), mRNA.	1.2	5.282	1.639	3.643	0	0	0
1257	ERAF	ILMN_1696512	51327	erythroid associated factor (ERAF), mRNA.	-1.339	-5.281	-1.625	3.656	0	0	0
1258	SLC40A1	ILMN_2053103	30061	solute carrier family 40 (iron-regulated transporter), member 1 (SLC40A1), mRNA.	1.781	5.281	1.639	3.642	0	0	0
1259	DUSP6	ILMN_2396020	1848	dual specificity phosphatase 6 (DUSP6), transcript variant 2, mRNA.	-1.442	-5.279	-1.625	3.654	0	0	0
1260	TMEM9	ILMN_1686748	252839	transmembrane protein 9 (TMEM9), mRNA.	1.235	5.278	1.638	3.64	0	0	0
1261	FLRT2	ILMN_1769615	23768	fibronectin leucine rich transmembrane protein 2 (FLRT2), mRNA.	1.634	5.277	1.637	3.639	0	0	0
1262	TCEAL3	ILMN_1749478	85012	transcription elongation factor A (SII)-like 3 (TCEAL3), transcript variant 2, mRNA.	1.305	5.275	1.637	3.638	0	0	0
1263	CHKB	ILMN_2331205	1120	choline kinase beta (CHKB), transcript variant 1, mRNA.	1.33	5.275	1.636	3.639	0	0	0
1264	GRPEL1	ILMN_1670817	80273	GrpE-like 1, mitochondrial (E. coli) (GRPEL1), nuclear gene encoding mitochondrial protein, mRNA.	-1.576	-5.275	-1.624	3.651	0	0	0
1265	TNFRSF10B	ILMN_2331010	8795	tumor necrosis factor receptor superfamily, member 10b (TNFRSF10B), transcript variant 2, mRNA.	-1.219	-5.273	-1.624	3.65	0	0	0
1266	CXorf39	ILMN_1811121	139231	chromosome X open reading frame 39 (CXorf39), mRNA.	-1.186	-5.273	-1.623	3.65	0	0	0
1267	RPL22	ILMN_2079386	6146	ribosomal protein L22 (RPL22), mRNA.	1.407	5.273	1.636	3.637	0	0	0
1268	TNFRSF10B	ILMN_1812915	8795	tumor necrosis factor receptor superfamily, member 10b (TNFRSF10B), transcript variant 1, mRNA.	-1.243	-5.271	-1.622	3.649	0	0	0
1269	GALNAC4S-6ST	ILMN_1670926	51363	B cell RAG associated protein (GALNAC4S-6ST), mRNA.	-1.4	-5.27	-1.622	3.649	0	0	0
1270	RPL21	ILMN_2290808	6144	ribosomal protein L21 (RPL21), mRNA.	1.505	5.27	1.635	3.634	0	0	0
1271	TMEM88	ILMN_1757129	92162	transmembrane protein 88 (TMEM88), mRNA.	-1.533	-5.268	-1.621	3.647	0	0	0
1272	S100A13	ILMN_2407168	6284	S100 calcium binding protein A13 (S100A13), transcript variant 3, mRNA.	1.453	5.268	1.635	3.633	0	0	0
1273	GOLPH3L	ILMN_1706764	55204	golgi phosphoprotein 3-like (GOLPH3L), mRNA.	1.203	5.264	1.634	3.63	0	0	0
1274	ARHGAP9	ILMN_2382657	64333	Rho GTPase activating protein 9 (ARHGAP9), transcript variant 3, mRNA.	-1.306	-5.263	-1.621	3.642	0	0	0
1275	LPGAT1	ILMN_2151277	9926	lysophosphatidylglycerol acyltransferase 1 (LPGAT1), mRNA.	-1.148	-5.261	-1.62	3.641	0	0	0
1276	BATF3	ILMN_1763207	55509	basic leucine zipper transcription factor, ATF-like 3 (BATF3), mRNA.	-1.981	-5.261	-1.62	3.641	0	0	0
1277	GLG1	ILMN_1772261	2734	golgi apparatus protein 1 (GLG1), mRNA.	1.189	5.26	1.634	3.626	0	0	0
1278	MRPS9	ILMN_1813207	64965	mitochondrial ribosomal protein S9 (MRPS9), nuclear gene encoding mitochondrial protein, mRNA.	1.218	5.259	1.633	3.626	0	0	0
1279	PLCXD1	ILMN_1747451	55344	phosphatidylinositol-specific phospholipase C, X domain containing 1 (PLCXD1), mRNA.	-1.471	-5.253	-1.619	3.634	0	0	0
1280	ZNF167	ILMN_1761409	55888	zinc finger protein 167 (ZNF167), transcript variant 1, mRNA.	1.16	5.252	1.632	3.62	0	0	0
1281	C6orf162	ILMN_2413141	57150	chromosome 6 open reading frame 162 (C6orf162), transcript variant 2, mRNA.	1.12	5.249	1.632	3.618	0	0	0
1282	BCL7B	ILMN_1754199	9275	B-cell CLL/lymphoma 7B (BCL7B), mRNA.	-1.309	-5.249	-1.619	3.631	0	0	0
1283	RBM4B	ILMN_1743104	83759	RNA binding motif protein 4B (RBM4B), mRNA.	1.268	5.245	1.631	3.614	0	0	0
1284	PNO1	ILMN_1753607	56902	partner of NOB1 homolog (S. cerevisiae) (PNO1), mRNA.	-1.731	-5.245	-1.618	3.627	0	0	0
1285	WDR33	ILMN_1670172	55339	WD repeat domain 33 (WDR33), transcript variant 2, mRNA.	-1.314	-5.242	-1.617	3.624	0	0	0
1286	RAB11FIP2	ILMN_2072541	22841	RAB11 family interacting protein 2 (class I) (RAB11FIP2), mRNA.	1.23	5.24	1.631	3.609	0	0	0
1287	NAPEPLD	ILMN_2118229	222236	N-acyl phosphatidylethanolamine phospholipase D (NAPEPLD), mRNA.	1.188	5.238	1.63	3.608	0	0	0
1288	RPS3A	ILMN_2139943	6189	ribosomal protein S3A (RPS3A), mRNA.	1.281	5.235	1.629	3.605	0	0	0
1289	RNF122	ILMN_1691119	79845	ring finger protein 122 (RNF122), mRNA.	-1.347	-5.234	-1.617	3.617	0	0	0
1290	TXNRD1	ILMN_2324421	7296	thioredoxin reductase 1 (TXNRD1), transcript variant 4, mRNA.	-1.72	-5.233	-1.616	3.617	0	0	0
1291	SEPHS1	ILMN_2176768	22929	selenophosphate synthetase 1 (SEPHS1), mRNA.	1.296	5.231	1.629	3.602	0	0	0
1292	ETNK1	ILMN_2316778	55500	ethanolamine kinase 1 (ETNK1), transcript variant 2, mRNA.	-1.207	-5.23	-1.616	3.614	0	0	0
1293	FBXO28	ILMN_2045911	23219	F-box protein 28 (FBXO28), mRNA.	-1.198	-5.23	-1.615	3.615	0	0	0
1294	CXCL12	ILMN_1791447	6387	chemokine (C-X-C motif) ligand 12 (stromal cell-derived factor 1) (CXCL12), transcript variant 1, mRNA.	1.539	5.228	1.628	3.6	0	0	0
1295	TMEM14C	ILMN_2175131	51522	transmembrane protein 14C (TMEM14C), mRNA.	1.28	5.228	1.628	3.6	0	0	0
1296	TM2D3	ILMN_1761120	80213	TM2 domain containing 3 (TM2D3), transcript variant 1, mRNA.	1.222	5.226	1.627	3.598	0	0	0
1297	HAS1	ILMN_1754716	3036	hyaluronan synthase 1 (HAS1), mRNA.	-2.801	-5.225	-1.615	3.611	0	0	0
1298	MXRA7	ILMN_1692077	439921	matrix-remodelling associated 7 (MXRA7), transcript variant 2, mRNA.	-1.517	-5.225	-1.614	3.611	0	0	0
1299	PPP2R1B	ILMN_1704656	5519	protein phosphatase 2 (formerly 2A), regulatory subunit A, beta isoform (PPP2R1B), transcript variant 2, mRNA.	-1.858	-5.223	-1.614	3.61	0	0	0
1300	BAZ1A	ILMN_1742230	11177	bromodomain adjacent to zinc finger domain, 1A (BAZ1A), transcript variant 2, mRNA.	-1.656	-5.222	-1.613	3.609	0	0	0
1301	ZNF518A	ILMN_1742541	9849	zinc finger protein 518A (ZNF518A), mRNA.	1.25	5.221	1.627	3.595	0	0	0
1302	PERLD1	ILMN_1805636	93210	per1-like domain containing 1 (PERLD1), mRNA.	1.2	5.216	1.626	3.589	0	0	0
1303	PSIP1	ILMN_1788701	11168	PC4 and SFRS1 interacting protein 1 (PSIP1), transcript variant 2, mRNA.	1.365	5.215	1.626	3.589	0	0	0
1304	INPP1	ILMN_1667239	3628	inositol polyphosphate-1-phosphatase (INPP1), mRNA.	-1.502	-5.214	-1.612	3.602	0	0	0
1305	FCAR	ILMN_2379967	2204	Fc fragment of IgA, receptor for (FCAR), transcript variant 3, mRNA.	-1.222	-5.213	-1.612	3.601	0	0	0
1306	CTSH	ILMN_2390853	1512	cathepsin H (CTSH), transcript variant 1, mRNA.	1.515	5.212	1.625	3.587	0	0	0
1307	C8orf44	ILMN_1792242	56260	chromosome 8 open reading frame 44 (C8orf44), mRNA.	1.216	5.212	1.624	3.587	0	0	0
1308	NHEDC2	ILMN_1662768	133308	Na+/H+ exchanger domain containing 2 (NHEDC2), mRNA.	-1.31	-5.211	-1.611	3.6	0	0	0
1309	RNASEH2B	ILMN_1782488	79621	ribonuclease H2, subunit B (RNASEH2B), mRNA.	1.231	5.21	1.624	3.586	0	0	0
1310	CHCHD6	ILMN_1785161	84303	coiled-coil-helix-coiled-coil-helix domain containing 6 (CHCHD6), mRNA.	1.3	5.207	1.623	3.584	0	0	0
1311	SETDB2	ILMN_1731644	83852	SET domain, bifurcated 2 (SETDB2), mRNA.	1.312	5.205	1.623	3.582	0	0	0
1312	POLR3C	ILMN_1795678	10623	polymerase (RNA) III (DNA directed) polypeptide C (62kD) (POLR3C), mRNA.	1.304	5.203	1.622	3.581	0	0	0
1313	CALML4	ILMN_1815707	91860	calmodulin-like 4 (CALML4), transcript variant 2, mRNA.	1.246	5.203	1.622	3.582	0	0	0
1314	CYB5D1	ILMN_1670925	124637	cytochrome b5 domain containing 1 (CYB5D1), mRNA.	-1.371	-5.203	-1.611	3.592	0	0	0
1315	CLSTN1	ILMN_2415179	22883	calsyntenin 1 (CLSTN1), transcript variant 1, mRNA.	1.408	5.2	1.621	3.579	0	0	0
1316	PDE1A	ILMN_1778924	5136	phosphodiesterase 1A, calmodulin-dependent (PDE1A), transcript variant 2, mRNA.	1.359	5.2	1.62	3.58	0	0	0
1317	GFRA2	ILMN_1656300	2675	GDNF family receptor alpha 2 (GFRA2), mRNA.	1.417	5.199	1.62	3.579	0	0	0
1318	DNAJC9	ILMN_1799516	23234	DnaJ (Hsp40) homolog, subfamily C, member 9 (DNAJC9), mRNA.	1.31	5.198	1.619	3.578	0	0	0
1319	EIF5	ILMN_1657769	1983	eukaryotic translation initiation factor 5 (EIF5), transcript variant 2, mRNA.	-1.194	-5.197	-1.61	3.587	0	0	0
1320	BMP7	ILMN_1741566	655	bone morphogenetic protein 7 (osteogenic protein 1) (BMP7), mRNA.	1.295	5.197	1.619	3.579	0	0	0
1321	RPS2	ILMN_2218277	6187	ribosomal protein S2 (RPS2), mRNA.	1.338	5.195	1.618	3.577	0	0	0
1322	EIF4A1	ILMN_1722900	1973	eukaryotic translation initiation factor 4A, isoform 1 (EIF4A1), mRNA.	-1.466	-5.194	-1.61	3.585	0	0	0
1323	LOC644096	ILMN_1693124	644096	hypothetical protein LOC644096 (LOC644096), mRNA.	1.156	5.194	1.618	3.576	0	0	0
1324	GPNMB	ILMN_1801205	10457	glycoprotein (transmembrane) nmb (GPNMB), transcript variant 1, mRNA.	1.78	5.193	1.617	3.576	0	0	0
1325	BCR	ILMN_2333146	613	breakpoint cluster region (BCR), transcript variant 2, mRNA.	-1.201	-5.193	-1.609	3.584	0	0	0
1326	CBX7	ILMN_1657361	23492	chromobox homolog 7 (CBX7), mRNA.	1.345	5.192	1.617	3.576	0	0	0
1327	CYP2R1	ILMN_2119774	120227	cytochrome P450, family 2, subfamily R, polypeptide 1 (CYP2R1), mRNA.	1.231	5.192	1.616	3.576	0	0	0
1328	LYN	ILMN_1781155	4067	v-yes-1 Yamaguchi sarcoma viral related oncogene homolog (LYN), mRNA.	-1.367	-5.192	-1.609	3.583	0	0	0
1329	LEPREL2	ILMN_1705682	10536	leprecan-like 2 (LEPREL2), mRNA.	1.387	5.191	1.615	3.576	0	0	0
1330	FZD2	ILMN_1653711	2535	frizzled homolog 2 (Drosophila) (FZD2), mRNA.	1.316	5.191	1.615	3.576	0	0	0
1331	C2orf28	ILMN_1774584	51374	chromosome 2 open reading frame 28 (C2orf28), transcript variant 2, mRNA.	1.257	5.19	1.614	3.575	0	0	0
1332	OGT	ILMN_1697639	8473	O-linked N-acetylglucosamine (GlcNAc) transferase (UDP-N-acetylglucosamine:polypeptide-N-acetylglucosaminyl transferase) (OGT), transcript variant 2, mRNA.	1.496	5.19	1.614	3.576	0	0	0
1333	FAM130A1	ILMN_2187533	81566	family with sequence similarity 130, member A1 (FAM130A1), mRNA.	-1.243	-5.189	-1.608	3.581	0	0	0
1334	LOC440354	ILMN_1782377		PI-3-kinase-related kinase SMG-1 pseudogene (LOC440354) on chromosome 16.	-1.284	-5.187	-1.608	3.58	0	0	0
1335	MAT2B	ILMN_1811367	27430	methionine adenosyltransferase II, beta (MAT2B), transcript variant 1, mRNA.	1.47	5.185	1.613	3.571	0	0	0
1336	VPS37B	ILMN_1710427	79720	vacuolar protein sorting 37 homolog B (S. cerevisiae) (VPS37B), mRNA.	-1.315	-5.183	-1.607	3.576	0	0	0
1337	LOC348262	ILMN_1733799	348262	hypothetical protein LOC348262 (LOC348262), transcript variant 1, mRNA.	1.207	5.183	1.613	3.57	0	0	0
1338	MOSPD3	ILMN_2356909	64598	motile sperm domain containing 3 (MOSPD3), transcript variant 1, mRNA.	1.131	5.182	1.612	3.57	0	0	0
1339	NXPH3	ILMN_1714000	11248	neurexophilin 3 (NXPH3), mRNA.	1.178	5.181	1.612	3.57	0	0	0
1340	PECI	ILMN_1761131	10455	peroxisomal D3,D2-enoyl-CoA isomerase (PECI), transcript variant 1, mRNA.	1.241	5.181	1.611	3.57	0	0	0
1341	RTN2	ILMN_1685357	6253	reticulon 2 (RTN2), transcript variant 1, mRNA.	1.309	5.181	1.61	3.57	0	0	0
1342	HNRPDL	ILMN_1730572	9987	heterogeneous nuclear ribonucleoprotein D-like (HNRPDL), transcript variant 2, mRNA.	1.545	5.179	1.61	3.57	0	0	0
1343	ZNF443	ILMN_2104967	10224	zinc finger protein 443 (ZNF443), mRNA.	1.242	5.178	1.609	3.569	0	0	0
1344	ZFYVE21	ILMN_2197030	79038	zinc finger, FYVE domain containing 21 (ZFYVE21), mRNA.	1.3	5.178	1.609	3.569	0	0	0
1345	MRPL21	ILMN_2348050	219927	mitochondrial ribosomal protein L21 (MRPL21), nuclear gene encoding mitochondrial protein, transcript variant 4, mRNA.	1.229	5.178	1.608	3.57	0	0	0
1346	DIABLO	ILMN_2310589	56616	diablo homolog (Drosophila) (DIABLO), nuclear gene encoding mitochondrial protein, transcript variant 2, mRNA.	1.196	5.175	1.608	3.567	0	0	0
1347	NOP5/NOP58	ILMN_1748476	51602	nucleolar protein NOP5/NOP58 (NOP5/NOP58), mRNA.	-1.497	-5.174	-1.607	3.568	0	0	0
1348	S100A13	ILMN_1765459	6284	S100 calcium binding protein A13 (S100A13), transcript variant 3, mRNA.	1.432	5.172	1.607	3.564	0	0	0
1349	RPL14	ILMN_2404850	9045	ribosomal protein L14 (RPL14), transcript variant 1, mRNA.	1.314	5.171	1.607	3.565	0	0	0
1350	KCNJ8	ILMN_1735779	3764	potassium inwardly-rectifying channel, subfamily J, member 8 (KCNJ8), mRNA.	1.31	5.17	1.606	3.564	0	0	0
1351	CSF3R	ILMN_2323172	1441	colony stimulating factor 3 receptor (granulocyte) (CSF3R), transcript variant 1, mRNA.	-1.305	-5.169	-1.606	3.563	0	0	0
1352	SFRS2	ILMN_1696407	6427	splicing factor, arginine/serine-rich 2 (SFRS2), mRNA.	-1.265	-5.165	-1.605	3.56	0	0	0
1353	SMA4	ILMN_2133534	11039	SMA4 (SMA4), mRNA.	1.322	5.163	1.606	3.558	0	0	0
1354	ZDHHC1	ILMN_2094313	29800	zinc finger, DHHC-type containing 1 (ZDHHC1), mRNA.	1.268	5.163	1.605	3.558	0	0	0
1355	SYNC1	ILMN_1771261	81493	syncoilin, intermediate filament 1 (SYNC1), mRNA.	-1.451	-5.161	-1.605	3.556	0	0	0
1356	ABCC5	ILMN_1706531	10057	ATP-binding cassette, sub-family C (CFTR/MRP), member 5 (ABCC5), transcript variant 1, mRNA.	1.334	5.161	1.604	3.556	0	0	0
1357	CRYL1	ILMN_1714397	51084	crystallin, lambda 1 (CRYL1), mRNA.	1.357	5.16	1.604	3.556	0	0	0
1358	PDE12	ILMN_1660305	201626	phosphodiesterase 12 (PDE12), mRNA.	-1.347	-5.158	-1.604	3.554	0	0	0
1359	RPUSD2	ILMN_1730077	27079	RNA pseudouridylate synthase domain containing 2 (RPUSD2), mRNA.	1.306	5.157	1.603	3.554	0	0	0
1360	CREB5	ILMN_1728677	9586	cAMP responsive element binding protein 5 (CREB5), transcript variant 4, mRNA.	-1.446	-5.156	-1.604	3.552	0	0	0
1361	ELF4	ILMN_1652082	2000	E74-like factor 4 (ets domain transcription factor) (ELF4), mRNA.	-1.325	-5.156	-1.603	3.553	0	0	0
1362	APEX1	ILMN_1661886	328	APEX nuclease (multifunctional DNA repair enzyme) 1 (APEX1), transcript variant 3, mRNA.	1.245	5.156	1.603	3.553	0	0	0
1363	KLF9	ILMN_1778523	687	Kruppel-like factor 9 (KLF9), mRNA.	-1.591	-5.155	-1.603	3.552	0	0	0
1364	HYAL2	ILMN_1668283	8692	hyaluronoglucosaminidase 2 (HYAL2), transcript variant 1, mRNA.	-1.506	-5.153	-1.602	3.551	0	0	0
1365	PPIH	ILMN_1801913	10465	peptidylprolyl isomerase H (cyclophilin H) (PPIH), mRNA.	1.227	5.151	1.602	3.549	0	0	0
1366	SLC27A3	ILMN_1719627	11000	solute carrier family 27 (fatty acid transporter), member 3 (SLC27A3), mRNA.	1.216	5.145	1.602	3.543	0	0	0
1367	C7orf36	ILMN_1793508	57002	chromosome 7 open reading frame 36 (C7orf36), mRNA.	1.163	5.144	1.601	3.542	0	0	0
1368	NUP88	ILMN_1734826	4927	nucleoporin 88kDa (NUP88), mRNA.	-1.234	-5.143	-1.602	3.542	0	0	0
1369	MPHOSPH1	ILMN_1712452	9585	M-phase phosphoprotein 1 (MPHOSPH1), mRNA.	1.35	5.142	1.601	3.542	0	0	0
1370	CUL5	ILMN_2176955	8065	cullin 5 (CUL5), mRNA.	1.175	5.14	1.6	3.54	0	0	0
1371	ZNF521	ILMN_2225548	25925	zinc finger protein 521 (ZNF521), mRNA.	1.489	5.139	1.6	3.54	0	0	0
1372	SVIL	ILMN_1671404	6840	supervillin (SVIL), transcript variant 1, mRNA.	1.412	5.139	1.599	3.539	0	0	0
1373	HARS2	ILMN_1715113	23438	histidyl-tRNA synthetase 2, mitochondrial (putative) (HARS2), nuclear gene encoding mitochondrial protein, mRNA.	1.269	5.138	1.599	3.539	0	0	0
1374	PIK3C2A	ILMN_2166093	5286	phosphoinositide-3-kinase, class 2, alpha polypeptide (PIK3C2A), mRNA.	-1.251	-5.136	-1.601	3.535	0	0	0
1375	SLC44A1	ILMN_1700695	23446	solute carrier family 44, member 1 (SLC44A1), mRNA.	1.372	5.135	1.598	3.537	0	0	0
1376	RPS15	ILMN_2219134	6209	ribosomal protein S15 (RPS15), mRNA.	1.404	5.135	1.597	3.537	0	0	0
1377	CLEC2B	ILMN_1784608	9976	C-type lectin domain family 2, member B (CLEC2B), mRNA.	1.346	5.131	1.597	3.534	0	0	0
1378	AKAP11	ILMN_2280189	11215	A kinase (PRKA) anchor protein 11 (AKAP11), transcript variant 2, mRNA.	1.287	5.129	1.596	3.533	0	0	0
1379	FAM39DP	ILMN_1739199		family with sequence similarity 39, member D pseudogene (FAM39DP) on chromosome 15.	1.252	5.128	1.596	3.532	0	0	0
1380	GLI3	ILMN_1771962	2737	GLI-Kruppel family member GLI3 (Greig cephalopolysyndactyly syndrome) (GLI3), mRNA.	1.185	5.128	1.595	3.532	0	0	0
1381	RAB5B	ILMN_1752582	5869	RAB5B, member RAS oncogene family (RAB5B), mRNA.	1.261	5.124	1.595	3.53	0	0	0
1382	PCBD1	ILMN_1786105	5092	pterin-4 alpha-carbinolamine dehydratase/dimerization cofactor of hepatocyte nuclear factor 1 alpha (PCBD1), mRNA.	1.402	5.124	1.594	3.53	0	0	0
1383	C20orf20	ILMN_1790136	55257	chromosome 20 open reading frame 20 (C20orf20), mRNA.	1.22	5.12	1.594	3.526	0	0	0
1384	RPS24	ILMN_1656625	6229	ribosomal protein S24 (RPS24), transcript variant 1, mRNA.	1.329	5.119	1.593	3.525	0	0	0
1385	CCND3	ILMN_1668721	896	cyclin D3 (CCND3), mRNA.	-1.294	-5.116	-1.601	3.515	0	0	0
1386	LPAR1	ILMN_1701441	1902	lysophosphatidic acid receptor 1 (LPAR1), transcript variant 2, mRNA.	1.592	5.115	1.593	3.523	0	0	0
1387	MTHFD2	ILMN_1674706	10797	methylenetetrahydrofolate dehydrogenase (NADP+ dependent) 2, methenyltetrahydrofolate cyclohydrolase (MTHFD2), nuclear gene encoding mitochondrial protein, transcript variant 1, mRNA.	-1.866	-5.113	-1.6	3.513	0	0	0
1388	FAM131A	ILMN_1729217	131408	family with sequence similarity 131, member A (FAM131A), mRNA.	-1.218	-5.113	-1.599	3.513	0	0	0
1389	RPL35	ILMN_2142815	11224	ribosomal protein L35 (RPL35), mRNA.	1.29	5.113	1.592	3.52	0	0	0
1390	MGAT4A	ILMN_1755643	11320	mannosyl (alpha-1,3-)-glycoprotein beta-1,4-N-acetylglucosaminyltransferase, isozyme A (MGAT4A), mRNA.	-1.236	-5.113	-1.599	3.514	0	0	0
1391	TNRC6B	ILMN_1726786	23112	trinucleotide repeat containing 6B (TNRC6B), transcript variant 1, mRNA.	1.27	5.112	1.592	3.521	0	0	0
1392	PITRM1	ILMN_1698072	10531	pitrilysin metallopeptidase 1 (PITRM1), mRNA.	-1.219	-5.112	-1.598	3.513	0	0	0
1393	ATXN1	ILMN_2153332	6310	ataxin 1 (ATXN1), mRNA.	1.23	5.11	1.591	3.519	0	0	0
1394	ZNF606	ILMN_1681829	80095	zinc finger protein 606 (ZNF606), mRNA.	1.19	5.108	1.591	3.518	0	0	0
1395	FAM96A	ILMN_1761981	84191	family with sequence similarity 96, member A (FAM96A), transcript variant 1, mRNA.	1.385	5.106	1.59	3.516	0	0	0
1396	FAU	ILMN_1664614	2197	Finkel-Biskis-Reilly murine sarcoma virus (FBR-MuSV) ubiquitously expressed (FAU), mRNA.	1.44	5.106	1.59	3.516	0	0	0
1397	EIF4G1	ILMN_1768470	1981	eukaryotic translation initiation factor 4 gamma, 1 (EIF4G1), transcript variant 1, mRNA.	-1.301	-5.105	-1.598	3.507	0	0	0
1398	RIPK1	ILMN_2119535	8737	receptor (TNFRSF)-interacting serine-threonine kinase 1 (RIPK1), mRNA.	-1.201	-5.105	-1.597	3.508	0	0	0
1399	M-RIP	ILMN_1678692	23164	myosin phosphatase-Rho interacting protein (M-RIP), transcript variant 2, mRNA.	-1.295	-5.104	-1.597	3.507	0	0	0
1400	FAM107A	ILMN_1743445	11170	family with sequence similarity 107, member A (FAM107A), transcript variant 2, mRNA.	-2.191	-5.101	-1.596	3.504	0	0	0
1401	SREBF1	ILMN_1663035	6720	sterol regulatory element binding transcription factor 1 (SREBF1), transcript variant 1, mRNA.	1.767	5.1	1.589	3.511	0	0	0
1402	DCI	ILMN_2049303	1632	dodecenoyl-Coenzyme A delta isomerase (3,2 trans-enoyl-Coenzyme A isomerase) (DCI), nuclear gene encoding mitochondrial protein, mRNA.	1.29	5.099	1.589	3.51	0	0	0
1403	GPR97	ILMN_1815054	222487	G protein-coupled receptor 97 (GPR97), mRNA.	-1.19	-5.097	-1.596	3.501	0	0	0
1404	PODN	ILMN_1770800	127435	podocan (PODN), mRNA.	1.62	5.097	1.588	3.509	0	0	0
1405	SERPING1	ILMN_1670305	710	serpin peptidase inhibitor, clade G (C1 inhibitor), member 1, (angioedema, hereditary) (SERPING1), transcript variant 2, mRNA.	1.346	5.095	1.588	3.508	0	0	0
1406	KLHL2	ILMN_1701837	11275	kelch-like 2, Mayven (Drosophila) (KLHL2), mRNA.	-1.26	-5.095	-1.595	3.499	0	0	0
1407	UAP1	ILMN_1742461	6675	UDP-N-acteylglucosamine pyrophosphorylase 1 (UAP1), mRNA.	-2.063	-5.094	-1.595	3.5	0	0	0
1408	CMTM3	ILMN_1705442	123920	CKLF-like MARVEL transmembrane domain containing 3 (CMTM3), transcript variant 1, mRNA.	1.319	5.093	1.587	3.506	0	0	0
1409	LRRC8C	ILMN_2094396	84230	leucine rich repeat containing 8 family, member C (LRRC8C), mRNA.	-1.352	-5.09	-1.594	3.496	0	0	0
1410	CKS1B	ILMN_2041046	1163	CDC28 protein kinase regulatory subunit 1B (CKS1B), mRNA.	1.344	5.089	1.586	3.503	0	0	0
1411	BTG1	ILMN_1775743	694	B-cell translocation gene 1, anti-proliferative (BTG1), mRNA.	-1.264	-5.089	-1.594	3.495	0	0	0
1412	CPZ	ILMN_1690945	8532	carboxypeptidase Z (CPZ), transcript variant 1, mRNA.	1.414	5.088	1.586	3.502	0	0	0
1413	SCUBE2	ILMN_1779416	57758	signal peptide, CUB domain, EGF-like 2 (SCUBE2), mRNA.	-1.489	-5.087	-1.593	3.494	0	0	0
1414	GNA12	ILMN_1692191	2768	guanine nucleotide binding protein (G protein) alpha 12 (GNA12), mRNA.	-1.245	-5.087	-1.593	3.494	0	0	0
1415	ZNF319	ILMN_1711361	57567	zinc finger protein 319 (ZNF319), mRNA.	1.162	5.084	1.585	3.499	0	0	0
1416	PHACTR1	ILMN_1736982	221692	phosphatase and actin regulator 1 (PHACTR1), mRNA.	-1.227	-5.083	-1.592	3.491	0	0	0
1417	STOML2	ILMN_1663002	30968	stomatin (EPB72)-like 2 (STOML2), mRNA.	1.205	5.082	1.585	3.497	0	0	0
1418	POLM	ILMN_1716973	27434	polymerase (DNA directed), mu (POLM), mRNA.	1.174	5.08	1.584	3.496	0	0	0
1419	DBP	ILMN_1715555	1628	D site of albumin promoter (albumin D-box) binding protein (DBP), mRNA.	1.462	5.079	1.584	3.495	0	0	0
1420	BNC2	ILMN_1656373	54796	basonuclin 2 (BNC2), mRNA.	1.265	5.078	1.583	3.494	0	0	0
1421	CD99	ILMN_2056032	4267	CD99 molecule (CD99), transcript variant 1, mRNA.	1.253	5.077	1.583	3.494	0	0	0
1422	MANBAL	ILMN_1673944	63905	mannosidase, beta A, lysosomal-like (MANBAL), transcript variant 2, mRNA.	1.195	5.076	1.582	3.493	0	0	0
1423	C1orf123	ILMN_2082130	54987	chromosome 1 open reading frame 123 (C1orf123), mRNA.	1.304	5.074	1.582	3.492	0	0	0
1424	RAB40B	ILMN_2230566	10966	RAB40B, member RAS oncogene family (RAB40B), mRNA.	1.285	5.074	1.581	3.492	0	0	0
1425	INTS6	ILMN_1655557	26512	integrator complex subunit 6 (INTS6), transcript variant 2, mRNA.	-1.389	-5.074	-1.591	3.482	0	0	0
1426	LOC153364	ILMN_2193752	153364	similar to metallo-beta-lactamase superfamily protein (LOC153364), mRNA.	1.26	5.072	1.581	3.491	0	0	0
1427	SPAG9	ILMN_1728256	9043	sperm associated antigen 9 (SPAG9), mRNA.	-1.283	-5.072	-1.591	3.481	0	0	0
1428	PRMT7	ILMN_2082489	54496	protein arginine methyltransferase 7 (PRMT7), mRNA.	1.165	5.071	1.58	3.491	0	0	0
1429	SOCS5	ILMN_2350970	9655	suppressor of cytokine signaling 5 (SOCS5), transcript variant 1, mRNA.	1.168	5.07	1.58	3.49	0	0	0
1430	NME6	ILMN_2229032	10201	non-metastatic cells 6, protein expressed in (nucleoside-diphosphate kinase) (NME6), mRNA.	1.147	5.069	1.579	3.49	0	0	0
1431	EEF1B2	ILMN_2318725	1933	eukaryotic translation elongation factor 1 beta 2 (EEF1B2), transcript variant 3, mRNA.	1.27	5.066	1.579	3.487	0	0	0
1432	CECR5	ILMN_1654690	27440	cat eye syndrome chromosome region, candidate 5 (CECR5), transcript variant 2, mRNA.	1.278	5.065	1.578	3.486	0	0	0
1433	CD200	ILMN_1787750	4345	CD200 molecule (CD200), transcript variant 2, mRNA.	-1.18	-5.058	-1.59	3.467	0	0	0
1434	RSBN1L	ILMN_1712027	222194	round spermatid basic protein 1-like (RSBN1L), mRNA.	1.297	5.057	1.578	3.479	0	0	0
1435	VPS28	ILMN_1790797	51160	vacuolar protein sorting 28 homolog (S. cerevisiae) (VPS28), transcript variant 1, mRNA.	1.253	5.056	1.577	3.479	0	0	0
1436	HMGN2	ILMN_2058141	3151	high-mobility group nucleosomal binding domain 2 (HMGN2), mRNA.	1.359	5.056	1.577	3.479	0	0	0
1437	C14orf133	ILMN_1734440	63894	chromosome 14 open reading frame 133 (C14orf133), mRNA.	1.155	5.055	1.576	3.479	0	0	0
1438	FCGRT	ILMN_1705302	2217	Fc fragment of IgG, receptor, transporter, alpha (FCGRT), mRNA.	1.276	5.054	1.576	3.478	0	0	0
1439	ITGA11	ILMN_1651343	22801	integrin, alpha 11 (ITGA11), mRNA.	1.524	5.051	1.575	3.476	0	0	0
1440	TMED3	ILMN_1719316	23423	transmembrane emp24 protein transport domain containing 3 (TMED3), mRNA.	1.667	5.051	1.575	3.476	0	0	0
1441	COL3A1	ILMN_1773079	1281	collagen, type III, alpha 1 (Ehlers-Danlos syndrome type IV, autosomal dominant) (COL3A1), mRNA.	2.107	5.049	1.574	3.475	0	0	0
1442	PUM2	ILMN_1728305	23369	pumilio homolog 2 (Drosophila) (PUM2), mRNA.	1.166	5.049	1.574	3.475	0	0	0
1443	LRCH4	ILMN_2157075	4034	leucine-rich repeats and calponin homology (CH) domain containing 4 (LRCH4), mRNA.	-1.181	-5.048	-1.59	3.458	0	0	0
1444	KTN1	ILMN_1740523	3895	kinectin 1 (kinesin receptor) (KTN1), transcript variant 1, mRNA.	-1.214	-5.048	-1.589	3.458	0	0	0
1445	GNA13	ILMN_2176037	10672	guanine nucleotide binding protein (G protein), alpha 13 (GNA13), mRNA.	-1.29	-5.047	-1.589	3.458	0	0	0
1446	USP47	ILMN_1722953	55031	ubiquitin specific peptidase 47 (USP47), mRNA.	1.256	5.047	1.573	3.474	0	0	0
1447	MYOC	ILMN_2052331	4653	myocilin, trabecular meshwork inducible glucocorticoid response (MYOC), mRNA.	-1.796	-5.047	-1.588	3.458	0	0	0
1448	RPS14	ILMN_1666635	6208	ribosomal protein S14 (RPS14), transcript variant 2, mRNA.	1.319	5.046	1.573	3.474	0	0	0
1449	SHMT2	ILMN_1661264	6472	serine hydroxymethyltransferase 2 (mitochondrial) (SHMT2), nuclear gene encoding mitochondrial protein, mRNA.	1.351	5.045	1.572	3.473	0	0	0
1450	DHRS3	ILMN_1752478	9249	dehydrogenase/reductase (SDR family) member 3 (DHRS3), mRNA.	1.439	5.045	1.572	3.473	0	0	0
1451	CLIC4	ILMN_1671250	25932	chloride intracellular channel 4 (CLIC4), nuclear gene encoding mitochondrial protein, mRNA.	-1.387	-5.044	-1.588	3.456	0	0	0
1452	SKAP1	ILMN_1751400	8631	src kinase associated phosphoprotein 1 (SKAP1), transcript variant 1, mRNA.	1.23	5.043	1.571	3.472	0	0	0
1453	NIF3L1	ILMN_1777066	60491	NIF3 NGG1 interacting factor 3-like 1 (S. pombe) (NIF3L1), mRNA.	1.321	5.041	1.571	3.471	0	0	0
1454	CCDC115	ILMN_1730347	84317	coiled-coil domain containing 115 (CCDC115), mRNA.	1.274	5.04	1.57	3.47	0	0	0
1455	FHOD3	ILMN_1761322	80206	formin homology 2 domain containing 3 (FHOD3), mRNA.	1.201	5.04	1.57	3.47	0	0	0
1456	C6orf64	ILMN_1716728	55776	chromosome 6 open reading frame 64 (C6orf64), mRNA.	1.23	5.04	1.569	3.47	0	0	0
1457	ZBTB43	ILMN_1731113	23099	zinc finger and BTB domain containing 43 (ZBTB43), mRNA.	-1.464	-5.038	-1.587	3.451	0	0	0
1458	ITFG2	ILMN_1701244	55846	integrin alpha FG-GAP repeat containing 2 (ITFG2), mRNA.	1.288	5.037	1.569	3.468	0	0	0
1459	LATS2	ILMN_1703412	26524	LATS, large tumor suppressor, homolog 2 (Drosophila) (LATS2), mRNA.	-1.211	-5.037	-1.587	3.45	0	0	0
1460	APH1A	ILMN_2398388	51107	anterior pharynx defective 1 homolog A (C. elegans) (APH1A), transcript variant 1, mRNA.	1.244	5.036	1.568	3.468	0	0	0
1461	PSMC5	ILMN_1780189	5705	proteasome (prosome, macropain) 26S subunit, ATPase, 5 (PSMC5), mRNA.	1.184	5.034	1.568	3.467	0	0	0
1462	C20orf45	ILMN_1728168	51012	chromosome 20 open reading frame 45 (C20orf45), mRNA.	-1.241	-5.034	-1.586	3.448	0	0	0
1463	PITX1	ILMN_1674386	5307	paired-like homeodomain transcription factor 1 (PITX1), mRNA.	-1.272	-5.034	-1.586	3.448	0	0	0
1464	ABL2	ILMN_1741628	27	v-abl Abelson murine leukemia viral oncogene homolog 2 (arg, Abelson-related gene) (ABL2), transcript variant b, mRNA.	-1.369	-5.031	-1.585	3.446	0	0	0
1465	EVL	ILMN_1730622	51466	Enah/Vasp-like (EVL), mRNA.	1.437	5.03	1.567	3.463	0	0	0
1466	C1orf152	ILMN_1676016	200025	PREDICTED: chromosome 1 open reading frame 152 (C1orf152), mRNA.	1.314	5.023	1.567	3.456	0	0	0
1467	ATP5L	ILMN_2079285	10632	ATP synthase, H+ transporting, mitochondrial F0 complex, subunit G (ATP5L), nuclear gene encoding mitochondrial protein, mRNA.	1.278	5.022	1.566	3.456	0	0	0
1468	IRAK2	ILMN_1745964	3656	interleukin-1 receptor-associated kinase 2 (IRAK2), mRNA.	-1.532	-5.021	-1.585	3.437	0	0	0
1469	ZBTB4	ILMN_2097793	57659	zinc finger and BTB domain containing 4 (ZBTB4), mRNA.	1.314	5.021	1.566	3.455	0	0	0
1470	AMY2B	ILMN_2073157	280	amylase, alpha 2B (pancreatic) (AMY2B), mRNA.	1.247	5.021	1.565	3.455	0	0	0
1471	SUMO2	ILMN_1738150	6613	SMT3 suppressor of mif two 3 homolog 2 (S. cerevisiae) (SUMO2), transcript variant 2, mRNA.	1.255	5.019	1.565	3.454	0	0	0
1472	IRF2BP2	ILMN_2394561	359948	interferon regulatory factor 2 binding protein 2 (IRF2BP2), transcript variant 1, mRNA.	1.357	5.018	1.564	3.454	0	0	0
1473	ZNF248	ILMN_1662192	57209	zinc finger protein 248 (ZNF248), mRNA.	1.371	5.018	1.564	3.454	0	0	0
1474	ZNF585A	ILMN_1737211	199704	zinc finger protein 585A (ZNF585A), transcript variant 2, mRNA.	1.16	5.013	1.563	3.449	0	0	0
1475	IL1R1	ILMN_1810584	3554	interleukin 1 receptor, type I (IL1R1), mRNA.	-1.488	-5.011	-1.584	3.426	0	0	0
1476	H1FX	ILMN_1773964	8971	H1 histone family, member X (H1FX), mRNA.	1.341	5.01	1.563	3.448	0	0	0
1477	NEK7	ILMN_1758548	140609	NIMA (never in mitosis gene a)-related kinase 7 (NEK7), mRNA.	-1.417	-5.01	-1.584	3.426	0	0	0
1478	NUP133	ILMN_1751338	55746	nucleoporin 133kDa (NUP133), mRNA.	1.284	5.008	1.562	3.446	0	0	0
1479	C1orf186	ILMN_1690209	440712	chromosome 1 open reading frame 186 (C1orf186), mRNA.	1.543	5.008	1.562	3.446	0	0	0
1480	ZMYM1	ILMN_1702763	79830	zinc finger, MYM-type 1 (ZMYM1), mRNA.	1.341	5.008	1.561	3.446	0	0	0
1481	PIK3R1	ILMN_1760303	5295	phosphoinositide-3-kinase, regulatory subunit 1 (alpha) (PIK3R1), transcript variant 1, mRNA.	1.459	5.005	1.561	3.445	0	0	0
1482	NBPF11	ILMN_2177090	200030	neuroblastoma breakpoint family, member 11 (NBPF11), mRNA.	1.417	5.005	1.56	3.445	0	0	0
1483	NXT1	ILMN_1760280	29107	NTF2-like export factor 1 (NXT1), mRNA.	-2.047	-5.005	-1.583	3.422	0	0	0
1484	MOBKL2C	ILMN_1798288	148932	MOB1, Mps One Binder kinase activator-like 2C (yeast) (MOBKL2C), transcript variant 1, mRNA.	-1.367	-5.004	-1.583	3.422	0	0	0
1485	C5orf15	ILMN_1695917	56951	chromosome 5 open reading frame 15 (C5orf15), mRNA.	1.241	5.002	1.56	3.442	0	0	0
1486	SAMD4A	ILMN_2119297	23034	sterile alpha motif domain containing 4A (SAMD4A), mRNA.	-1.319	-5.001	-1.582	3.419	0	0	0
1487	NHP2L1	ILMN_1709809	4809	NHP2 non-histone chromosome protein 2-like 1 (S. cerevisiae) (NHP2L1), transcript variant 1, mRNA.	-1.437	-4.996	-1.582	3.415	0	0	0
1488	NT5E	ILMN_1697220	4907	5'-nucleotidase, ecto (CD73) (NT5E), mRNA.	1.45	4.996	1.559	3.437	0	0	0
1489	ETAA1	ILMN_1780996	54465	Ewing tumor-associated antigen 1 (ETAA1), mRNA.	1.108	4.996	1.559	3.437	0	0	0
1490	GNL3	ILMN_2324056	26354	guanine nucleotide binding protein-like 3 (nucleolar) (GNL3), transcript variant 3, mRNA.	-1.794	-4.992	-1.581	3.411	0	0	0
1491	CCDC56	ILMN_2064898	28958	coiled-coil domain containing 56 (CCDC56), mRNA.	1.346	4.991	1.558	3.433	0	0	0
1492	CENTG3	ILMN_1795918	116988	centaurin, gamma 3 (CENTG3), mRNA.	1.218	4.991	1.558	3.433	0	0	0
1493	SUV39H1	ILMN_1781479	6839	suppressor of variegation 3-9 homolog 1 (Drosophila) (SUV39H1), mRNA.	1.212	4.99	1.557	3.433	0	0	0
1494	NQO1	ILMN_2354953	1728	NAD(P)H dehydrogenase, quinone 1 (NQO1), transcript variant 1, mRNA.	-1.584	-4.99	-1.581	3.409	0	0	0
1495	APPL2	ILMN_1765076	55198	adaptor protein, phosphotyrosine interaction, PH domain and leucine zipper containing 2 (APPL2), mRNA.	1.363	4.989	1.557	3.432	0	0	0
1496	DDX46	ILMN_1727001	9879	DEAD (Asp-Glu-Ala-Asp) box polypeptide 46 (DDX46), mRNA.	1.213	4.983	1.556	3.426	0	0	0
1497	SLC31A2	ILMN_1758938	1318	solute carrier family 31 (copper transporters), member 2 (SLC31A2), mRNA.	-1.66	-4.983	-1.58	3.402	0	0	0
1498	LOH3CR2A	ILMN_2052135	29931	loss of heterozygosity, 3, chromosomal region 2, gene A (LOH3CR2A), mRNA.	-1.568	-4.981	-1.58	3.402	0	0	0
1499	BEX4	ILMN_2351638	56271	BEX family member 4 (BEX4), mRNA.	1.269	4.981	1.556	3.425	0	0	0
1500	ALDH7A1	ILMN_1687508	501	aldehyde dehydrogenase 7 family, member A1 (ALDH7A1), mRNA.	1.248	4.979	1.555	3.424	0	0	0
1501	OASL	ILMN_1674811	8638	2'-5'-oligoadenylate synthetase-like (OASL), transcript variant 2, mRNA.	-1.426	-4.979	-1.579	3.4	0	0	0
1502	INHBB	ILMN_1685714	3625	inhibin, beta B (activin AB beta polypeptide) (INHBB), mRNA.	-1.795	-4.979	-1.579	3.4	0	0	0
1503	PRRT3	ILMN_1784985	285368	proline-rich transmembrane protein 3 (PRRT3), mRNA.	1.184	4.979	1.555	3.424	0	0	0
1504	IMPAD1	ILMN_1696311	54928	inositol monophosphatase domain containing 1 (IMPAD1), mRNA.	-1.366	-4.978	-1.578	3.4	0	0	0
1505	ZNF791	ILMN_1758105	163049	zinc finger protein 791 (ZNF791), mRNA.	1.218	4.978	1.554	3.423	0	0	0
1506	ANAPC4	ILMN_1802973	29945	anaphase promoting complex subunit 4 (ANAPC4), mRNA.	1.274	4.977	1.554	3.423	0	0	0
1507	SCML1	ILMN_1776653	6322	sex comb on midleg-like 1 (Drosophila) (SCML1), transcript variant 1, mRNA.	-1.317	-4.977	-1.578	3.4	0	0	0
1508	CABLES1	ILMN_1653001	91768	Cdk5 and Abl enzyme substrate 1 (CABLES1), transcript variant 1, mRNA.	1.286	4.973	1.554	3.419	0	0	0
1509	CRBN	ILMN_2225735	51185	cereblon (CRBN), mRNA.	1.358	4.972	1.553	3.419	0	0	0
1510	ZNF512	ILMN_1730824	84450	zinc finger protein 512 (ZNF512), mRNA.	1.375	4.971	1.553	3.419	0	0	0
1511	RPS6	ILMN_1808939	6194	ribosomal protein S6 (RPS6), mRNA.	1.259	4.969	1.552	3.417	0	0	0
1512	EEA1	ILMN_1743194	8411	early endosome antigen 1, 162kD (EEA1), mRNA.	-1.209	-4.968	-1.577	3.391	0	0	0
1513	MSRB3	ILMN_2332553	253827	methionine sulfoxide reductase B3 (MSRB3), transcript variant 1, mRNA.	-1.448	-4.967	-1.577	3.391	0	0	0
1514	MDC1	ILMN_1814122	9656	mediator of DNA damage checkpoint 1 (MDC1), mRNA.	1.236	4.967	1.552	3.415	0	0	0
1515	AOF2	ILMN_1813840	23028	amine oxidase (flavin containing) domain 2 (AOF2), transcript variant 2, mRNA.	1.214	4.966	1.551	3.415	0	0	0
1516	IDH3G	ILMN_1802706	3421	isocitrate dehydrogenase 3 (NAD+) gamma (IDH3G), nuclear gene encoding mitochondrial protein, transcript variant 2, mRNA.	1.218	4.965	1.551	3.415	0	0	0
1517	HNRNPD	ILMN_2321451	3184	heterogeneous nuclear ribonucleoprotein D (AU-rich element RNA binding protein 1, 37kDa) (HNRNPD), transcript variant 2, mRNA.	1.235	4.965	1.55	3.415	0	0	0
1518	MKX	ILMN_1681780	283078	mohawk homeobox (MKX), mRNA.	1.262	4.965	1.55	3.416	0	0	0
1519	ICAM2	ILMN_1786823	3384	intercellular adhesion molecule 2 (ICAM2), transcript variant 1, mRNA.	-1.528	-4.965	-1.576	3.389	0	0	0
1520	TTC15	ILMN_1693317	51112	tetratricopeptide repeat domain 15 (TTC15), mRNA.	1.193	4.961	1.549	3.412	0	0	0
1521	RAB2A	ILMN_1652394	5862	RAB2A, member RAS oncogene family (RAB2A), mRNA.	-1.276	-4.96	-1.576	3.384	0	0	0
1522	FNDC5	ILMN_1761084	252995	fibronectin type III domain containing 5 (FNDC5), mRNA.	1.517	4.958	1.549	3.409	0	0	0
1523	TADA1L	ILMN_2194649	117143	transcriptional adaptor 1 (HFI1 homolog, yeast)-like (TADA1L), mRNA.	1.255	4.958	1.548	3.41	0	0	0
1524	CARM1	ILMN_1680134	10498	coactivator-associated arginine methyltransferase 1 (CARM1), mRNA.	1.191	4.957	1.548	3.409	0	0	0
1525	MMP28	ILMN_2399016	79148	matrix metallopeptidase 28 (MMP28), transcript variant 3, mRNA.	-1.327	-4.954	-1.575	3.379	0	0	0
1526	ZNF428	ILMN_1652754	126299	zinc finger protein 428 (ZNF428), mRNA.	1.398	4.953	1.547	3.405	0	0	0
1527	ADAMTSL2	ILMN_1721495	9719	ADAMTS-like 2 (ADAMTSL2), mRNA.	-1.304	-4.952	-1.575	3.378	0	0	0
1528	BCAT2	ILMN_1695110	587	branched chain aminotransferase 2, mitochondrial (BCAT2), nuclear gene encoding mitochondrial protein, mRNA.	1.266	4.951	1.547	3.404	0	0	0
1529	MAP2K1	ILMN_1694240	5604	mitogen-activated protein kinase kinase 1 (MAP2K1), mRNA.	-1.326	-4.949	-1.574	3.375	0	0	0
1530	EMR3	ILMN_2348487	84658	egf-like module containing, mucin-like, hormone receptor-like 3 (EMR3), transcript variant 1, mRNA.	-1.281	-4.948	-1.573	3.375	0	0	0
1531	RNF24	ILMN_1717809	11237	ring finger protein 24 (RNF24), mRNA.	-1.347	-4.942	-1.573	3.369	0	0	0
1532	NAPRT1	ILMN_1710752	93100	nicotinate phosphoribosyltransferase domain containing 1 (NAPRT1), mRNA.	1.209	4.94	1.546	3.394	0	0	0
1533	HSD11B1	ILMN_1811370	3290	hydroxysteroid (11-beta) dehydrogenase 1 (HSD11B1), transcript variant 1, mRNA.	-2.205	-4.94	-1.572	3.367	0	0	0
1534	LAP3	ILMN_1683792	51056	leucine aminopeptidase 3 (LAP3), mRNA.	-1.311	-4.94	-1.572	3.368	0	0	0
1535	ATP8B4	ILMN_1783956	79895	ATPase, class I, type 8B, member 4 (ATP8B4), mRNA.	1.48	4.94	1.546	3.394	0	0	0
1536	VPS28	ILMN_2339863	51160	vacuolar protein sorting 28 homolog (S. cerevisiae) (VPS28), transcript variant 1, mRNA.	1.196	4.936	1.545	3.391	0	0	0
1537	SEMA3F	ILMN_1761540	6405	sema domain, immunoglobulin domain (Ig), short basic domain, secreted, (semaphorin) 3F (SEMA3F), mRNA.	-1.226	-4.935	-1.571	3.364	0	0	0
1538	CCT2	ILMN_1679382	10576	chaperonin containing TCP1, subunit 2 (beta) (CCT2), mRNA.	-1.411	-4.933	-1.571	3.362	0	0	0
1539	CHUK	ILMN_1677041	1147	conserved helix-loop-helix ubiquitous kinase (CHUK), mRNA.	-1.238	-4.932	-1.57	3.362	0	0	0
1540	MUM1	ILMN_1764764	84939	melanoma associated antigen (mutated) 1 (MUM1), mRNA.	1.329	4.932	1.545	3.387	0	0	0
1541	TH1L	ILMN_1663954	51497	TH1-like (Drosophila) (TH1L), transcript variant 1, mRNA.	1.204	4.932	1.544	3.387	0	0	0
1542	SHPRH	ILMN_1722423	257218	SNF2 histone linker PHD RING helicase (SHPRH), transcript variant 2, mRNA.	1.192	4.931	1.544	3.387	0	0	0
1543	ZNF193	ILMN_1669516	7746	zinc finger protein 193 (ZNF193), mRNA.	1.13	4.93	1.544	3.386	0	0	0
1544	CSNK1A1	ILMN_2364174	1452	casein kinase 1, alpha 1 (CSNK1A1), transcript variant 2, mRNA.	-1.283	-4.929	-1.57	3.359	0	0	0
1545	CXCL1	ILMN_1787897	2919	chemokine (C-X-C motif) ligand 1 (melanoma growth stimulating activity, alpha) (CXCL1), mRNA.	-1.366	-4.929	-1.569	3.359	0	0	0
1546	LOC221091	ILMN_1697054	221091	similar to hypothetical protein (LOC221091), mRNA.	1.238	4.928	1.543	3.385	0	0	0
1547	RPLP1	ILMN_2386530	6176	ribosomal protein, large, P1 (RPLP1), transcript variant 2, mRNA.	1.342	4.928	1.543	3.385	0	0	0
1548	EPAS1	ILMN_1704753	2034	endothelial PAS domain protein 1 (EPAS1), mRNA.	-1.358	-4.928	-1.569	3.359	0	0	0
1549	KLHL5	ILMN_2342437	51088	kelch-like 5 (Drosophila) (KLHL5), transcript variant 2, mRNA.	-1.449	-4.928	-1.568	3.359	0	0	0
1550	FBXW7	ILMN_1754279	55294	F-box and WD repeat domain containing 7 (FBXW7), transcript variant 1, mRNA.	-1.295	-4.927	-1.568	3.359	0	0	0
1551	MITD1	ILMN_1677133	129531	MIT, microtubule interacting and transport, domain containing 1 (MITD1), mRNA.	1.206	4.925	1.542	3.383	0	0	0
1552	TRPV1	ILMN_1813568	7442	transient receptor potential cation channel, subfamily V, member 1 (TRPV1), transcript variant 4, mRNA.	1.194	4.92	1.542	3.378	0	0	0
1553	DPP4	ILMN_1692535	1803	dipeptidyl-peptidase 4 (CD26, adenosine deaminase complexing protein 2) (DPP4), mRNA.	1.653	4.919	1.541	3.378	0	0	0
1554	ZNF624	ILMN_2063687	57547	zinc finger protein 624 (ZNF624), mRNA.	1.169	4.918	1.541	3.377	0	0	0
1555	L3MBTL3	ILMN_1727495	84456	l(3)mbt-like 3 (Drosophila) (L3MBTL3), transcript variant 1, mRNA.	1.237	4.916	1.54	3.376	0	0	0
1556	RNPC3	ILMN_2150284	55599	RNA-binding region (RNP1, RRM) containing 3 (RNPC3), mRNA.	1.326	4.916	1.54	3.376	0	0	0
1557	PURA	ILMN_2127328	5813	purine-rich element binding protein A (PURA), mRNA.	1.197	4.916	1.539	3.376	0	0	0
1558	DPP7	ILMN_1811328	29952	dipeptidyl-peptidase 7 (DPP7), mRNA.	1.207	4.915	1.539	3.377	0	0	0
1559	GPD1L	ILMN_1694106	23171	glycerol-3-phosphate dehydrogenase 1-like (GPD1L), mRNA.	1.651	4.913	1.538	3.375	0	0	0
1560	EXOSC10	ILMN_1670796	5394	exosome component 10 (EXOSC10), transcript variant 1, mRNA.	1.27	4.912	1.538	3.374	0	0	0
1561	CAPN1	ILMN_1705261	823	calpain 1, (mu/I) large subunit (CAPN1), mRNA.	1.195	4.911	1.538	3.374	0	0	0
1562	CCDC128	ILMN_1667356	129285	coiled-coil domain containing 128 (CCDC128), mRNA.	1.219	4.909	1.537	3.372	0	0	0
1563	TWF2	ILMN_1703305	11344	twinfilin, actin-binding protein, homolog 2 (Drosophila) (TWF2), mRNA.	1.27	4.908	1.537	3.372	0	0	0
1564	ALS2	ILMN_1750256	57679	amyotrophic lateral sclerosis 2 (juvenile) (ALS2), mRNA.	1.194	4.907	1.536	3.371	0	0	0
1565	TRPC1	ILMN_1674380	7220	transient receptor potential cation channel, subfamily C, member 1 (TRPC1), mRNA.	1.278	4.907	1.536	3.371	0	0	0
1566	SNRPD2	ILMN_2369785	6633	small nuclear ribonucleoprotein D2 polypeptide 16.5kDa (SNRPD2), transcript variant 1, mRNA.	1.371	4.906	1.535	3.37	0	0	0
1567	C1orf156	ILMN_2121189	92342	chromosome 1 open reading frame 156 (C1orf156), mRNA.	1.097	4.905	1.535	3.37	0	0	0
1568	DISP1	ILMN_1695745	84976	dispatched homolog 1 (Drosophila) (DISP1), mRNA.	1.246	4.903	1.534	3.369	0	0	0
1569	CBR4	ILMN_1813400	84869	carbonyl reductase 4 (CBR4), mRNA.	1.335	4.903	1.534	3.369	0	0	0
1570	C18orf8	ILMN_1719097	29919	chromosome 18 open reading frame 8 (C18orf8), mRNA.	-1.138	-4.902	-1.567	3.334	0	0	0
1571	IDH3B	ILMN_1721669	3420	isocitrate dehydrogenase 3 (NAD+) beta (IDH3B), nuclear gene encoding mitochondrial protein, transcript variant 3, mRNA.	1.213	4.902	1.533	3.368	0	0	0
1572	RALGPS1	ILMN_1674135	9649	Ral GEF with PH domain and SH3 binding motif 1 (RALGPS1), mRNA.	1.194	4.9	1.533	3.367	0	0	0
1573	NDUFS4	ILMN_1812312	4724	NADH dehydrogenase (ubiquinone) Fe-S protein 4, 18kDa (NADH-coenzyme Q reductase) (NDUFS4), mRNA.	1.313	4.9	1.533	3.367	0	0	0
1574	RRAGB	ILMN_1741219	10325	Ras-related GTP binding B (RRAGB), transcript variant RAGBs, mRNA.	1.34	4.897	1.532	3.365	0	0	0
1575	ACYP1	ILMN_1694233	97	acylphosphatase 1, erythrocyte (common) type (ACYP1), transcript variant 1, mRNA.	1.282	4.896	1.532	3.365	0	0	0
1576	ZNF671	ILMN_1713454	79891	zinc finger protein 671 (ZNF671), mRNA.	1.244	4.896	1.531	3.365	0	0	0
1577	FRMD6	ILMN_1769282	122786	FERM domain containing 6 (FRMD6), mRNA.	1.765	4.895	1.531	3.365	0	0	0
1578	RGPD1	ILMN_2116827	400966	RANBP2-like and GRIP domain containing 1 (RGPD1), mRNA.	-1.207	-4.895	-1.567	3.328	0	0	0
1579	CSF3	ILMN_2322768	1440	colony stimulating factor 3 (granulocyte) (CSF3), transcript variant 1, mRNA.	-1.548	-4.894	-1.566	3.327	0	0	0
1580	IFIT3	ILMN_1664543	3437	interferon-induced protein with tetratricopeptide repeats 3 (IFIT3), mRNA.	-1.548	-4.894	-1.566	3.328	0	0	0
1581	ABCG1	ILMN_1658176	9619	ATP-binding cassette, sub-family G (WHITE), member 1 (ABCG1), transcript variant 7, mRNA.	1.161	4.893	1.53	3.362	0	0	0
1582	GPLD1	ILMN_1765419	2822	glycosylphosphatidylinositol specific phospholipase D1 (GPLD1), transcript variant 1, mRNA.	-1.366	-4.892	-1.566	3.326	0	0	0
1583	RNF34	ILMN_1786039	80196	ring finger protein 34 (RNF34), transcript variant 2, mRNA.	1.23	4.892	1.53	3.362	0	0	0
1584	PDPR	ILMN_1667034	55066	PREDICTED: pyruvate dehydrogenase phosphatase regulatory subunit (PDPR), mRNA.	1.298	4.891	1.529	3.361	0	0	0
1585	SNCG	ILMN_1653161	6623	synuclein, gamma (breast cancer-specific protein 1) (SNCG), mRNA.	-2.01	-4.889	-1.565	3.324	0	0	0
1586	ZC3H15	ILMN_2062112	55854	zinc finger CCCH-type containing 15 (ZC3H15), mRNA.	-1.289	-4.889	-1.565	3.324	0	0	0
1587	PARP8	ILMN_1806651	79668	poly (ADP-ribose) polymerase family, member 8 (PARP8), mRNA.	1.224	4.888	1.529	3.359	0	0	0
1588	PDGFRB	ILMN_1815057	5159	platelet-derived growth factor receptor, beta polypeptide (PDGFRB), mRNA.	1.328	4.887	1.528	3.358	0	0	0
1589	DHRS1	ILMN_1807206	115817	dehydrogenase/reductase (SDR family) member 1 (DHRS1), mRNA.	1.29	4.886	1.528	3.358	0	0	0
1590	FCN1	ILMN_1668063	2219	ficolin (collagen/fibrinogen domain containing) 1 (FCN1), mRNA.	-2.119	-4.884	-1.564	3.32	0	0	0
1591	MMP14	ILMN_1774739	4323	matrix metallopeptidase 14 (membrane-inserted) (MMP14), mRNA.	1.138	4.883	1.528	3.355	0	0	0
1592	XPNPEP1	ILMN_1669015	7511	X-prolyl aminopeptidase (aminopeptidase P) 1, soluble (XPNPEP1), mRNA.	1.242	4.881	1.527	3.354	0	0	0
1593	PLOD2	ILMN_1799139	5352	procollagen-lysine, 2-oxoglutarate 5-dioxygenase 2 (PLOD2), transcript variant 1, mRNA.	-1.594	-4.881	-1.564	3.317	0	0	0
1594	PLEKHG1	ILMN_2194561	57480	pleckstrin homology domain containing, family G (with RhoGef domain) member 1 (PLEKHG1), mRNA.	-1.285	-4.879	-1.563	3.316	0	0	0
1595	FRS3	ILMN_1772605	10817	fibroblast growth factor receptor substrate 3 (FRS3), mRNA.	1.314	4.877	1.527	3.35	0	0	0
1596	EIF4A3	ILMN_1667043	9775	eukaryotic translation initiation factor 4A, isoform 3 (EIF4A3), mRNA.	-1.534	-4.876	-1.563	3.314	0	0	0
1597	C13orf27	ILMN_1682774	93081	chromosome 13 open reading frame 27 (C13orf27), mRNA.	1.28	4.875	1.526	3.349	0	0	0
1598	TUFM	ILMN_1738369	7284	Tu translation elongation factor, mitochondrial (TUFM), nuclear gene encoding mitochondrial protein, mRNA.	1.168	4.875	1.526	3.35	0	0	0
1599	NGFRAP1	ILMN_1770537	27018	nerve growth factor receptor (TNFRSF16) associated protein 1 (NGFRAP1), transcript variant 3, mRNA.	1.276	4.873	1.525	3.348	0	0	0
1600	EIF4G1	ILMN_2370772	1981	eukaryotic translation initiation factor 4 gamma, 1 (EIF4G1), transcript variant 3, mRNA.	-1.26	-4.873	-1.562	3.311	0	0	0
1601	C18orf21	ILMN_1805998	83608	chromosome 18 open reading frame 21 (C18orf21), mRNA.	1.183	4.873	1.525	3.348	0	0	0
1602	PLD1	ILMN_1719696	5337	phospholipase D1, phosphatidylcholine-specific (PLD1), mRNA.	1.312	4.872	1.524	3.348	0	0	0
1603	TWIST1	ILMN_1672908	7291	twist homolog 1 (acrocephalosyndactyly 3; Saethre-Chotzen syndrome) (Drosophila) (TWIST1), mRNA.	1.387	4.871	1.524	3.347	0	0	0
1604	UCHL1	ILMN_1757387	7345	ubiquitin carboxyl-terminal esterase L1 (ubiquitin thiolesterase) (UCHL1), mRNA.	-2.227	-4.87	-1.562	3.309	0	0	0
1605	PSMF1	ILMN_2367191	9491	proteasome (prosome, macropain) inhibitor subunit 1 (PI31) (PSMF1), transcript variant 3, mRNA.	1.252	4.87	1.523	3.346	0	0	0
1606	C7orf53	ILMN_1804895	286006	chromosome 7 open reading frame 53 (C7orf53), mRNA.	-1.321	-4.869	-1.561	3.308	0	0	0
1607	ABL2	ILMN_2240003	27	v-abl Abelson murine leukemia viral oncogene homolog 2 (arg, Abelson-related gene) (ABL2), transcript variant b, mRNA.	-1.341	-4.868	-1.561	3.308	0	0	0
1608	KAZALD1	ILMN_1684755	81621	Kazal-type serine peptidase inhibitor domain 1 (KAZALD1), mRNA.	1.52	4.868	1.523	3.345	0	0	0
1609	POLDIP3	ILMN_1688000	84271	polymerase (DNA-directed), delta interacting protein 3 (POLDIP3), transcript variant 2, mRNA.	1.193	4.868	1.523	3.345	0	0	0
1610	RAB6B	ILMN_1752299	51560	RAB6B, member RAS oncogene family (RAB6B), mRNA.	-1.25	-4.866	-1.56	3.306	0	0	0
1611	CD59	ILMN_2333687	966	CD59 molecule, complement regulatory protein (CD59), transcript variant 4, mRNA.	-1.29	-4.866	-1.56	3.306	0	0	0
1612	ARL3	ILMN_1780444	403	ADP-ribosylation factor-like 3 (ARL3), mRNA.	1.202	4.866	1.522	3.344	0	0	0
1613	ITIH5	ILMN_1731862	80760	inter-alpha (globulin) inhibitor H5 (ITIH5), transcript variant 1, mRNA.	-1.599	-4.864	-1.559	3.305	0	0	0
1614	TFE3	ILMN_1764826	7030	transcription factor binding to IGHM enhancer 3 (TFE3), mRNA.	-1.281	-4.862	-1.559	3.304	0	0	0
1615	OCIAD1	ILMN_1799604	54940	OCIA domain containing 1 (OCIAD1), mRNA.	1.209	4.861	1.522	3.34	0	0	0
1616	MRPL45	ILMN_1748650	84311	mitochondrial ribosomal protein L45 (MRPL45), nuclear gene encoding mitochondrial protein, mRNA.	1.246	4.861	1.521	3.34	0	0	0
1617	SLC16A3	ILMN_2364022	9123	solute carrier family 16, member 3 (monocarboxylic acid transporter 4) (SLC16A3), transcript variant 2, mRNA.	-1.882	-4.859	-1.558	3.301	0	0	0
1618	NEU1	ILMN_1763144	4758	sialidase 1 (lysosomal sialidase) (NEU1), mRNA.	-1.392	-4.858	-1.558	3.3	0	0	0
1619	SMARCA2	ILMN_1791702	6595	SWI/SNF related, matrix associated, actin dependent regulator of chromatin, subfamily a, member 2 (SMARCA2), transcript variant 1, mRNA.	1.292	4.857	1.521	3.336	0	0	0
1620	C9orf64	ILMN_1777318	84267	chromosome 9 open reading frame 64 (C9orf64), mRNA.	1.175	4.856	1.52	3.336	0	0	0
1621	KIAA0240	ILMN_1696127	23506	KIAA0240 (KIAA0240), mRNA.	1.274	4.854	1.52	3.334	0	0	0
1622	TCEAL4	ILMN_1748625	79921	transcription elongation factor A (SII)-like 4 (TCEAL4), transcript variant 4, mRNA.	1.29	4.852	1.519	3.333	0	0	0
1623	NHP2L1	ILMN_1763460	4809	NHP2 non-histone chromosome protein 2-like 1 (S. cerevisiae) (NHP2L1), transcript variant 2, mRNA.	1.228	4.852	1.519	3.333	0	0	0
1624	NFYC	ILMN_1810488	4802	nuclear transcription factor Y, gamma (NFYC), mRNA.	1.193	4.851	1.519	3.332	0	0	0
1625	MGC4677	ILMN_2143795	112597	hypothetical protein MGC4677 (MGC4677), mRNA.	-2.174	-4.85	-1.557	3.292	0	0	0
1626	UROD	ILMN_1740742	7389	uroporphyrinogen decarboxylase (UROD), mRNA.	1.258	4.849	1.518	3.33	0	0	0
1627	RNASE4	ILMN_1776602	6038	ribonuclease, RNase A family, 4 (RNASE4), transcript variant 3, mRNA.	1.398	4.847	1.518	3.329	0	0	0
1628	RPGR	ILMN_2336803	6103	retinitis pigmentosa GTPase regulator (RPGR), transcript variant A, mRNA.	-1.221	-4.846	-1.557	3.289	0	0	0
1629	NOL1	ILMN_1723158	4839	nucleolar protein 1, 120kDa (NOL1), transcript variant 2, mRNA.	-1.698	-4.845	-1.556	3.289	0	0	0
1630	TCEAL8	ILMN_1670561	90843	transcription elongation factor A (SII)-like 8 (TCEAL8), transcript variant 1, mRNA.	1.315	4.845	1.517	3.327	0	0	0
1631	RAB3IP	ILMN_1803197	117177	RAB3A interacting protein (rabin3) (RAB3IP), transcript variant beta 1, mRNA.	-1.251	-4.844	-1.556	3.288	0	0	0
1632	FAM156A	ILMN_1658160	29057	family with sequence similarity 156, member A (FAM156A), mRNA.	1.302	4.84	1.517	3.323	0	0	0
1633	KIAA0859	ILMN_2343624	51603	KIAA0859 (KIAA0859), transcript variant 1, mRNA.	1.157	4.84	1.516	3.323	0	0	0
1634	KBTBD8	ILMN_1716272	84541	kelch repeat and BTB (POZ) domain containing 8 (KBTBD8), mRNA.	-1.233	-4.838	-1.555	3.283	0	0	0
1635	NOTCH3	ILMN_1658926	4854	Notch homolog 3 (Drosophila) (NOTCH3), mRNA.	-1.513	-4.837	-1.555	3.283	0	0	0
1636	CCDC101	ILMN_1684789	112869	coiled-coil domain containing 101 (CCDC101), mRNA.	1.24	4.835	1.516	3.319	0	0	0
1637	MSI2	ILMN_1713088	124540	musashi homolog 2 (Drosophila) (MSI2), transcript variant 1, mRNA.	-1.11	-4.834	-1.554	3.28	0	0	0
1638	OTUD4	ILMN_1708203	54726	OTU domain containing 4 (OTUD4), transcript variant 1, mRNA.	-1.429	-4.834	-1.554	3.28	0	0	0
1639	ZBED5	ILMN_2093500	58486	zinc finger, BED-type containing 5 (ZBED5), mRNA.	1.316	4.833	1.515	3.318	0	0	0
1640	POLR2D	ILMN_1792672	5433	polymerase (RNA) II (DNA directed) polypeptide D (POLR2D), mRNA.	-1.276	-4.831	-1.553	3.278	0	0	0
1641	ZNF823	ILMN_1669064	55552	zinc finger protein 823 (ZNF823), mRNA.	1.271	4.829	1.515	3.314	0	0	0
1642	NLRP3	ILMN_2310896	114548	NLR family, pyrin domain containing 3 (NLRP3), transcript variant 1, mRNA.	-1.46	-4.828	-1.553	3.276	0	0	0
1643	ITCH	ILMN_1752283	83737	itchy homolog E3 ubiquitin protein ligase (mouse) (ITCH), mRNA.	1.185	4.828	1.515	3.314	0	0	0
1644	HSD11B2	ILMN_1813350	3291	hydroxysteroid (11-beta) dehydrogenase 2 (HSD11B2), mRNA.	1.196	4.826	1.514	3.312	0	0	0
1645	PITPNM1	ILMN_1653220	9600	phosphatidylinositol transfer protein, membrane-associated 1 (PITPNM1), mRNA.	-1.247	-4.826	-1.552	3.273	0	0	0
1646	NOMO3	ILMN_1663145	408050	NODAL modulator 3 (NOMO3), mRNA.	-1.228	-4.825	-1.552	3.273	0	0	0
1647	CDK2	ILMN_1653443	1017	cyclin-dependent kinase 2 (CDK2), transcript variant 1, mRNA.	-1.229	-4.824	-1.551	3.273	0	0	0
1648	SPHK1	ILMN_2357134	8877	sphingosine kinase 1 (SPHK1), transcript variant 1, mRNA.	-1.771	-4.824	-1.551	3.273	0	0	0
1649	PLOD2	ILMN_2410924	5352	procollagen-lysine, 2-oxoglutarate 5-dioxygenase 2 (PLOD2), transcript variant 2, mRNA.	-1.635	-4.823	-1.55	3.272	0	0	0
1650	ANGPTL4	ILMN_1707727	51129	angiopoietin-like 4 (ANGPTL4), transcript variant 1, mRNA.	-2.12	-4.822	-1.55	3.273	0	0	0
1651	ZNF337	ILMN_1663160	26152	zinc finger protein 337 (ZNF337), mRNA.	1.245	4.82	1.514	3.307	0	0	0
1652	TRAK2	ILMN_1781691	66008	trafficking protein, kinesin binding 2 (TRAK2), mRNA.	1.212	4.82	1.513	3.307	0	0	0
1653	TCTEX1D1	ILMN_1751868	200132	Tctex1 domain containing 1 (TCTEX1D1), mRNA.	-1.193	-4.819	-1.549	3.27	0	0	0
1654	STARD10	ILMN_1717052	10809	StAR-related lipid transfer (START) domain containing 10 (STARD10), mRNA.	1.205	4.818	1.513	3.306	0	0	0
1655	NISCH	ILMN_1735827	11188	nischarin (NISCH), mRNA.	1.186	4.818	1.512	3.305	0	0	0
1656	PPP1R15B	ILMN_2106931	84919	protein phosphatase 1, regulatory (inhibitor) subunit 15B (PPP1R15B), mRNA.	-1.32	-4.816	-1.549	3.267	0	0	0
1657	MCM3	ILMN_2224143	4172	minichromosome maintenance complex component 3 (MCM3), mRNA.	1.221	4.814	1.512	3.302	0	0	0
1658	MARCH6	ILMN_1757106	10299	membrane-associated ring finger (C3HC4) 6 (MARCH6), mRNA.	1.238	4.811	1.511	3.299	0	0	0
1659	PRDX4	ILMN_2222234	10549	peroxiredoxin 4 (PRDX4), mRNA.	1.229	4.808	1.511	3.297	0	0	0
1660	THYN1	ILMN_2334042	29087	thymocyte nuclear protein 1 (THYN1), transcript variant 2, mRNA.	1.316	4.807	1.511	3.297	0	0	0
1661	LAT2	ILMN_2326953	7462	linker for activation of T cells family, member 2 (LAT2), transcript variant 1, mRNA.	-1.195	-4.805	-1.548	3.256	0	0	0
1662	PLD3	ILMN_1666976	23646	phospholipase D family, member 3 (PLD3), transcript variant 1, mRNA.	1.4	4.805	1.51	3.295	0	0	0
1663	ZNF789	ILMN_1789364	285989	zinc finger protein 789 (ZNF789), transcript variant 1, mRNA.	1.203	4.805	1.51	3.295	0	0	0
1664	ICAM3	ILMN_2212763	3385	intercellular adhesion molecule 3 (ICAM3), mRNA.	-1.381	-4.804	-1.548	3.257	0	0	0
1665	C21orf2	ILMN_1758806	755	chromosome 21 open reading frame 2 (C21orf2), mRNA.	1.167	4.804	1.509	3.295	0	0	0
1666	INTS10	ILMN_1679483	55174	integrator complex subunit 10 (INTS10), mRNA.	1.166	4.804	1.509	3.295	0	0	0
1667	CMA1	ILMN_1770772	1215	chymase 1, mast cell (CMA1), mRNA.	1.244	4.803	1.508	3.295	0	0	0
1668	SLC27A1	ILMN_1787718	376497	solute carrier family 27 (fatty acid transporter), member 1 (SLC27A1), mRNA.	1.222	4.803	1.508	3.295	0	0	0
1669	CLEC3B	ILMN_1682176	7123	C-type lectin domain family 3, member B (CLEC3B), mRNA.	1.584	4.803	1.508	3.295	0	0	0
1670	SBDS	ILMN_1679045	51119	Shwachman-Bodian-Diamond syndrome (SBDS), mRNA.	-1.34	-4.802	-1.547	3.254	0	0	0
1671	D2HGDH	ILMN_2206272	728294	D-2-hydroxyglutarate dehydrogenase (D2HGDH), nuclear gene encoding mitochondrial protein, mRNA.	1.354	4.801	1.507	3.294	0	0	0
1672	ACVR1	ILMN_1760490	90	activin A receptor, type I (ACVR1), mRNA.	1.299	4.8	1.507	3.293	0	0	0
1673	HOXA6	ILMN_1815570	3203	homeobox A6 (HOXA6), mRNA.	1.385	4.798	1.506	3.292	0	0	0
1674	HSPA8	ILMN_2413084	3312	heat shock 70kDa protein 8 (HSPA8), transcript variant 2, mRNA.	-1.515	-4.797	-1.547	3.25	0	0	0
1675	SH2B3	ILMN_1752046	10019	SH2B adaptor protein 3 (SH2B3), mRNA.	-1.272	-4.797	-1.546	3.251	0	0	0
1676	C10orf32	ILMN_2151056	119032	chromosome 10 open reading frame 32 (C10orf32), mRNA.	-1.187	-4.797	-1.546	3.251	0	0	0
1677	VEZF1	ILMN_1705310	7716	vascular endothelial zinc finger 1 (VEZF1), mRNA.	1.268	4.796	1.506	3.29	0	0	0
1678	PRPS1	ILMN_1667050	5631	phosphoribosyl pyrophosphate synthetase 1 (PRPS1), mRNA.	-1.174	-4.796	-1.546	3.251	0	0	0
1679	KANK1	ILMN_1773427	23189	KN motif and ankyrin repeat domains 1 (KANK1), transcript variant 1, mRNA.	-1.399	-4.794	-1.545	3.248	0	0	0
1680	STRN3	ILMN_1772946	29966	striatin, calmodulin binding protein 3 (STRN3), transcript variant 2, mRNA.	-1.234	-4.793	-1.545	3.249	0	0	0
1681	TTC14	ILMN_1696757	151613	tetratricopeptide repeat domain 14 (TTC14), transcript variant 2, mRNA.	1.343	4.793	1.505	3.287	0	0	0
1682	SPAG7	ILMN_1684446	9552	sperm associated antigen 7 (SPAG7), mRNA.	1.164	4.792	1.505	3.287	0	0	0
1683	PRICKLE1	ILMN_1741356	144165	prickle homolog 1 (Drosophila) (PRICKLE1), mRNA.	1.654	4.79	1.505	3.285	0	0	0
1684	TOP1P2	ILMN_2043109		topoisomerase (DNA) I pseudogene 2 (TOP1P2) on chromosome 22.	-1.384	-4.79	-1.544	3.246	0	0	0
1685	DCP1A	ILMN_1809285	55802	DCP1 decapping enzyme homolog A (S. cerevisiae) (DCP1A), mRNA.	-1.231	-4.787	-1.544	3.243	0	0	0
1686	PDCD4	ILMN_2396272	27250	programmed cell death 4 (neoplastic transformation inhibitor) (PDCD4), transcript variant 2, mRNA.	1.306	4.786	1.504	3.282	0	0	0
1687	GRHL1	ILMN_1795767	29841	grainyhead-like 1 (Drosophila) (GRHL1), transcript variant 1, mRNA.	-1.196	-4.786	-1.543	3.242	0	0	0
1688	PRRG1	ILMN_1781791	5638	proline rich Gla (G-carboxyglutamic acid) 1 (PRRG1), mRNA.	-1.226	-4.785	-1.543	3.243	0	0	0
1689	PPP2CB	ILMN_1675693	5516	protein phosphatase 2 (formerly 2A), catalytic subunit, beta isoform (PPP2CB), transcript variant 2, mRNA.	-1.15	-4.785	-1.542	3.243	0	0	0
1690	DYSF	ILMN_1810420	8291	dysferlin, limb girdle muscular dystrophy 2B (autosomal recessive) (DYSF), mRNA.	-1.306	-4.784	-1.542	3.242	0	0	0
1691	SLC30A1	ILMN_2067852	7779	solute carrier family 30 (zinc transporter), member 1 (SLC30A1), mRNA.	-1.46	-4.783	-1.541	3.242	0	0	0
1692	GPRC5A	ILMN_1682599	9052	G protein-coupled receptor, family C, group 5, member A (GPRC5A), mRNA.	-1.989	-4.783	-1.541	3.242	0	0	0
1693	CHEK2	ILMN_2395236	11200	CHK2 checkpoint homolog (S. pombe) (CHEK2), transcript variant 1, mRNA.	1.173	4.783	1.504	3.279	0	0	0
1694	PSMG2	ILMN_2088410	56984	proteasome (prosome, macropain) assembly chaperone 2 (PSMG2), mRNA.	1.208	4.782	1.503	3.279	0	0	0
1695	SNX33	ILMN_1736093	257364	sorting nexin 33 (SNX33), mRNA.	1.161	4.782	1.503	3.279	0	0	0
1696	TRO	ILMN_2409642	7216	trophinin (TRO), transcript variant 6, mRNA.	1.287	4.78	1.502	3.278	0	0	0
1697	RDH13	ILMN_1660723	112724	retinol dehydrogenase 13 (all-trans/9-cis) (RDH13), mRNA.	1.145	4.779	1.502	3.277	0	0	0
1698	RPL10A	ILMN_2154566	4736	ribosomal protein L10a (RPL10A), mRNA.	1.349	4.779	1.502	3.277	0	0	0
1699	FCGR2A	ILMN_2289849	2212	Fc fragment of IgG, low affinity IIa, receptor (CD32) (FCGR2A), mRNA.	-1.384	-4.778	-1.54	3.237	0	0	0
1700	ASH2L	ILMN_1666933	9070	ash2 (absent, small, or homeotic)-like (Drosophila) (ASH2L), mRNA.	1.185	4.777	1.501	3.276	0	0	0
1701	LPP	ILMN_1651254	4026	LIM domain containing preferred translocation partner in lipoma (LPP), mRNA.	1.235	4.776	1.501	3.275	0	0	0
1702	BCL10	ILMN_1716446	8915	B-cell CLL/lymphoma 10 (BCL10), mRNA.	-1.185	-4.775	-1.54	3.236	0	0	0
1703	UBE2L6	ILMN_1769520	9246	ubiquitin-conjugating enzyme E2L 6 (UBE2L6), transcript variant 1, mRNA.	1.318	4.774	1.5	3.273	0	0	0
1704	ARMC7	ILMN_1797298	79637	armadillo repeat containing 7 (ARMC7), mRNA.	1.261	4.773	1.5	3.274	0	0	0
1705	FES	ILMN_1693650	2242	feline sarcoma oncogene (FES), mRNA.	-1.2	-4.773	-1.539	3.234	0	0	0
1706	FBXL15	ILMN_1663379	79176	F-box and leucine-rich repeat protein 15 (FBXL15), mRNA.	1.164	4.773	1.499	3.274	0	0	0
1707	RPUSD3	ILMN_1795383	285367	RNA pseudouridylate synthase domain containing 3 (RPUSD3), mRNA.	1.223	4.772	1.499	3.273	0	0	0
1708	C9orf78	ILMN_1697166	51759	chromosome 9 open reading frame 78 (C9orf78), mRNA.	1.164	4.771	1.499	3.272	0	0	0
1709	ZNF680	ILMN_1730888	340252	zinc finger protein 680 (ZNF680), mRNA.	1.253	4.771	1.498	3.273	0	0	0
1710	DNAL4	ILMN_1801845	10126	dynein, axonemal, light chain 4 (DNAL4), mRNA.	1.188	4.77	1.498	3.272	0	0	0
1711	RAB6IP1	ILMN_1785356	23258	RAB6 interacting protein 1 (RAB6IP1), mRNA.	-1.265	-4.769	-1.539	3.23	0	0	0
1712	EIF3EIP	ILMN_1762725	51386	eukaryotic translation initiation factor 3, subunit E interacting protein (EIF3EIP), mRNA.	1.409	4.769	1.497	3.272	0	0	0
1713	EDNRB	ILMN_1710297	1910	endothelin receptor type B (EDNRB), transcript variant 2, mRNA.	-1.225	-4.768	-1.538	3.229	0	0	0
1714	FUSIP1	ILMN_2354649	10772	FUS interacting protein (serine/arginine-rich) 1 (FUSIP1), transcript variant 2, mRNA.	-1.229	-4.767	-1.538	3.229	0	0	0
1715	GIMAP8	ILMN_1747305	155038	GTPase, IMAP family member 8 (GIMAP8), mRNA.	1.648	4.767	1.497	3.27	0	0	0
1716	PHB2	ILMN_1696087	11331	prohibitin 2 (PHB2), mRNA.	1.286	4.766	1.497	3.269	0	0	0
1717	C20orf72	ILMN_2176251	92667	chromosome 20 open reading frame 72 (C20orf72), mRNA.	1.236	4.765	1.496	3.269	0	0	0
1718	ZBTB47	ILMN_1699440	92999	zinc finger and BTB domain containing 47 (ZBTB47), mRNA.	1.178	4.764	1.496	3.269	0	0	0
1719	CD97	ILMN_2413508	976	CD97 molecule (CD97), transcript variant 2, mRNA.	-1.531	-4.764	-1.537	3.227	0	0	0
1720	FRAS1	ILMN_1806667	80144	Fraser syndrome 1 (FRAS1), mRNA.	1.321	4.763	1.495	3.268	0	0	0
1721	NDUFB10	ILMN_1811754	4716	NADH dehydrogenase (ubiquinone) 1 beta subcomplex, 10, 22kDa (NDUFB10), mRNA.	1.328	4.763	1.495	3.268	0	0	0
1722	TBC1D2B	ILMN_2064606	23102	TBC1 domain family, member 2B (TBC1D2B), mRNA.	1.346	4.762	1.494	3.268	0	0	0
1723	RPAIN	ILMN_2323774	84268	RPA interacting protein (RPAIN), transcript variant 2, mRNA.	1.289	4.762	1.494	3.268	0	0	0
1724	LEPRE1	ILMN_1664294	64175	leucine proline-enriched proteoglycan (leprecan) 1 (LEPRE1), mRNA.	1.244	4.762	1.494	3.268	0	0	0
1725	SFRS2B	ILMN_1772702	10929	splicing factor, arginine/serine-rich 2B (SFRS2B), mRNA.	1.218	4.76	1.493	3.267	0	0	0
1726	FOXK1	ILMN_2082244	221937	forkhead box K1 (FOXK1), mRNA.	1.173	4.76	1.493	3.267	0	0	0
1727	TAF6	ILMN_1668351	6878	TAF6 RNA polymerase II, TATA box binding protein (TBP)-associated factor, 80kDa (TAF6), transcript variant 2, mRNA.	1.218	4.759	1.492	3.267	0	0	0
1728	COPS7B	ILMN_1784785	64708	COP9 constitutive photomorphogenic homolog subunit 7B (Arabidopsis) (COPS7B), mRNA.	1.222	4.759	1.492	3.267	0	0	0
1729	ZNF295	ILMN_1782110	49854	zinc finger protein 295 (ZNF295), transcript variant 1, mRNA.	-1.503	-4.759	-1.537	3.222	0	0	0
1730	LIMK2	ILMN_2270443	3985	LIM domain kinase 2 (LIMK2), transcript variant 2a, mRNA.	-1.101	-4.758	-1.537	3.222	0	0	0
1731	CASP2	ILMN_2410540	835	caspase 2, apoptosis-related cysteine peptidase (neural precursor cell expressed, developmentally down-regulated 2) (CASP2), transcript variant 1, mRNA.	1.296	4.754	1.491	3.263	0	0	0
1732	MT1M	ILMN_1657435	4499	metallothionein 1M (MT1M), mRNA.	-3.667	-4.753	-1.536	3.217	0	0	0
1733	FAM134A	ILMN_1654851	79137	family with sequence similarity 134, member A (FAM134A), mRNA.	1.185	4.751	1.491	3.26	0	0	0
1734	LGALS8	ILMN_2356654	3964	lectin, galactoside-binding, soluble, 8 (galectin 8) (LGALS8), transcript variant 4, mRNA.	-1.395	-4.751	-1.536	3.216	0	0	0
1735	ITGA11	ILMN_2406084	22801	integrin, alpha 11 (ITGA11), transcript variant 2, mRNA.	1.363	4.751	1.491	3.261	0	0	0
1736	TOP2B	ILMN_1777663	7155	topoisomerase (DNA) II beta 180kDa (TOP2B), mRNA.	1.259	4.751	1.49	3.261	0	0	0
1737	PCBD1	ILMN_1795906	5092	pterin-4 alpha-carbinolamine dehydratase/dimerization cofactor of hepatocyte nuclear factor 1 alpha (PCBD1), mRNA.	1.335	4.749	1.49	3.259	0	0	0
1738	ZNF545	ILMN_1740490	284406	zinc finger protein 545 (ZNF545), mRNA.	1.267	4.744	1.489	3.255	0	0	0
1739	PLEKHA5	ILMN_2096083	54477	pleckstrin homology domain containing, family A member 5 (PLEKHA5), mRNA.	1.271	4.743	1.489	3.254	0	0	0
1740	FJX1	ILMN_1746465	24147	four jointed box 1 (Drosophila) (FJX1), mRNA.	-1.686	-4.742	-1.535	3.207	0	0	0
1741	HAPLN3	ILMN_1654319	145864	hyaluronan and proteoglycan link protein 3 (HAPLN3), mRNA.	-1.266	-4.742	-1.535	3.207	0	0	0
1742	ARHGAP9	ILMN_1663916	64333	Rho GTPase activating protein 9 (ARHGAP9), transcript variant 2, mRNA.	-1.487	-4.741	-1.534	3.207	0	0	0
1743	MAP1B	ILMN_2377900	4131	microtubule-associated protein 1B (MAP1B), transcript variant 2, mRNA.	-1.399	-4.741	-1.534	3.207	0	0	0
1744	ASPH	ILMN_1739719	444	aspartate beta-hydroxylase (ASPH), transcript variant 1, mRNA.	-1.5	-4.739	-1.533	3.206	0	0	0
1745	RAN	ILMN_1757384	5901	RAN, member RAS oncogene family (RAN), mRNA.	-1.354	-4.739	-1.533	3.206	0	0	0
1746	RFX2	ILMN_2396287	5990	regulatory factor X, 2 (influences HLA class II expression) (RFX2), transcript variant 2, mRNA.	-1.549	-4.739	-1.532	3.207	0	0	0
1747	CCL3L1	ILMN_2218856	6349	chemokine (C-C motif) ligand 3-like 1 (CCL3L1), mRNA.	-1.748	-4.739	-1.532	3.207	0	0	0
1748	DDX17	ILMN_1774513	10521	DEAD (Asp-Glu-Ala-Asp) box polypeptide 17 (DDX17), transcript variant 2, mRNA.	1.388	4.738	1.489	3.25	0	0	0
1749	ZNF234	ILMN_2103397	10780	zinc finger protein 234 (ZNF234), mRNA.	1.226	4.738	1.488	3.25	0	0	0
1750	LILRA5	ILMN_2357419	353514	leukocyte immunoglobulin-like receptor, subfamily A (with TM domain), member 5 (LILRA5), transcript variant 1, mRNA.	-1.28	-4.738	-1.532	3.206	0	0	0
1751	SEMA4D	ILMN_1687533	10507	sema domain, immunoglobulin domain (Ig), transmembrane domain (TM) and short cytoplasmic domain, (semaphorin) 4D (SEMA4D), mRNA.	-1.376	-4.736	-1.531	3.205	0	0	0
1752	BRD8	ILMN_2349600	10902	bromodomain containing 8 (BRD8), transcript variant 3, mRNA.	1.217	4.736	1.488	3.248	0	0	0
1753	COL5A1	ILMN_1706505	1289	collagen, type V, alpha 1 (COL5A1), mRNA.	1.618	4.736	1.487	3.248	0	0	0
1754	ATP6V1G1	ILMN_1784523	9550	ATPase, H+ transporting, lysosomal 13kDa, V1 subunit G1 (ATP6V1G1), mRNA.	1.242	4.736	1.487	3.249	0	0	0
1755	TRO	ILMN_2295518	7216	trophinin (TRO), transcript variant 6, mRNA.	1.303	4.735	1.486	3.248	0	0	0
1756	ARMCX5	ILMN_1741156	64860	armadillo repeat containing, X-linked 5 (ARMCX5), mRNA.	1.208	4.735	1.486	3.248	0	0	0
1757	PRMT6	ILMN_2234229	55170	protein arginine methyltransferase 6 (PRMT6), mRNA.	1.207	4.734	1.486	3.248	0	0	0
1758	ADM	ILMN_1708934	133	adrenomedullin (ADM), mRNA.	-2.071	-4.733	-1.531	3.203	0	0	0
1759	MRPS18A	ILMN_1730391	55168	mitochondrial ribosomal protein S18A (MRPS18A), nuclear gene encoding mitochondrial protein, mRNA.	1.208	4.732	1.485	3.247	0	0	0
1760	NUP188	ILMN_1715416	23511	nucleoporin 188kDa (NUP188), mRNA.	-1.204	-4.729	-1.53	3.199	0	0	0
1761	CCDC6	ILMN_1745904	8030	coiled-coil domain containing 6 (CCDC6), mRNA.	1.294	4.729	1.485	3.244	0	0	0
1762	ATPIF1	ILMN_1685978	93974	ATPase inhibitory factor 1 (ATPIF1), nuclear gene encoding mitochondrial protein, transcript variant 3, mRNA.	1.219	4.729	1.484	3.244	0	0	0
1763	DCXR	ILMN_1681437	51181	dicarbonyl/L-xylulose reductase (DCXR), mRNA.	1.391	4.728	1.484	3.244	0	0	0
1764	HDGFRP3	ILMN_1784256	50810	hepatoma-derived growth factor, related protein 3 (HDGFRP3), mRNA.	-1.332	-4.728	-1.53	3.198	0	0	0
1765	ZNHIT3	ILMN_1750044	9326	zinc finger, HIT type 3 (ZNHIT3), mRNA.	1.256	4.727	1.484	3.244	0	0	0
1766	TRAPPC2	ILMN_1673275	6399	trafficking protein particle complex 2 (TRAPPC2), transcript variant 2, mRNA.	1.254	4.727	1.483	3.244	0	0	0
1767	HSPA9	ILMN_1679209	3313	heat shock 70kDa protein 9 (mortalin) (HSPA9), nuclear gene encoding mitochondrial protein, mRNA.	-1.248	-4.726	-1.529	3.197	0	0	0
1768	ADSSL1	ILMN_1720235	122622	adenylosuccinate synthase like 1 (ADSSL1), transcript variant 2, mRNA.	1.394	4.724	1.483	3.241	0	0	0
1769	RPS6KA3	ILMN_1806294	6197	ribosomal protein S6 kinase, 90kDa, polypeptide 3 (RPS6KA3), mRNA.	-1.327	-4.722	-1.529	3.193	0	0	0
1770	STK38L	ILMN_1755792	23012	serine/threonine kinase 38 like (STK38L), mRNA.	-1.209	-4.721	-1.528	3.193	0	0	0
1771	AMACR	ILMN_2367172	23600	alpha-methylacyl-CoA racemase (AMACR), transcript variant 2, mRNA.	1.214	4.721	1.482	3.239	0	0	0
1772	DBR1	ILMN_2226314	51163	debranching enzyme homolog 1 (S. cerevisiae) (DBR1), mRNA.	1.143	4.72	1.482	3.238	0	0	0
1773	ADFP	ILMN_2138765	123	adipose differentiation-related protein (ADFP), mRNA.	-1.862	-4.72	-1.528	3.192	0	0	0
1774	RBM9	ILMN_1745130	23543	RNA binding motif protein 9 (RBM9), transcript variant 3, mRNA.	1.241	4.719	1.482	3.238	0	0	0
1775	RPS3	ILMN_1760714	6188	ribosomal protein S3 (RPS3), mRNA.	1.338	4.719	1.481	3.237	0	0	0
1776	RPS19BP1	ILMN_2177965	91582	ribosomal protein S19 binding protein 1 (RPS19BP1), mRNA.	1.178	4.718	1.481	3.238	0	0	0
1777	HBA2	ILMN_2127842	3040	hemoglobin, alpha 2 (HBA2), mRNA.	-2.488	-4.718	-1.527	3.191	0	0	0
1778	METRNL	ILMN_1790014	284207	PREDICTED: meteorin, glial cell differentiation regulator-like (METRNL), mRNA.	-1.562	-4.718	-1.527	3.191	0	0	0
1779	C1orf142	ILMN_1797566	116841	chromosome 1 open reading frame 142 (C1orf142), mRNA.	1.142	4.716	1.48	3.236	0	0	0
1780	APBB3	ILMN_2320513	10307	amyloid beta (A4) precursor protein-binding, family B, member 3 (APBB3), transcript variant 2, mRNA.	1.28	4.716	1.48	3.236	0	0	0
1781	PLEKHG4	ILMN_1736242	25894	pleckstrin homology domain containing, family G (with RhoGef domain) member 4 (PLEKHG4), mRNA.	1.251	4.716	1.48	3.236	0	0	0
1782	TGFB1I1	ILMN_2389876	7041	transforming growth factor beta 1 induced transcript 1 (TGFB1I1), transcript variant 2, mRNA.	1.275	4.716	1.479	3.237	0	0	0
1783	TSC22D1	ILMN_2412380	8848	TSC22 domain family, member 1 (TSC22D1), transcript variant 1, mRNA.	-1.34	-4.715	-1.526	3.188	0	0	0
1784	LRRC47	ILMN_1668484	57470	leucine rich repeat containing 47 (LRRC47), mRNA.	1.142	4.714	1.479	3.235	0	0	0
1785	FAM76B	ILMN_2130514	143684	family with sequence similarity 76, member B (FAM76B), mRNA.	1.337	4.713	1.478	3.235	0	0	0
1786	ADH1B	ILMN_1811598	125	alcohol dehydrogenase IB (class I), beta polypeptide (ADH1B), mRNA.	1.887	4.713	1.478	3.235	0	0	0
1787	GSC	ILMN_1655849	145258	goosecoid homeobox (GSC), mRNA.	1.166	4.713	1.478	3.235	0	0	0
1788	C18orf19	ILMN_1658110	125228	chromosome 18 open reading frame 19 (C18orf19), mRNA.	-1.227	-4.711	-1.526	3.185	0	0	0
1789	MSRB3	ILMN_1676088	253827	methionine sulfoxide reductase B3 (MSRB3), transcript variant 1, mRNA.	-1.375	-4.71	-1.526	3.184	0	0	0
1790	AFF4	ILMN_1708502	27125	AF4/FMR2 family, member 4 (AFF4), mRNA.	-1.237	-4.709	-1.525	3.184	0	0	0
1791	ANXA3	ILMN_1694548	306	annexin A3 (ANXA3), mRNA.	-1.259	-4.709	-1.525	3.184	0	0	0
1792	SLC37A4	ILMN_1678678	2542	solute carrier family 37 (glucose-6-phosphate transporter), member 4 (SLC37A4), mRNA.	1.317	4.708	1.477	3.231	0	0	0
1793	NOTCH1	ILMN_1729161	4851	Notch homolog 1, translocation-associated (Drosophila) (NOTCH1), mRNA.	-1.371	-4.706	-1.524	3.182	0	0	0
1794	FTSJ2	ILMN_1815933	29960	FtsJ homolog 2 (E. coli) (FTSJ2), mRNA.	1.128	4.706	1.477	3.229	0	0	0
1795	DULLARD	ILMN_2133638	23399	dullard homolog (Xenopus laevis) (DULLARD), mRNA.	1.191	4.705	1.476	3.228	0	0	0
1796	CYP4F12	ILMN_1809384	66002	cytochrome P450, family 4, subfamily F, polypeptide 12 (CYP4F12), mRNA.	1.188	4.704	1.476	3.228	0	0	0
1797	C4orf29	ILMN_1761963	80167	chromosome 4 open reading frame 29 (C4orf29), mRNA.	1.173	4.704	1.476	3.228	0	0	0
1798	EXOSC1	ILMN_2396648	51013	exosome component 1 (EXOSC1), mRNA. XM_944315 XM_944318 XM_944323	1.225	4.702	1.475	3.227	0	0	0
1799	IRF7	ILMN_2349061	3665	interferon regulatory factor 7 (IRF7), transcript variant b, mRNA.	-1.372	-4.701	-1.524	3.178	0	0	0
1800	BEGAIN	ILMN_1668924	57596	brain-enriched guanylate kinase-associated homolog (rat) (BEGAIN), mRNA.	-1.134	-4.701	-1.523	3.177	0	0	0
1801	DMRT3	ILMN_1687220	58524	doublesex and mab-3 related transcription factor 3 (DMRT3), mRNA.	-1.207	-4.7	-1.523	3.177	0	0	0
1802	SERPINB8	ILMN_1718960	5271	serpin peptidase inhibitor, clade B (ovalbumin), member 8 (SERPINB8), transcript variant 2, mRNA.	-1.418	-4.699	-1.522	3.176	0	0	0
1803	MAPK1	ILMN_2235283	5594	mitogen-activated protein kinase 1 (MAPK1), transcript variant 2, mRNA.	-1.28	-4.699	-1.522	3.177	0	0	0
1804	RPS13	ILMN_1777344	6207	ribosomal protein S13 (RPS13), mRNA.	1.289	4.698	1.475	3.223	0	0	0
1805	SRP9	ILMN_2099594	6726	signal recognition particle 9kDa (SRP9), mRNA.	1.204	4.696	1.474	3.222	0	0	0
1806	ALDH1A2	ILMN_2383707	8854	aldehyde dehydrogenase 1 family, member A2 (ALDH1A2), transcript variant 2, mRNA.	-1.333	-4.696	-1.521	3.175	0	0	0
1807	LOH11CR2A	ILMN_1764769	4013	loss of heterozygosity, 11, chromosomal region 2, gene A (LOH11CR2A), transcript variant 1, mRNA.	1.194	4.693	1.474	3.219	0	0	0
1808	RPS19	ILMN_1784717	6223	ribosomal protein S19 (RPS19), mRNA.	1.281	4.693	1.474	3.219	0	0	0
1809	IQCK	ILMN_2081883	124152	IQ motif containing K (IQCK), mRNA.	1.291	4.692	1.473	3.219	0	0	0
1810	MYL6B	ILMN_1713450	140465	myosin, light chain 6B, alkali, smooth muscle and non-muscle (MYL6B), mRNA.	1.392	4.692	1.473	3.219	0	0	0
1811	RNASE4	ILMN_2294978	6038	ribonuclease, RNase A family, 4 (RNASE4), transcript variant 1, mRNA.	1.371	4.691	1.472	3.219	0	0	0
1812	MCRS1	ILMN_1784227	10445	microspherule protein 1 (MCRS1), transcript variant 1, mRNA.	1.191	4.691	1.472	3.219	0	0	0
1813	ATRN	ILMN_2355586	8455	attractin (ATRN), transcript variant 2, mRNA.	1.153	4.69	1.472	3.218	0	0	0
1814	STK40	ILMN_2075927	83931	serine/threonine kinase 40 (STK40), mRNA.	-1.475	-4.689	-1.521	3.168	0	0	0
1815	PCBD2	ILMN_1651364	84105	pterin-4 alpha-carbinolamine dehydratase/dimerization cofactor of hepatocyte nuclear factor 1 alpha (TCF1) 2 (PCBD2), mRNA.	1.196	4.689	1.471	3.218	0	0	0
1816	PCMT1	ILMN_1671621	5110	protein-L-isoaspartate (D-aspartate) O-methyltransferase (PCMT1), mRNA.	1.141	4.689	1.471	3.218	0	0	0
1817	PTGER2	ILMN_1703926	5732	prostaglandin E receptor 2 (subtype EP2), 53kDa (PTGER2), mRNA.	-1.439	-4.687	-1.521	3.166	0	0	0
1818	ITPA	ILMN_1718334	3704	inosine triphosphatase (nucleoside triphosphate pyrophosphatase) (ITPA), transcript variant 1, mRNA.	1.201	4.684	1.47	3.213	0	0	0
1819	LOC441282	ILMN_2278335	441282	similar to aldo-keto reductase family 1, member B10 (LOC441282), mRNA.	-1.301	-4.683	-1.52	3.163	0	0	0
1820	TMEM98	ILMN_1779182	26022	transmembrane protein 98 (TMEM98), transcript variant 2, mRNA.	1.459	4.683	1.47	3.213	0	0	0
1821	TOB1	ILMN_1672004	10140	transducer of ERBB2, 1 (TOB1), mRNA.	-1.387	-4.682	-1.52	3.162	0	0	0
1822	CCDC45	ILMN_1686135	90799	coiled-coil domain containing 45 (CCDC45), mRNA.	1.297	4.679	1.47	3.21	0	0	0
1823	AP3M2	ILMN_1676946	10947	adaptor-related protein complex 3, mu 2 subunit (AP3M2), mRNA.	1.25	4.679	1.469	3.21	0	0	0
1824	KLHL13	ILMN_2140510	90293	kelch-like 13 (Drosophila) (KLHL13), mRNA.	1.347	4.677	1.469	3.208	0	0	0
1825	ZNF197	ILMN_2270900	10168	zinc finger protein 197 (ZNF197), transcript variant 2, mRNA.	1.134	4.675	1.468	3.207	0	0	0
1826	CCDC28B	ILMN_2099586	79140	coiled-coil domain containing 28B (CCDC28B), mRNA.	1.148	4.675	1.468	3.207	0	0	0
1827	BAZ1A	ILMN_1658327	11177	bromodomain adjacent to zinc finger domain, 1A (BAZ1A), transcript variant 1, mRNA.	-1.4	-4.674	-1.519	3.154	0	0	0
1828	PDDC1	ILMN_1752197	347862	Parkinson disease 7 domain containing 1 (PDDC1), mRNA.	1.178	4.674	1.468	3.206	0	0	0
1829	PIH1D1	ILMN_1675131	55011	PIH1 domain containing 1 (PIH1D1), mRNA.	1.166	4.673	1.467	3.206	0	0	0
1830	GATAD1	ILMN_1710863	57798	GATA zinc finger domain containing 1 (GATAD1), mRNA.	1.156	4.672	1.467	3.205	0	0	0
1831	TP53INP1	ILMN_2214197	94241	tumor protein p53 inducible nuclear protein 1 (TP53INP1), mRNA.	1.438	4.672	1.466	3.206	0	0	0
1832	IL1RL2	ILMN_1762810	8808	interleukin 1 receptor-like 2 (IL1RL2), mRNA.	-1.132	-4.672	-1.519	3.153	0	0	0
1833	INSIG2	ILMN_1676629	51141	insulin induced gene 2 (INSIG2), mRNA.	1.227	4.668	1.466	3.202	0	0	0
1834	JARID1B	ILMN_1755727	10765	jumonji, AT rich interactive domain 1B (JARID1B), mRNA.	1.293	4.668	1.466	3.202	0	0	0
1835	ZNF419	ILMN_1680693	79744	zinc finger protein 419 (ZNF419), transcript variant 6, mRNA.	1.157	4.667	1.465	3.202	0	0	0
1836	DNAJB6	ILMN_2402416	10049	DnaJ (Hsp40) homolog, subfamily B, member 6 (DNAJB6), transcript variant 2, mRNA.	-1.316	-4.666	-1.518	3.148	0	0	0
1837	ACCN2	ILMN_1769694	41	amiloride-sensitive cation channel 2, neuronal (ACCN2), transcript variant 2, mRNA.	1.161	4.666	1.465	3.201	0	0	0
1838	FOXJ2	ILMN_1731648	55810	forkhead box J2 (FOXJ2), mRNA.	1.303	4.666	1.464	3.201	0	0	0
1839	C1orf124	ILMN_1655485	83932	chromosome 1 open reading frame 124 (C1orf124), transcript variant 2, mRNA.	-1.167	-4.665	-1.518	3.147	0	0	0
1840	TMEM4	ILMN_2123402	10330	transmembrane protein 4 (TMEM4), mRNA.	1.206	4.664	1.464	3.2	0	0	0
1841	SF3B2	ILMN_1775939	10992	splicing factor 3b, subunit 2, 145kDa (SF3B2), mRNA.	1.282	4.663	1.464	3.2	0	0	0
1842	TTC9C	ILMN_2183389	283237	tetratricopeptide repeat domain 9C (TTC9C), mRNA.	1.201	4.663	1.463	3.2	0	0	0
1843	NPHP3	ILMN_1730539	27031	nephronophthisis 3 (adolescent) (NPHP3), mRNA.	1.284	4.663	1.463	3.2	0	0	0
1844	RALA	ILMN_1755364	5898	v-ral simian leukemia viral oncogene homolog A (ras related) (RALA), mRNA.	1.233	4.663	1.463	3.2	0	0	0
1845	MPST	ILMN_1764596	4357	mercaptopyruvate sulfurtransferase (MPST), nuclear gene encoding mitochondrial protein, transcript variant 3, mRNA.	1.194	4.662	1.462	3.199	0	0	0
1846	MMP2	ILMN_1762106	4313	matrix metallopeptidase 2 (gelatinase A, 72kDa gelatinase, 72kDa type IV collagenase) (MMP2), mRNA.	1.329	4.661	1.462	3.2	0	0	0
1847	KLHL28	ILMN_1693401	54813	kelch-like 28 (Drosophila) (KLHL28), mRNA.	1.204	4.661	1.461	3.2	0	0	0
1848	WARS	ILMN_2337655	7453	tryptophanyl-tRNA synthetase (WARS), transcript variant 1, mRNA.	-1.445	-4.659	-1.518	3.142	0	0	0
1849	LRPAP1	ILMN_1660341	4043	low density lipoprotein receptor-related protein associated protein 1 (LRPAP1), mRNA.	1.189	4.659	1.461	3.198	0	0	0
1850	SUPT4H1	ILMN_1766245	6827	suppressor of Ty 4 homolog 1 (S. cerevisiae) (SUPT4H1), mRNA.	1.171	4.658	1.461	3.198	0	0	0
1851	VAPA	ILMN_1690822	9218	VAMP (vesicle-associated membrane protein)-associated protein A, 33kDa (VAPA), transcript variant 1, mRNA.	-1.25	-4.657	-1.517	3.14	0	0	0
1852	ETNK1	ILMN_2244547	55500	ethanolamine kinase 1 (ETNK1), transcript variant 2, mRNA.	-1.146	-4.657	-1.517	3.14	0	0	0
1853	YWHAG	ILMN_2228809	7532	tyrosine 3-monooxygenase/tryptophan 5-monooxygenase activation protein, gamma polypeptide (YWHAG), mRNA.	-1.373	-4.657	-1.516	3.14	0	0	0
1854	AMT	ILMN_1665331	275	aminomethyltransferase (AMT), mRNA.	1.293	4.656	1.46	3.196	0	0	0
1855	RPL17	ILMN_2383097	6139	ribosomal protein L17 (RPL17), transcript variant 2, mRNA.	1.316	4.655	1.46	3.195	0	0	0
1856	SENP5	ILMN_1675501	205564	SUMO1/sentrin specific peptidase 5 (SENP5), mRNA.	-1.228	-4.655	-1.516	3.139	0	0	0
1857	MT1A	ILMN_1691156	4489	metallothionein 1A (MT1A), mRNA.	-2.285	-4.654	-1.515	3.139	0	0	0
1858	ZNF33A	ILMN_2352590	7581	zinc finger protein 33A (ZNF33A), transcript variant 2, mRNA.	1.134	4.653	1.459	3.194	0	0	0
1859	VPS37C	ILMN_1789233	55048	vacuolar protein sorting 37 homolog C (S. cerevisiae) (VPS37C), mRNA.	-1.176	-4.653	-1.515	3.138	0	0	0
1860	MAFG	ILMN_2412761	4097	v-maf musculoaponeurotic fibrosarcoma oncogene homolog G (avian) (MAFG), transcript variant 1, mRNA.	-1.194	-4.652	-1.514	3.138	0	0	0
1861	HDGF2	ILMN_1681927	84717	hepatoma-derived growth factor-related protein 2 (HDGF2), transcript variant 1, mRNA.	1.243	4.652	1.459	3.193	0	0	0
1862	EPN1	ILMN_1772981	29924	epsin 1 (EPN1), mRNA.	1.162	4.651	1.459	3.192	0	0	0
1863	CLC	ILMN_1654875	1178	Charcot-Leyden crystal protein (CLC), mRNA.	-1.369	-4.651	-1.514	3.137	0	0	0
1864	WDR86	ILMN_1700248	349136	WD repeat domain 86 (WDR86), mRNA.	1.446	4.651	1.458	3.192	0	0	0
1865	NME3	ILMN_1669456	4832	non-metastatic cells 3, protein expressed in (NME3), mRNA.	1.238	4.65	1.458	3.192	0	0	0
1866	ESR1	ILMN_1678535	2099	estrogen receptor 1 (ESR1), mRNA.	1.24	4.648	1.457	3.191	0	0	0
1867	ZNF200	ILMN_2376833	7752	zinc finger protein 200 (ZNF200), transcript variant 3, mRNA.	-1.122	-4.648	-1.513	3.134	0	0	0
1868	C10orf54	ILMN_2205963	64115	chromosome 10 open reading frame 54 (C10orf54), mRNA.	-1.447	-4.647	-1.513	3.134	0	0	0
1869	ABCF2	ILMN_1781999	10061	ATP-binding cassette, sub-family F (GCN20), member 2 (ABCF2), nuclear gene encoding mitochondrial protein, transcript variant 2, mRNA.	-1.332	-4.647	-1.513	3.134	0	0	0
1870	ABHD14A	ILMN_1794213	25864	abhydrolase domain containing 14A (ABHD14A), mRNA.	1.218	4.646	1.457	3.189	0	0	0
1871	ZNF672	ILMN_1669094	79894	zinc finger protein 672 (ZNF672), mRNA.	-1.252	-4.643	-1.512	3.131	0	0	0
1872	BTG3	ILMN_2154836	10950	BTG family, member 3 (BTG3), mRNA.	-1.276	-4.643	-1.512	3.131	0	0	0
1873	RPA1	ILMN_2049642	6117	replication protein A1, 70kDa (RPA1), mRNA.	1.313	4.641	1.457	3.184	0	0	0
1874	EEF1G	ILMN_2262288	1937	eukaryotic translation elongation factor 1 gamma (EEF1G), mRNA. XM_935976 XM_935977 XM_935978 XM_935979	1.342	4.641	1.456	3.184	0	0	0
1875	NR5A2	ILMN_1811303	2494	nuclear receptor subfamily 5, group A, member 2 (NR5A2), transcript variant 2, mRNA.	-1.188	-4.64	-1.511	3.128	0	0	0
1876	EPHA2	ILMN_1699354	1969	EPH receptor A2 (EPHA2), mRNA.	-1.171	-4.639	-1.511	3.128	0	0	0
1877	KLF11	ILMN_1673207	8462	PREDICTED: Kruppel-like factor 11 (KLF11), mRNA.	-1.276	-4.638	-1.51	3.128	0	0	0
1878	FBXO30	ILMN_2168992	84085	F-box protein 30 (FBXO30), mRNA.	-1.262	-4.638	-1.51	3.128	0	0	0
1879	DEFA3	ILMN_2165289	1668	defensin, alpha 3, neutrophil-specific (DEFA3), mRNA.	-1.182	-4.638	-1.51	3.128	0	0	0
1880	PSME4	ILMN_1763540	23198	proteasome (prosome, macropain) activator subunit 4 (PSME4), mRNA.	-1.436	-4.637	-1.509	3.127	0	0	0
1881	ST3GAL5	ILMN_2388701	8869	ST3 beta-galactoside alpha-2,3-sialyltransferase 5 (ST3GAL5), transcript variant 2, mRNA.	1.357	4.636	1.456	3.18	0	0	0
1882	BCL9	ILMN_1704452	607	B-cell CLL/lymphoma 9 (BCL9), mRNA.	1.17	4.635	1.456	3.18	0	0	0
1883	PRDX5	ILMN_2383975	25824	peroxiredoxin 5 (PRDX5), nuclear gene encoding mitochondrial protein, transcript variant 3, mRNA.	1.361	4.635	1.455	3.18	0	0	0
1884	VEGFC	ILMN_1701204	7424	vascular endothelial growth factor C (VEGFC), mRNA.	-1.268	-4.633	-1.509	3.124	0	0	0
1885	ESD	ILMN_1669818	2098	esterase D/formylglutathione hydrolase (ESD), mRNA.	1.185	4.633	1.455	3.178	0	0	0
1886	PDLIM5	ILMN_1692864	10611	PDZ and LIM domain 5 (PDLIM5), transcript variant 1, mRNA.	-1.116	-4.633	-1.508	3.125	0	0	0
1887	TRAF3IP2	ILMN_1701514	10758	TRAF3 interacting protein 2 (TRAF3IP2), transcript variant 2, mRNA.	-1.593	-4.632	-1.508	3.124	0	0	0
1888	PRRG3	ILMN_1652938	79057	proline rich Gla (G-carboxyglutamic acid) 3 (transmembrane) (PRRG3), mRNA.	1.148	4.631	1.454	3.177	0	0	0
1889	BUB3	ILMN_1693145	9184	BUB3 budding uninhibited by benzimidazoles 3 homolog (yeast) (BUB3), transcript variant 1, mRNA.	1.207	4.63	1.454	3.176	0	0	0
1890	GALNTL1	ILMN_2077952	57452	UDP-N-acetyl-alpha-D-galactosamine:polypeptide N-acetylgalactosaminyltransferase-like 1 (GALNTL1), mRNA.	1.529	4.628	1.454	3.175	0	0	0
1891	DIO2	ILMN_1737650	1734	deiodinase, iodothyronine, type II (DIO2), transcript variant 3, mRNA.	-1.361	-4.628	-1.507	3.121	0	0	0
1892	CETP	ILMN_2098013	1071	cholesteryl ester transfer protein, plasma (CETP), mRNA.	2.344	4.628	1.453	3.175	0	0	0
1893	SELM	ILMN_1651429	140606	selenoprotein M (SELM), mRNA.	1.329	4.627	1.453	3.174	0	0	0
1894	PSME3	ILMN_1800975	10197	proteasome (prosome, macropain) activator subunit 3 (PA28 gamma; Ki) (PSME3), transcript variant 1, mRNA.	-1.222	-4.626	-1.507	3.119	0	0	0
1895	CRLF3	ILMN_2155228	51379	cytokine receptor-like factor 3 (CRLF3), mRNA.	-1.17	-4.626	-1.506	3.119	0	0	0
1896	KCNB1	ILMN_1711092	3745	potassium voltage-gated channel, Shab-related subfamily, member 1 (KCNB1), mRNA.	-1.421	-4.623	-1.506	3.117	0	0	0
1897	HIST2H2AC	ILMN_1768973	8338	histone cluster 2, H2ac (HIST2H2AC), mRNA.	-1.448	-4.623	-1.506	3.117	0	0	0
1898	YWHAH	ILMN_1728512	7533	tyrosine 3-monooxygenase/tryptophan 5-monooxygenase activation protein, eta polypeptide (YWHAH), mRNA.	-1.262	-4.621	-1.505	3.116	0	0	0
1899	PDGFRA	ILMN_2086470	5156	platelet-derived growth factor receptor, alpha polypeptide (PDGFRA), mRNA.	1.444	4.621	1.452	3.168	0	0	0
1900	GPRASP2	ILMN_1754727	114928	G protein-coupled receptor associated sorting protein 2 (GPRASP2), transcript variant 1, mRNA.	1.259	4.62	1.452	3.167	0	0	0
1901	FGR	ILMN_2368318	2268	Gardner-Rasheed feline sarcoma viral (v-fgr) oncogene homolog (FGR), transcript variant 3, mRNA.	-1.707	-4.618	-1.505	3.113	0	0	0
1902	GCLM	ILMN_2225974	2730	glutamate-cysteine ligase, modifier subunit (GCLM), mRNA.	-1.411	-4.617	-1.504	3.113	0	0	0
1903	SP100	ILMN_2284998	6672	SP100 nuclear antigen (SP100), transcript variant 1, mRNA.	-1.147	-4.617	-1.504	3.113	0	0	0
1904	LSM14A	ILMN_2079803	26065	LSM14A, SCD6 homolog A (S. cerevisiae) (LSM14A), mRNA.	1.254	4.616	1.452	3.165	0	0	0
1905	STT3A	ILMN_1746090	3703	STT3, subunit of the oligosaccharyltransferase complex, homolog A (S. cerevisiae) (STT3A), mRNA.	1.261	4.615	1.451	3.164	0	0	0
1906	RHOXF1	ILMN_1776888	158800	Rhox homeobox family, member 1 (RHOXF1), mRNA.	-1.252	-4.614	-1.503	3.11	0	0	0
1907	GLB1	ILMN_1735155	2720	galactosidase, beta 1 (GLB1), transcript variant 179423, mRNA.	-1.306	-4.613	-1.503	3.11	0	0	0
1908	SLTM	ILMN_2395204	79811	SAFB-like, transcription modulator (SLTM), transcript variant 2, mRNA.	1.278	4.612	1.451	3.161	0	0	0
1909	NBPF1	ILMN_2410421	55672	neuroblastoma breakpoint family, member 1 (NBPF1), mRNA. XM_934962 XM_934964 XM_934966 XM_934967 XM_934969 XM_934972 XM_934973 XM_934974 XM_934975 XM_934976 XM_934978	1.208	4.609	1.451	3.158	0	0	0
1910	HSPD1	ILMN_1784367	3329	heat shock 60kDa protein 1 (chaperonin) (HSPD1), nuclear gene encoding mitochondrial protein, transcript variant 1, mRNA.	-1.145	-4.609	-1.503	3.106	0	0	0
1911	OXSR1	ILMN_1811489	9943	oxidative-stress responsive 1 (OXSR1), mRNA.	-1.179	-4.606	-1.502	3.103	0	0	0
1912	RBM45	ILMN_1680378	129831	RNA binding motif protein 45 (RBM45), mRNA.	1.164	4.605	1.45	3.155	0	0	0
1913	NOL7	ILMN_1803853	51406	nucleolar protein 7, 27kDa (NOL7), mRNA.	1.155	4.604	1.45	3.154	0	0	0
1914	SLC8A3	ILMN_1712023	6547	solute carrier family 8 (sodium-calcium exchanger), member 3 (SLC8A3), transcript variant f, mRNA.	1.148	4.604	1.449	3.154	0	0	0
1915	XAB1	ILMN_1772719	11321	XPA binding protein 1, GTPase (XAB1), mRNA.	1.156	4.603	1.449	3.154	0	0	0
1916	C16orf53	ILMN_2194828	79447	chromosome 16 open reading frame 53 (C16orf53), mRNA.	1.236	4.603	1.449	3.154	0	0	0
1917	ACVR1B	ILMN_2243308	91	activin A receptor, type IB (ACVR1B), transcript variant 1, mRNA.	-1.463	-4.602	-1.502	3.101	0	0	0
1918	CSNK1A1	ILMN_1775058	1452	casein kinase 1, alpha 1 (CSNK1A1), transcript variant 1, mRNA.	-1.19	-4.602	-1.501	3.101	0	0	0
1919	ARL1	ILMN_1813091	400	ADP-ribosylation factor-like 1 (ARL1), mRNA.	1.283	4.6	1.448	3.151	0	0	0
1920	SMARCE1	ILMN_1747857	6605	SWI/SNF related, matrix associated, actin dependent regulator of chromatin, subfamily e, member 1 (SMARCE1), mRNA.	1.234	4.599	1.448	3.151	0	0	0
1921	PHF12	ILMN_1730799	57649	PHD finger protein 12 (PHF12), transcript variant 1, mRNA.	1.224	4.599	1.448	3.151	0	0	0
1922	TUBB6	ILMN_1699489	84617	PREDICTED: tubulin, beta 6 (TUBB6), mRNA.	-1.495	-4.596	-1.501	3.095	0	0	0
1923	ATP5D	ILMN_1653599	513	ATP synthase, H+ transporting, mitochondrial F1 complex, delta subunit (ATP5D), nuclear gene encoding mitochondrial protein, transcript variant 1, mRNA.	1.312	4.596	1.447	3.149	0	0	0
1924	GTPBP3	ILMN_1748894	84705	GTP binding protein 3 (mitochondrial) (GTPBP3), nuclear gene encoding mitochondrial protein, transcript variant V, mRNA.	1.321	4.596	1.447	3.149	0	0	0
1925	MPP5	ILMN_1750689	64398	membrane protein, palmitoylated 5 (MAGUK p55 subfamily member 5) (MPP5), mRNA.	-1.18	-4.595	-1.5	3.095	0	0	0
1926	PXMP4	ILMN_1771728	11264	peroxisomal membrane protein 4, 24kDa (PXMP4), transcript variant 2, mRNA.	1.204	4.594	1.446	3.148	0	0	0
1927	VARS2	ILMN_1737585	57176	valyl-tRNA synthetase 2, mitochondrial (putative) (VARS2), nuclear gene encoding mitochondrial protein, mRNA.	1.208	4.594	1.446	3.148	0	0	0
1928	ZNF266	ILMN_1753782	10781	zinc finger protein 266 (ZNF266), mRNA.	1.277	4.593	1.446	3.147	0	0	0
1929	C22orf32	ILMN_1706859	91689	chromosome 22 open reading frame 32 (C22orf32), mRNA.	1.236	4.591	1.445	3.146	0	0	0
1930	CPA3	ILMN_1766551	1359	carboxypeptidase A3 (mast cell) (CPA3), mRNA.	1.762	4.59	1.445	3.145	0	0	0
1931	TSPAN31	ILMN_1725079	6302	tetraspanin 31 (TSPAN31), mRNA.	1.133	4.588	1.444	3.144	0	0	0
1932	ATP6V0A1	ILMN_1752579	535	ATPase, H+ transporting, lysosomal V0 subunit a1 (ATP6V0A1), mRNA.	1.218	4.587	1.444	3.142	0	0	0
1933	RPL27	ILMN_1656807	6155	ribosomal protein L27 (RPL27), mRNA.	1.282	4.586	1.444	3.142	0	0	0
1934	RICS	ILMN_1722726	9743	Rho GTPase-activating protein (RICS), mRNA.	1.177	4.586	1.443	3.142	0	0	0
1935	CCNG1	ILMN_1694491	900	cyclin G1 (CCNG1), transcript variant 2, mRNA.	1.388	4.585	1.443	3.142	0	0	0
1936	FLJ45717	ILMN_1666825	388759	FLJ45717 protein (FLJ45717), mRNA.	1.145	4.583	1.443	3.141	0	0	0
1937	SEH1L	ILMN_2381138	81929	SEH1-like (S. cerevisiae) (SEH1L), transcript variant 1, mRNA.	-1.38	-4.583	-1.5	3.083	0	0	0
1938	VPS37D	ILMN_1692865	155382	vacuolar protein sorting 37 homolog D (S. cerevisiae) (VPS37D), mRNA.	1.201	4.583	1.442	3.14	0	0	0
1939	PRKCA	ILMN_1771800	5578	protein kinase C, alpha (PRKCA), mRNA.	1.252	4.582	1.442	3.14	0	0	0
1940	MX2	ILMN_2231928	4600	myxovirus (influenza virus) resistance 2 (mouse) (MX2), mRNA.	-1.369	-4.579	-1.5	3.079	0	0	0
1941	ZNF200	ILMN_1809951	7752	zinc finger protein 200 (ZNF200), transcript variant 3, mRNA.	-1.204	-4.579	-1.499	3.079	0	0	0
1942	RPL35A	ILMN_1756360	6165	ribosomal protein L35a (RPL35A), mRNA.	1.284	4.578	1.441	3.137	0	0	0
1943	ZNFX1	ILMN_1745148	57169	zinc finger, NFX1-type containing 1 (ZNFX1), mRNA.	-1.328	-4.578	-1.499	3.079	0	0	0
1944	H2AFX	ILMN_2200331	3014	H2A histone family, member X (H2AFX), mRNA.	-1.151	-4.578	-1.498	3.079	0	0	0
1945	C17orf90	ILMN_2043615	339229	chromosome 17 open reading frame 90 (C17orf90), mRNA.	1.327	4.576	1.441	3.135	0	0	0
1946	PPP2R1B	ILMN_1779841	5519	protein phosphatase 2 (formerly 2A), regulatory subunit A, beta isoform (PPP2R1B), transcript variant 2, mRNA.	-1.842	-4.576	-1.498	3.078	0	0	0
1947	NKTR	ILMN_1721621	4820	natural killer-tumor recognition sequence (NKTR), mRNA.	1.613	4.576	1.441	3.135	0	0	0
1948	ZNF213	ILMN_1758337	7760	zinc finger protein 213 (ZNF213), mRNA.	1.156	4.575	1.44	3.135	0	0	0
1949	ZBTB45	ILMN_1661484	84878	zinc finger and BTB domain containing 45 (ZBTB45), mRNA.	1.115	4.575	1.44	3.135	0	0	0
1950	RNF135	ILMN_2407529	84282	ring finger protein 135 (RNF135), transcript variant 2, mRNA.	1.157	4.575	1.44	3.135	0	0	0
1951	CENTD2	ILMN_1772233	116985	centaurin, delta 2 (CENTD2), transcript variant 3, mRNA.	1.226	4.573	1.439	3.134	0	0	0
1952	TAC1	ILMN_2384409	6863	tachykinin, precursor 1 (substance K, substance P, neurokinin 1, neurokinin 2, neuromedin L, neurokinin alpha, neuropeptide K, neuropeptide gamma) (TAC1), transcript variant alpha, mRNA.	-1.122	-4.573	-1.497	3.075	0	0	0
1953	EIF3K	ILMN_1694057	27335	eukaryotic translation initiation factor 3, subunit K (EIF3K), mRNA.	1.303	4.572	1.439	3.133	0	0	0
1954	TM2D1	ILMN_2143148	83941	TM2 domain containing 1 (TM2D1), mRNA.	1.199	4.571	1.438	3.133	0	0	0
1955	ANKDD1A	ILMN_1813139	348094	ankyrin repeat and death domain containing 1A (ANKDD1A), mRNA.	-1.418	-4.57	-1.497	3.073	0	0	0
1956	RFC4	ILMN_1724489	5984	replication factor C (activator 1) 4, 37kDa (RFC4), transcript variant 2, mRNA.	1.168	4.567	1.438	3.129	0	0	0
1957	CTPS2	ILMN_2392352	56474	CTP synthase II (CTPS2), transcript variant 2, mRNA.	1.341	4.567	1.438	3.129	0	0	0
1958	TPRG1L	ILMN_1727479	127262	tumor protein p63 regulated 1-like (TPRG1L), mRNA.	1.287	4.566	1.437	3.129	0	0	0
1959	MAP2K3	ILMN_1680777	5606	mitogen-activated protein kinase kinase 3 (MAP2K3), transcript variant B, mRNA.	-1.21	-4.562	-1.497	3.066	0	0	0
1960	NVL	ILMN_1712636	4931	nuclear VCP-like (NVL), transcript variant 2, mRNA.	1.179	4.562	1.437	3.125	0	0	0
1961	NR3C1	ILMN_2389347	2908	nuclear receptor subfamily 3, group C, member 1 (glucocorticoid receptor) (NR3C1), transcript variant 6, mRNA.	1.349	4.561	1.437	3.124	0	0	0
1962	RAPGEF4	ILMN_1661802	11069	Rap guanine nucleotide exchange factor (GEF) 4 (RAPGEF4), mRNA.	-1.279	-4.557	-1.496	3.06	0	0	0
1963	VDAC1	ILMN_2175601	7416	voltage-dependent anion channel 1 (VDAC1), mRNA.	-1.192	-4.556	-1.496	3.06	0	0	0
1964	LAMB3	ILMN_1715684	3914	laminin, beta 3 (LAMB3), transcript variant 1, mRNA.	-1.444	-4.555	-1.495	3.06	0	0	0
1965	IGFBP4	ILMN_1665865	3487	insulin-like growth factor binding protein 4 (IGFBP4), mRNA.	1.342	4.554	1.436	3.118	0	0	0
1966	YEATS4	ILMN_1801387	8089	YEATS domain containing 4 (YEATS4), mRNA.	1.172	4.553	1.436	3.117	0	0	0
1967	BAMBI	ILMN_1691410	25805	BMP and activin membrane-bound inhibitor homolog (Xenopus laevis) (BAMBI), mRNA.	-1.531	-4.553	-1.495	3.058	0	0	0
1968	ARHGDIG	ILMN_2049274	398	Rho GDP dissociation inhibitor (GDI) gamma (ARHGDIG), mRNA.	-1.201	-4.551	-1.495	3.057	0	0	0
1969	RGPD2	ILMN_2056074	729857	RANBP2-like and GRIP domain containing 2 (RGPD2), mRNA. XM_001134112 XM_001134114 XM_001134116	-1.181	-4.551	-1.494	3.057	0	0	0
1970	ACOX1	ILMN_1750158	51	acyl-Coenzyme A oxidase 1, palmitoyl (ACOX1), transcript variant 2, mRNA.	-1.33	-4.55	-1.494	3.057	0	0	0
1971	C5orf5	ILMN_1673478	51306	chromosome 5 open reading frame 5 (C5orf5), mRNA.	1.19	4.548	1.435	3.112	0	0	0
1972	RPL36AL	ILMN_2189933	6166	ribosomal protein L36a-like (RPL36AL), mRNA.	1.307	4.548	1.435	3.112	0	0	0
1973	PTPN21	ILMN_1719664	11099	protein tyrosine phosphatase, non-receptor type 21 (PTPN21), mRNA.	-1.112	-4.546	-1.493	3.053	0	0	0
1974	ERCC3	ILMN_1740216	2071	excision repair cross-complementing rodent repair deficiency, complementation group 3 (xeroderma pigmentosum group B complementing) (ERCC3), mRNA.	1.18	4.546	1.435	3.111	0	0	0
1975	RPS15A	ILMN_1787949	6210	ribosomal protein S15a (RPS15A), transcript variant 1, mRNA.	1.303	4.546	1.434	3.111	0	0	0
1976	LRRC8A	ILMN_1739840	56262	leucine rich repeat containing 8 family, member A (LRRC8A), mRNA.	-1.256	-4.545	-1.493	3.053	0	0	0
1977	OXCT1	ILMN_1813544	5019	3-oxoacid CoA transferase 1 (OXCT1), nuclear gene encoding mitochondrial protein, mRNA.	-1.21	-4.544	-1.492	3.052	0	0	0
1978	C19orf48	ILMN_1759184	84798	chromosome 19 open reading frame 48 (C19orf48), mRNA.	1.259	4.542	1.434	3.108	0	0	0
1979	SAT2	ILMN_1746883	112483	spermidine/spermine N1-acetyltransferase family member 2 (SAT2), mRNA.	1.223	4.542	1.434	3.108	0	0	0
1980	RPL30	ILMN_1754303	6156	ribosomal protein L30 (RPL30), mRNA.	1.275	4.542	1.433	3.108	0	0	0
1981	VPS25	ILMN_2149566	84313	vacuolar protein sorting 25 homolog (S. cerevisiae) (VPS25), mRNA.	1.155	4.542	1.433	3.109	0	0	0
1982	NUP50	ILMN_1725612	10762	nucleoporin 50kDa (NUP50), transcript variant 2, mRNA.	-1.271	-4.541	-1.492	3.049	0	0	0
1983	VPRBP	ILMN_2181089	9730	Vpr (HIV-1) binding protein (VPRBP), mRNA.	-1.137	-4.541	-1.492	3.049	0	0	0
1984	SPATA7	ILMN_2388177	55812	spermatogenesis associated 7 (SPATA7), transcript variant 1, mRNA.	1.213	4.541	1.433	3.108	0	0	0
1985	PSME3	ILMN_2346573	10197	proteasome (prosome, macropain) activator subunit 3 (PA28 gamma; Ki) (PSME3), transcript variant 1, mRNA.	-1.232	-4.54	-1.491	3.049	0	0	0
1986	MYL4	ILMN_1684255	4635	myosin, light chain 4, alkali; atrial, embryonic (MYL4), transcript variant 2, mRNA.	-1.264	-4.535	-1.491	3.044	0	0	0
1987	CD47	ILMN_2356991	961	CD47 molecule (CD47), transcript variant 1, mRNA.	1.272	4.534	1.432	3.102	0	0	0
1988	PCBP2	ILMN_2312296	5094	poly(rC) binding protein 2 (PCBP2), transcript variant 1, mRNA.	1.179	4.534	1.432	3.102	0	0	0
1989	YPEL2	ILMN_1677098	388403	yippee-like 2 (Drosophila) (YPEL2), mRNA.	-1.323	-4.533	-1.49	3.042	0	0	0
1990	AZIN1	ILMN_1656682	51582	antizyme inhibitor 1 (AZIN1), transcript variant 1, mRNA.	1.278	4.532	1.431	3.101	0	0	0
1991	PAPSS1	ILMN_2224103	9061	3'-phosphoadenosine 5'-phosphosulfate synthase 1 (PAPSS1), mRNA.	1.324	4.532	1.431	3.101	0	0	0
1992	ZNF439	ILMN_1792972	90594	zinc finger protein 439 (ZNF439), mRNA.	1.181	4.531	1.431	3.101	0	0	0
1993	CD1C	ILMN_1654210	911	CD1c molecule (CD1C), mRNA.	1.193	4.531	1.43	3.101	0	0	0
1994	MKRN1	ILMN_1671583	23608	makorin, ring finger protein, 1 (MKRN1), mRNA.	1.325	4.531	1.43	3.101	0	0	0
[truncated: 22,532 more rows]
