# Supplementary material for: Switch from Stress Response to Homeobox Transcription Factors in Adipose Tissue After Profound Fat Loss
Source: PLoS One. 2010 Jun 9;5(6):e11033. doi: 10.1371/journal.pone.0011033 (PMC2882947; doi:10.1371/journal.pone.0011033)
Supplement: Dataset S2 — AB 1700 microarray analysis of adipose tissue before versus one year after bariatric surgery. (8.84 MB XLS) [file pone.0011033.s012.xls]

## Sheet: SAM AB 1700 Post vs Pre 
DATASET S2
Dankel SN et al.
Switch from stress response to homeobox transcription factors in adipose tissue after profound fat loss
Ranked list of genes using AB 1700 microarrays and Significance Analysis of Microarrays (SAM)
Post-surgery vs. pre-surgery (n=9) (Paired analysis)
Rank	Gene Symbol	Probe ID	Celera ID	Gene ID	Definition	Fold Change	D[i]	De[i]	Delta[i]	FSN[i]	FDR[i]	q-val[i]
1	NR4A1	216600	hCG37966.3	3164	nuclear receptor subfamily 4, group A, member 1	-39.768	-8.077	-1.96	6.117	0	0	0
2	IL6	163241	hCG38231.4	3569	interleukin 6 (interferon, beta 2)	-220.698	-7.922	-1.822	6.1	0	0	0
3	CXCL2	173408	hCG16361.2	2920	chemokine (C-X-C motif) ligand 2	-57.754	-7.797	-1.752	6.045	0	0	0
4	IL8	176899	hCG16372.3	3576	interleukin 8	-76.35	-7.005	-1.702	5.302	0	0	0
5	AREG	123143	hCG16360.2	374	amphiregulin (schwannoma-derived growth factor)	-52.444	-6.735	-1.667	5.069	0	0	0
6	FOSB	144113	hCG20725.3	2354	FBJ murine osteosarcoma viral oncogene homolog B	-57.345	-6.731	-1.637	5.094	0	0	0
7	S100A12	159602	hCG15468.3	6283	S100 calcium binding protein A12 (calgranulin C)	-30.33	-6.714	-1.612	5.101	0	0	0
8	SOCS3	156493	hCG1776363.2	9021	suppressor of cytokine signaling 3	-39.561	-6.691	-1.59	5.101	0	0	0
9	MYC	132666	hCG15917.3	4609	v-myc myelocytomatosis viral oncogene homolog (avian)	-16.579	-6.526	-1.572	4.954	0	0	0
10	FOSB	105390	hCG20725.3	2354	FBJ murine osteosarcoma viral oncogene homolog B	-115.858	-6.491	-1.556	4.935	0	0	0
11	ZFP36	179827	hCG43352.3	7538	zinc finger protein 36, C3H type, homolog (mouse)	-16.253	-6.447	-1.541	4.905	0	0	0
12	PTGS2	208388	hCG39885.3	5743	prostaglandin-endoperoxide synthase 2 (prostaglandin G/H synthase and cyclooxygenase)	-27.965	-6.407	-1.527	4.88	0	0	0
13	ADAMTS1	216353	hCG401141.3	9510	ADAM metallopeptidase with thrombospondin type 1 motif, 1	-18.952	-6.315	-1.515	4.8	0	0	0
14	JUNB	148696	hCG172481.3	3726	jun B proto-oncogene	-32.084	-6.21	-1.503	4.706	0	0	0
15	NR4A2	123450	hCG38357.2	4929	nuclear receptor subfamily 4, group A, member 2	-37.677	-6.159	-1.493	4.666	0	0	0
16	DUSP1	182417	hCG41245.2	1843	dual specificity phosphatase 1	-17.162	-6.158	-1.483	4.675	0	0	0
17	ADAMTS4	212524	hCG17833.3	9507	ADAM metallopeptidase with thrombospondin type 1 motif, 4	-48.146	-6.133	-1.474	4.659	0	0	0
18	CH25H	117883	hCG24573.3	9023	cholesterol 25-hydroxylase	-20.364	-6.096	-1.464	4.632	0	0	0
19	LOC387763	178581	hCG2042143	387763	null	-18.303	-6.06	-1.456	4.604	0	0	0
20	SLC2A3	180998	hCG22218.2	6515	solute carrier family 2 (facilitated glucose transporter), member 3	-17.013	-6.01	-1.447	4.563	0	0	0
21	EGR1	147353	hCG18777.1	1958	early growth response 1	-23.269	-5.97	-1.439	4.531	0	0	0
22	S100A8	196494	hCG1743776.3	6279	S100 calcium binding protein A8 (calgranulin A)	-24.359	-5.881	-1.431	4.45	0	0	0
23	SELE	199263	hCG38008.3	6401	selectin E (endothelial adhesion molecule 1)	-66.466	-5.855	-1.424	4.431	0	0	0
24	EREG	100064	hCG14966.2	2069	epiregulin	-23.447	-5.85	-1.417	4.433	0	0	0
25	FOS	205128	hCG22355.3	2353	v-fos FBJ murine osteosarcoma viral oncogene homolog	-46.408	-5.792	-1.411	4.381	0	0	0
26	CXCL3	177389	hCG16366.3	2921	chemokine (C-X-C motif) ligand 3	-34.389	-5.724	-1.404	4.32	0	0	0
27	MCL1	147139	hCG1998384	4170	myeloid cell leukemia sequence 1 (BCL2-related)	-10.443	-5.703	-1.398	4.306	0	0	0
28	HBEGF	139874	hCG45297.2	1839	heparin-binding EGF-like growth factor	-21.13	-5.595	-1.391	4.203	0	0	0
29	null	200967	hCG1820954.2	hCG1820954.2	null	-14.873	-5.586	-1.386	4.2	0	0	0
30	AXUD1	151956	hCG1640077.3	64651	AXIN1 up-regulated 1	-16.697	-5.569	-1.381	4.188	0	0	0
31	VNN2	174652	hCG21460.3	8875	vanin 2	-10.708	-5.56	-1.375	4.184	0	0	0
32	STC1	119453	hCG16685.3	6781	stanniocalcin 1	-30.962	-5.518	-1.37	4.147	0	0	0
33	THBD	132605	hCG1643886.3	7056	thrombomodulin	-14.743	-5.487	-1.365	4.122	0	0	0
34	SGK	158950	hCG32737.3	6446	serum/glucocorticoid regulated kinase	-9.661	-5.459	-1.36	4.099	0	0	0
35	MGAM	138148	hCG1811080.1	8972	maltase-glucoamylase (alpha-glucosidase)	-13.368	-5.43	-1.356	4.075	0	0	0
36	CDKN1A	137292	hCG15367.4	1026	cyclin-dependent kinase inhibitor 1A (p21, Cip1)	-17.47	-5.373	-1.351	4.022	0	0	0
37	NR4A3	102081	hCG28754.3	8013	nuclear receptor subfamily 4, group A, member 3	-28.259	-5.222	-1.346	3.877	0	0	0
38	SELL	199831	hCG37088.3	6402	selectin L (lymphocyte adhesion molecule 1)	-9.433	-5.222	-1.342	3.88	0	0	0
39	null	101374	hCG2033382	hCG2033382	null	-17.512	-5.194	-1.337	3.857	0	0	0
40	ADAMTS9	160876	hCG2043003	56999	ADAM metallopeptidase with thrombospondin type 1 motif, 9	-32.781	-5.18	-1.333	3.847	0	0	0
41	SNF1LK	171526	hCG37533.3	150094	SNF1-like kinase	-13.566	-5.176	-1.329	3.847	0	0	0
42	RGS16	173025	hCG23085.3	6004	regulator of G-protein signalling 16	-15.899	-5.163	-1.325	3.838	0	0	0
43	RGS2	116793	hCG41052.3	5997	regulator of G-protein signalling 2, 24kDa	-15.631	-5.139	-1.321	3.818	0	0	0
44	GADD45B	106600	hCG22705.3	4616	growth arrest and DNA-damage-inducible, beta	-9.882	-5.105	-1.317	3.788	0	0	0
45	PBEF1	205016	hCG18025.2	10135	pre-B-cell colony enhancing factor 1	-11.007	-5.097	-1.313	3.784	0	0	0
46	FPR1	186435	hCG91957.2	2357	formyl peptide receptor 1	-12.676	-5.061	-1.31	3.751	0	0	0
47	DUSP5	121612	hCG1811162.1	1847	dual specificity phosphatase 5	-8.829	-5.041	-1.306	3.734	0	0	0
48	ATF3	185687	hCG37734.3	467	activating transcription factor 3	-23.836	-5.04	-1.303	3.737	0	0	0
49	CYR61	166020	hCG23652.3	3491	cysteine-rich, angiogenic inducer, 61	-15.657	-5.028	-1.3	3.728	0	0	0
50	EGR3	124744	hCG15992.3	1960	early growth response 3	-11.399	-5.012	-1.297	3.715	0	0	0
51	DKFZP434F0318	209213	hCG1658737.3	81575	null	-16.186	-4.978	-1.294	3.684	0	0	0
52	null	153767	hCG1748162.2	hCG1748162.2	null	-12.06	-4.931	-1.29	3.641	0	0	0
53	MMP19	708133	NM_022791.2	4327	matrix metallopeptidase 19	-16.051	-4.8	-1.287	3.513	0	0	0
54	TREM1	154230	hCG32869.2	54210	triggering receptor expressed on myeloid cells 1	-15.084	-4.779	-1.284	3.495	0	0	0
55	LRG1	134602	hCG2004087	116844	leucine-rich alpha-2-glycoprotein 1	-14.734	-4.777	-1.281	3.496	0	0	0
56	IL8RA	168384	hCG14778.2	3577	interleukin 8 receptor, alpha	-9.007	-4.717	-1.278	3.438	0	0	0
57	C5R1	200114	hCG1775764.2	728	complement component 5 receptor 1 (C5a ligand)	-6.793	-4.656	-1.275	3.381	0	0	0
58	IL1B	130322	hCG16263.2	3553	interleukin 1, beta	-21.269	-4.634	-1.272	3.362	0	0	0
59	ETS2	161027	hCG401219.3	2114	v-ets erythroblastosis virus E26 oncogene homolog 2 (avian)	-6.526	-4.597	-1.269	3.328	0	0	0
60	B3GNT5	129778	hCG1642102.2	84002	UDP-GlcNAc:betaGal beta-1,3-N-acetylglucosaminyltransferase 5	-9.817	-4.564	-1.266	3.298	0	0	0
61	MMP25	152616	hCG15613.3	64386	matrix metallopeptidase 25	-10.627	-4.526	-1.263	3.263	0	0	0
62	SERPINE1	102926	hCG17353.3	5054	serpin peptidase inhibitor, clade E (nexin, plasminogen activator inhibitor type 1), member 1	-31.277	-4.523	-1.261	3.262	0	0	0
63	LDLR	103382	hCG29965.2	3949	low density lipoprotein receptor (familial hypercholesterolemia)	-26.6	-4.461	-1.258	3.203	0	0	0
64	TRIB1	150749	hCG15919.3	10221	tribbles homolog 1 (Drosophila)	-9.332	-4.448	-1.256	3.192	0	0	0
65	BHLHB2	197538	hCG20358.2	8553	basic helix-loop-helix domain containing, class B, 2	-6.585	-4.444	-1.253	3.19	0	0	0
66	NFKBIZ	198575	hCG38701.4	64332	nuclear factor of kappa light polypeptide gene enhancer in B-cells inhibitor, zeta	-8.492	-4.398	-1.25	3.147	0	0	0
67	null	544290	hCG2039083	hCG2039083	null	-15.862	-4.369	-1.248	3.121	0	0	0
68	IL8RB	160942	hCG16291.3	3579	interleukin 8 receptor, beta	-11.725	-4.331	-1.245	3.086	0	0	0
69	LOC391045	207426	hCG1651640.2	391045	null	-8.969	-4.328	-1.243	3.085	0	0	0
70	DSCR1	124953	hCG401172.3	1827	Down syndrome critical region gene 1	-6.989	-4.316	-1.241	3.075	0	0	0
71	S100A9	101798	hCG15465.3	6280	S100 calcium binding protein A9 (calgranulin B)	-11.389	-4.272	-1.238	3.034	0	0	0
72	S100P	165541	hCG39636.4	6286	S100 calcium binding protein P	-13.202	-4.261	-1.236	3.026	0	0	0
73	MIDN	159555	hCG21588.3	90007	midnolin	-5.836	-4.219	-1.233	2.986	0	0	0
74	RND1	126351	hCG1999395	27289	Rho family GTPase 1	-17.532	-4.215	-1.231	2.984	0	0	0
75	NFIL3	203863	hCG30387.3	4783	nuclear factor, interleukin 3 regulated	-5.652	-4.188	-1.228	2.96	0	0	0
76	CYP4F3	170352	hCG36819.3	4051	cytochrome P450, family 4, subfamily F, polypeptide 3	-9.473	-4.185	-1.226	2.958	0	0	0
77	IER3	196695	hCG26002.2	8870	immediate early response 3	-10.163	-4.184	-1.224	2.96	0	0	0
78	MAP3K8	106192	hCG39055.2	1326	mitogen-activated protein kinase kinase kinase 8	-4.741	-4.182	-1.222	2.961	0	0	0
79	SOX17	186797	hCG40422.3	64321	SRY (sex determining region Y)-box 17	-8.909	-4.172	-1.22	2.953	0	0	0
80	SLC25A25	183778	hCG96668.3	114789	solute carrier family 25 (mitochondrial carrier; phosphate carrier), member 25	-8.017	-4.128	-1.217	2.911	0	0	0
81	CXCL1	149192	hCG16368.2	2919	chemokine (C-X-C motif) ligand 1 (melanoma growth stimulating activity, alpha)	-9.463	-4.099	-1.215	2.884	0	0	0
82	PHLDA2	185855	hCG16432.2	7262	pleckstrin homology-like domain, family A, member 2	-9.956	-4.095	-1.213	2.882	0	0	0
83	MAT2A	158350	hCG34602.3	4144	methionine adenosyltransferase II, alpha	-5.66	-4.066	-1.211	2.855	0	0	0
84	CCL2	159901	hCG29298.3	6347	chemokine (C-C motif) ligand 2	-11.409	-4.065	-1.209	2.856	0	0	0
85	RND3	129829	hCG15792.3	390	Rho family GTPase 3	-6.702	-4.051	-1.207	2.844	0	0	0
86	SORL1	108059	hCG14958.3	6653	sortilin-related receptor, L(DLR class) A repeats-containing	-5.362	-4.02	-1.205	2.815	0	0	0
87	ITPKC	125971	hCG20795.2	80271	inositol 1,4,5-trisphosphate 3-kinase C	-6.111	-4.012	-1.203	2.809	0	0	0
88	TM4SF1	176032	hCG21217.3	4071	transmembrane 4 L six family member 1	-6.714	-4.008	-1.201	2.807	0	0	0
89	EBI2	159300	hCG29510.3	1880	Epstein-Barr virus induced gene 2 (lymphocyte-specific G protein-coupled receptor)	-5.656	-3.996	-1.199	2.797	0	0	0
90	PPP1R15B	211789	hCG1816154.2	84919	protein phosphatase 1, regulatory (inhibitor) subunit 15B	-6.11	-3.957	-1.197	2.76	0	0	0
91	null	234910	hCG2043197	hCG2043197	null	7.472	3.896	1.96	1.937	0	0	0
92	null	219334	hCG2030582	hCG2030582	null	9.774	3.888	1.822	2.066	0	0	0
93	LOC440871	136607	hCG1980528.1	440871	null	9.446	3.831	1.752	2.079	0	0	0
94	SERTAD1	183615	hCG1777718.2	29950	SERTA domain containing 1	-7.97	-3.822	-1.195	2.627	0	0	0
95	PANX1	199931	hCG1640673.3	24145	pannexin 1	-6.661	-3.81	-1.193	2.617	0	0	0
96	KCNJ15	110900	hCG1640779.4	3772	potassium inwardly-rectifying channel, subfamily J, member 15	-7.067	-3.809	-1.191	2.618	0	0	0
97	null	326833	hCG1820651.1	hCG1820651.1	null	-5.26	-3.8	-1.189	2.611	0	0	0
98	MAFF	179935	hCG41693.3	23764	v-maf musculoaponeurotic fibrosarcoma oncogene homolog F (avian)	-6.013	-3.783	-1.187	2.596	0	0	0
99	null	217029	hCG1820902.1	hCG1820902.1	null	-6.801	-3.773	-1.185	2.588	0	0	0
100	MCEMP1	117844	hCG22257.3	199675	null	-10.791	-3.769	-1.184	2.586	0	0	0
101	TNFRSF10C	138830	hCG1786240.1	8794	tumor necrosis factor receptor superfamily, member 10c, decoy without an intracellular domain	-7.091	-3.763	-1.182	2.582	0	0	0
102	CEBPD	151000	hCG18323.3	1052	CCAAT/enhancer binding protein (C/EBP), delta	-4.574	-3.743	-1.18	2.563	0	0	0
103	MMP19	171927	hCG2036518.1	4327	matrix metallopeptidase 19	-7.443	-3.737	-1.178	2.559	0	0	0
104	null	445006	hCG2026460	hCG2026460	null	-8.888	-3.717	-1.177	2.54	0	0	0
105	null	186191	AF386395.1_CDS_1	ENSG00000173782	null	7.953	3.708	1.702	2.006	0	0	0
106	NP	147282	hCG40474.3	4860	nucleoside phosphorylase	-7.508	-3.659	-1.175	2.485	0	0	0
107	null	215658	hCG1646186.3	hCG1646186.3	null	-11.263	-3.658	-1.173	2.485	0	0	0
108	IGKC|IGKV1-5	112729	hCG2022374.1	3514	immunoglobulin kappa constant|immunoglobulin kappa variable 1-5	6.939	3.644	1.667	1.978	0	0	0
109	SLC2A14	141545	hCG22218.2	144195	solute carrier family 2 (facilitated glucose transporter), member 14	-5.485	-3.631	-1.172	2.46	0	0	0
110	JMJD3	124424	hCG2036579	23135	jumonji domain containing 3	-6.795	-3.629	-1.17	2.459	0	0	0
111	PIM1	137648	hCG33220.2	5292	pim-1 oncogene	-5.3	-3.626	-1.168	2.457	0	0	0
112	GCH1	162087	hCG22618.3	2643	GTP cyclohydrolase 1 (dopa-responsive dystonia)	-4.553	-3.62	-1.167	2.453	0	0	0
113	null	136785	hCG2042707	hCG2042707	null	6.875	3.612	1.637	1.975	0	0	0
114	PLAUR	208060	hCG39344.3	5329	plasminogen activator, urokinase receptor	-7.174	-3.59	-1.165	2.425	0	0	0
115	LOC284454	234758	hCG2001068	284454	null	-5.621	-3.588	-1.163	2.425	0	0	0
116	COL1A1	194003	hCG29609.3	1277	collagen, type I, alpha 1	8.199	3.555	1.612	1.943	0	0	0
117	IGLV2-14|IGLV4-3|IGLC1|IGLC2	172554	hCG2040025.2	3537	immunoglobulin lambda variable 2-14|immunoglobulin lambda variable 4-3|immunoglobulin lambda constant 1 (Mcg marker)|immunoglobulin lambda constant 2 (Kern-Oz- marker)	7.381	3.527	1.59	1.937	0	0	0
118	CD69	179398	hCG38142.3	969	CD69 antigen (p60, early T-cell activation antigen)	-6.655	-3.524	-1.162	2.363	0	0	0
119	PRG1	133333	hCG96142.3	5552	proteoglycan 1, secretory granule	-4.371	-3.521	-1.16	2.361	0	0	0
120	GPRC5A	180293	hCG27693.3	9052	G protein-coupled receptor, family C, group 5, member A	-19.838	-3.521	-1.159	2.362	0	0	0
121	TM4SF1	128315	hCG21217.3	4071	transmembrane 4 L six family member 1	-6.289	-3.519	-1.157	2.362	0	0	0
122	null	155556	AY320844.1_CDS_1	AY271360	null	5.918	3.511	1.572	1.939	0	0	0
123	CCL8	135293	hCG29301.2	6355	chemokine (C-C motif) ligand 8	-6.216	-3.506	-1.156	2.351	0	0	0
124	null	228929	hCG1643186.3	hCG1643186.3	null	-4.477	-3.499	-1.154	2.345	0	0	0
125	PROK2	118292	hCG1813740.1	60675	prokineticin 2	-4.82	-3.495	-1.153	2.342	0	0	0
126	IVNS1ABP	116883	hCG39886.3	10625	influenza virus NS1A binding protein	-3.755	-3.49	-1.151	2.339	0	0	0
127	HAS2	124848	hCG2008871	3037	hyaluronan synthase 2	-10.795	-3.489	-1.15	2.339	0	0	0
128	FOSL2	117028	hCG1990537	2355	FOS-like antigen 2	-7.332	-3.486	-1.148	2.337	0	0	0
129	AQP9	120923	hCG40043.4	366	aquaporin 9	-7.647	-3.474	-1.147	2.327	0	0	0
130	JUND	165338	hCG2001475	3727	jun D proto-oncogene	-4.133	-3.474	-1.145	2.328	0	0	0
131	IER2	163612	hCG26671.3	9592	immediate early response 2	-6.575	-3.473	-1.144	2.329	0	0	0
132	null	234327	hCG2016784	hCG2016784	null	-5.673	-3.469	-1.143	2.326	0	0	0
133	PRRG3	188013	hCG1642068.3	79057	proline rich Gla (G-carboxyglutamic acid) 3 (transmembrane)	4.638	3.468	1.556	1.912	0	0	0
134	SOX7	103458	hCG1641005.2	83595	SRY (sex determining region Y)-box 7	-6.42	-3.464	-1.141	2.323	0	0	0
135	ALAS2	115729	hCG18952.3	212	aminolevulinate, delta-, synthase 2 (sideroblastic/hypochromic anemia)	-7.342	-3.464	-1.14	2.324	0	0	0
136	IGLJ3|IGLV3-25|IGLC1|IGLC2|IGL@	172692	hCG2043214	28831	immunoglobulin lambda joining 3|immunoglobulin lambda variable 3-25|immunoglobulin lambda constant 1 (Mcg marker)|immunoglobulin lambda constant 2 (Kern-Oz- marker)|immunoglobulin lambda locus	8.052	3.457	1.541	1.916	0	0	0
137	null	234275	hCG2014542	hCG2014542	null	-6.464	-3.438	-1.139	2.299	0	0	0
138	null	156048	hCG1782423.3	hCG1782423.3	null	5.296	3.437	1.527	1.91	0	0	0
139	EMP1	198606	hCG26571.3	2012	epithelial membrane protein 1	-4.702	-3.433	-1.137	2.296	0	0	0
140	ADAMTS9	10298121	hCG2043003	56999	ADAM metallopeptidase with thrombospondin type 1 motif, 9	-6.587	-3.416	-1.136	2.28	0	0	0
141	TIPARP	184838	hCG27716.2	25976	TCDD-inducible poly(ADP-ribose) polymerase	-6.15	-3.414	-1.134	2.279	0	0	0
142	null	172955	hCG1789507.3	hCG1789507.3	null	5.888	3.398	1.515	1.883	0	0	0
143	null	154392	R26_hCT1780246.1	null	null	5.198	3.398	1.503	1.894	0	0	0
144	FLJ12595	132868	hCG2042229	80060	null	-3.888	-3.393	-1.133	2.26	0	0	0
145	C6orf32	157083	hCG37512.4	9750	chromosome 6 open reading frame 32	-4.544	-3.371	-1.132	2.24	0	0	0
146	KIAA0690	171464	hCG25780.3	23223	KIAA0690	-4.611	-3.367	-1.13	2.237	0	0	0
147	MNDA	190878	hCG38208.3	4332	myeloid cell nuclear differentiation antigen	-3.844	-3.352	-1.129	2.223	0	0	0
148	PCTK2	178301	hCG33122.2	5128	PCTAIRE protein kinase 2	-3.603	-3.342	-1.128	2.215	0	0	0
149	FLJ12505	103318	hCG37733.2	79805	null	4.028	3.327	1.493	1.835	0	0	0
150	LOC439957|LOC389953	175634	hCG1742442.1	439957	null	6.86	3.316	1.483	1.833	0	0	0
151	FLT1	219494	hCG2020168	2321	fms-related tyrosine kinase 1 (vascular endothelial growth factor/vascular permeability factor receptor)	-4.049	-3.302	-1.126	2.176	0	0	0
152	APOE|HMGA1	155740	hCG1999664	348	apolipoprotein E|high mobility group AT-hook 1	5.006	3.3	1.474	1.826	0	0	0
153	BAG3	122149	hCG40602.4	9531	BCL2-associated athanogene 3	-4.351	-3.296	-1.125	2.171	0	0	0
154	SLCO4A1	132844	hCG1748044.2	28231	solute carrier organic anion transporter family, member 4A1	-6.308	-3.289	-1.124	2.165	0	0	0
155	PLK3	143739	hCG18603.3	1263	polo-like kinase 3 (Drosophila)	-4.83	-3.284	-1.122	2.162	0	0	0
156	JUN	123273	hCG1780282.1	3725	v-jun sarcoma virus 17 oncogene homolog (avian)	-6.195	-3.282	-1.121	2.161	0	0	0
157	LOC283392	292435	hCG2038714	283392	null	5.326	3.28	1.464	1.816	0	0	0
158	DEFB103A	100289	NM_018661.2	55894	defensin, beta 103A	-11.229	-3.274	-1.12	2.154	0	0	0
159	CCNL1	199852	hCG27679.3	57018	cyclin L1	-3.896	-3.272	-1.119	2.153	0	0	0
160	RAB27A	192391	hCG38865.4	5873	RAB27A, member RAS oncogene family	-3.842	-3.271	-1.118	2.154	0	0	0
161	MEFV	101072	hCG16647.2	4210	Mediterranean fever	-4.927	-3.244	-1.116	2.128	0	0	0
162	null	178480	hCG2041292.1	hCG2041292.1	null	6.002	3.243	1.456	1.788	0	0	0
163	IGKC	138195	hCG1980528.1	3514	immunoglobulin kappa constant	5.973	3.229	1.447	1.782	0	0	0
164	IGJ	185595	hCG17003.3	3512	immunoglobulin J polypeptide, linker protein for immunoglobulin alpha and mu polypeptides	5.903	3.229	1.439	1.79	0	0	0
165	CSF3	143288	hCG30013.2	1440	colony stimulating factor 3 (granulocyte)	-6.307	-3.225	-1.115	2.11	0	0	0
166	PPBP	163252	hCG16365.2	5473	pro-platelet basic protein (chemokine (C-X-C motif) ligand 7)	-6.369	-3.222	-1.114	2.108	0	0	0
167	SLC11A1	165607	hCG16301.2	6556	solute carrier family 11 (proton-coupled divalent metal ion transporters), member 1	-5.317	-3.22	-1.113	2.107	0	0	0
168	CREM	141393	hCG23484.3	1390	cAMP responsive element modulator	-4.213	-3.218	-1.111	2.106	0	0	0
169	NOLC1	129509	hCG25636.3	9221	nucleolar and coiled-body phosphoprotein 1	-6.174	-3.216	-1.11	2.106	0	0	0
170	null	165736	hCG1980528.1	hCG1980528.1	null	5.286	3.215	1.431	1.783	0	0	0
171	C13orf25	300613	hCG2038628	407975	chromosome 13 open reading frame 25	-6.074	-3.213	-1.109	2.104	0	0	0
172	null	548097	hCG1782427.2	null	null	4.903	3.21	1.424	1.785	0	0	0
173	SKIL	105093	hCG1786599.1	6498	SKI-like	-5.666	-3.208	-1.108	2.1	0	0	0
174	FNDC1	214506	hCG2036536	84624	fibronectin type III domain containing 1	4.618	3.203	1.417	1.786	0	0	0
175	STK38L	108718	hCG38767.3	23012	serine/threonine kinase 38 like	-4.07	-3.197	-1.106	2.09	0	0	0
176	IGHV3OR16-13|VSIG7	188579	hCG1812897.2	390531	immunoglobulin heavy variable 3/OR16-13|V-set and immunoglobulin domain containing 7	7.586	3.195	1.411	1.785	0	0	0
177	FEM1C	127238	hCG36896.2	56929	fem-1 homolog c (C.elegans)	-4.345	-3.193	-1.105	2.088	0	0	0
178	CD24	235596	hCG27168.2	934	CD24 antigen (small cell lung carcinoma cluster 4 antigen)	6.458	3.191	1.404	1.787	0	0	0
179	MGC27165	118811	hCG2029251.1	283650	null	5.959	3.187	1.398	1.789	0	0	0
180	LRRC17	133553	hCG19212.3	10234	leucine rich repeat containing 17	4.69	3.186	1.391	1.794	0	0	0
181	CX3CL1	159394	hCG15105.2	6376	chemokine (C-X3-C motif) ligand 1	-3.953	-3.185	-1.104	2.081	0	0	0
182	PMAIP1	127242	hCG1776475.1	5366	phorbol-12-myristate-13-acetate-induced protein 1	-5.429	-3.181	-1.103	2.078	0	0	0
183	null	127648	AK027667.1	ENSG00000197205	null	4.557	3.169	1.386	1.783	0	0	0
184	IGHD	113811	hCG2029986.1	3495	immunoglobulin heavy constant delta	5.617	3.167	1.381	1.786	0	0	0
185	TNFRSF12A	137897	hCG15627.2	51330	tumor necrosis factor receptor superfamily, member 12A	-10.446	-3.166	-1.102	2.064	0	0	0
186	FLJ32028	200022	hCG28124.4	201799	null	-4.185	-3.151	-1.101	2.051	0	0	0
187	SLC22A4	107094	hCG24117.2	6583	solute carrier family 22 (organic cation transporter), member 4	-3.771	-3.151	-1.099	2.052	0	0	0
188	null	166771	hCG2041527	hCG2041527	null	5.623	3.15	1.375	1.774	0	0	0
189	ALPK2	156577	hCG16539.4	115701	alpha-kinase 2	5.249	3.148	1.37	1.778	0	0	0
190	FGF18	130401	hCG37594.3	8817	fibroblast growth factor 18	-5.385	-3.145	-1.098	2.047	0	0	0
191	IGHG3|IGHG1|IGHM|IGHG2	121996	hCG2038936	3502	immunoglobulin heavy constant gamma 3 (G3m marker)|immunoglobulin heavy constant gamma 1 (G1m marker)|immunoglobulin heavy constant mu|immunoglobulin heavy constant gamma 2 (G2m marker)	5.085	3.141	1.365	1.775	0	0	0
192	HBG1|HBG2	137438	hCG27954.2	3048	hemoglobin, gamma A|hemoglobin, gamma G	-7.572	-3.139	-1.097	2.042	0	0	0
193	RAB42	713561	hCG1640416.3	115273	RAB42, member RAS homolog family	3.741	3.139	1.36	1.778	0	0	0
194	PI3	128827	hCG38366.3	5266	peptidase inhibitor 3, skin-derived (SKALP)	-5.376	-3.138	-1.096	2.042	0	0	0
195	STK17B	127002	hCG20077.2	9262	serine/threonine kinase 17b (apoptosis-inducing)	-3.975	-3.136	-1.095	2.042	0	0	0
196	LOC440871	199755	hCG2043206	440871	null	4.518	3.133	1.356	1.777	0	0	0
197	MMP19	716464	NM_022791.2	4327	matrix metallopeptidase 19	-5.475	-3.132	-1.094	2.038	0	0	0
198	MGC14376	146761	hCG1820470.1	84981	null	-4.279	-3.122	-1.093	2.029	0	0	0
199	KLF10	125028	hCG15009.2	7071	Kruppel-like factor 10	-4.075	-3.119	-1.091	2.028	0	0	0
200	TSC22D2	113125	hCG21344.2	9819	TSC22 domain family, member 2	-4.26	-3.119	-1.09	2.028	0	0	0
201	PPP1R15A	143553	hCG39112.2	23645	protein phosphatase 1, regulatory (inhibitor) subunit 15A	-4.537	-3.108	-1.089	2.019	0	0	0
202	C6	102820	hCG37534.3	729	complement component 6	6.471	3.106	1.351	1.756	0	0	0
203	null	165735	M63438.1	null	null	4.748	3.106	1.346	1.76	0	0	0
204	APOBEC3A	169382	hCG1735028.2	200315	apolipoprotein B mRNA editing enzyme, catalytic polypeptide-like 3A	-7.534	-3.105	-1.088	2.017	0	0	0
205	ERRFI1	217145	hCG21818.3	54206	ERBB receptor feedback inhibitor 1	-4.969	-3.102	-1.087	2.015	0	0	0
206	null	183303	hCG1820922.1	null	null	-3.763	-3.092	-1.086	2.006	0	0	0
207	null	212405	hCG2010499.1	hCG2010499.1	null	5.857	3.09	1.342	1.749	0	0	0
208	null	649976	hCG73090.4	null	null	5.289	3.089	1.337	1.752	0	0	0
209	null	235353	hCG2010697.1	hCG2010697.1	null	6.555	3.071	1.333	1.738	0	0	0
210	LOC441019	128405	hCG40931.2	441019	null	-5.065	-3.068	-1.085	1.983	0	0	0
211	CCL4	195390	hCG1748235.2	6351	chemokine (C-C motif) ligand 4	-4.728	-3.061	-1.084	1.977	0	0	0
212	null	224240	hCG2043213	ABI410364	null	7.272	3.052	1.329	1.723	0	0	0
213	RHOB	149591	hCG31737.3	388	ras homolog gene family, member B	-3.505	-3.049	-1.083	1.966	0	0	0
214	HMOX1	142436	hCG40033.3	3162	heme oxygenase (decycling) 1	-9.422	-3.04	-1.082	1.958	0	0	0
215	CXXC6	112432	hCG2042785	80312	CXXC finger 6	5.948	3.04	1.325	1.715	0	0	0
216	SDK1	231806	hCG2036979	221935	sidekick homolog 1 (chicken)	5.153	3.033	1.321	1.711	0	0	0
217	PPRC1	129808	hCG25641.3	23082	peroxisome proliferative activated receptor, gamma, coactivator-related 1	-4.278	-3.031	-1.081	1.95	0	0	0
218	CDA	167079	hCG37690.2	978	cytidine deaminase	-4.063	-3.021	-1.08	1.942	0	0	0
219	DDX3X	146289	hCG19318.3	1654	DEAD (Asp-Glu-Ala-Asp) box polypeptide 3, X-linked	-3.358	-3.021	-1.079	1.942	0	0	0
220	SERPINB2	183353	hCG33721.2	5055	serpin peptidase inhibitor, clade B (ovalbumin), member 2	-7.796	-3.02	-1.078	1.943	0	0	0
221	C1orf55	208916	hCG32786.2	163859	chromosome 1 open reading frame 55	-3.696	-3.019	-1.076	1.942	0	0	0
222	null	161488	hCG2042722	hCG2042722	null	4.375	3.009	1.317	1.692	0	0	0
223	null	108493	hCG2029236.1	hCG2029236.1	null	5.49	2.998	1.313	1.685	0	0	0
224	null	198315	hCG2029256.2	hCG2029256.2	null	4.684	2.998	1.31	1.688	0	0	0
225	UGCG	134083	hCG27600.2	7357	UDP-glucose ceramide glucosyltransferase	-3.886	-2.981	-1.075	1.906	0	0	0
226	null	186902	hCG1816996.1	hCG1816996.1	null	-4.377	-2.976	-1.074	1.901	0	0	0
227	null	181654	hCG2041210.1	hCG2041210.1	null	6.442	2.971	1.306	1.664	0	0	0
228	LOC389119	108077	hCG1784130.1	389119	null	3.936	2.97	1.303	1.667	0	0	0
229	TNFAIP3	168741	hCG16787.3	7128	tumor necrosis factor, alpha-induced protein 3	-3.493	-2.966	-1.073	1.893	0	0	0
230	MLF1	115770	hCG16019.3	4291	myeloid leukemia factor 1	-4.127	-2.965	-1.072	1.893	0	0	0
231	IRF1	142209	hCG24115.3	3659	interferon regulatory factor 1	-4.817	-2.961	-1.071	1.889	0	0	0
232	null	143812	hCG2040026.1	hCG2043237	null	4.93	2.957	1.3	1.657	0	0	0
233	TMEM2	160563	hCG29718.3	23670	transmembrane protein 2	-5.143	-2.953	-1.07	1.882	0	0	0
234	ZC3HAV1	215541	hCG2016003	56829	zinc finger CCCH-type, antiviral 1	-4.336	-2.942	-1.069	1.872	0	0	0
235	ARL5B	182434	hCG37808.3	221079	ADP-ribosylation factor-like 5B	-6.432	-2.935	-1.068	1.866	0	0	0
236	PTDSR	109646	hCG30900.4	23210	phosphatidylserine receptor	-3.012	-2.933	-1.067	1.865	0	0	0
237	LOC286059	234104	hCG1994826	286059	null	-4.592	-2.928	-1.067	1.861	0	0	0
238	ICAM1	109070	hCG28476.2	3383	intercellular adhesion molecule 1 (CD54), human rhinovirus receptor	-4.182	-2.922	-1.066	1.856	0	0	0
239	HPD	181935	hCG18598.3	3242	4-hydroxyphenylpyruvate dioxygenase	-3.638	-2.918	-1.065	1.853	0	0	0
240	OSMR	157755	hCG37545.3	9180	oncostatin M receptor	-3.593	-2.917	-1.064	1.854	0	0	0
241	CD24	197230	hCG27168.2	934	CD24 antigen (small cell lung carcinoma cluster 4 antigen)	6.469	2.915	1.297	1.618	0	0	0
242	null	193687	hCG1812069.2	hCG2038923	null	6.143	2.905	1.294	1.611	0	0	0
243	DDX21	126530	hCG18822.3	9188	DEAD (Asp-Glu-Ala-Asp) box polypeptide 21	-3.958	-2.894	-1.063	1.831	0	0	0
244	VIL2	174798	hCG18160.3	7430	villin 2 (ezrin)	-3.241	-2.884	-1.062	1.822	0	0	0
245	null	125874	hCG1642807.3	hCG1642807.3	null	4.54	2.876	1.29	1.585	0	0	0
246	NGFB	191265	hCG37077.2	4803	nerve growth factor, beta polypeptide	-7.702	-2.864	-1.061	1.804	0	0	0
247	OSM	205406	hCG41316.3	5008	oncostatin M	-4.87	-2.864	-1.06	1.804	0	0	0
248	GPR4	181558	hCG2039677	2828	G protein-coupled receptor 4	-3.879	-2.864	-1.059	1.805	0	0	0
249	IGHD	123277	hCG2029986.1	3495	immunoglobulin heavy constant delta	5.315	2.86	1.287	1.573	0	0	0
250	LOC196264	120941	hCG41160.3	196264	null	-3.616	-2.858	-1.058	1.8	0	0	0
251	MAP2K3	171301	hCG1993739.2	5606	mitogen-activated protein kinase kinase 3	-3.894	-2.857	-1.057	1.8	0	0	0
252	FLJ39575	232363	hCG2013758.1	286006	null	-4.276	-2.855	-1.056	1.799	0	0	0
253	FJX1	104119	hCG27948.2	24147	four jointed box 1 (Drosophila)	-6.204	-2.854	-1.055	1.799	0	0	0
254	KLF6	211412	hCG24940.3	1316	Kruppel-like factor 6	-3.199	-2.85	-1.054	1.796	0	0	0
255	FLJ14397	130286	hCG1988244	84865	null	3.134	2.844	1.284	1.56	0	0	0
256	SELL	192488	hCG37088.3	6402	selectin L (lymphocyte adhesion molecule 1)	-5.098	-2.843	-1.053	1.79	0	0	0
257	TRIM58	216429	hCG1725381.1	25893	tripartite motif-containing 58	-5.062	-2.84	-1.052	1.788	0	0	0
258	PIK3R3	216089	hCG1780498.2	8503	phosphoinositide-3-kinase, regulatory subunit 3 (p55, gamma)	-4.179	-2.832	-1.051	1.781	0	0	0
259	null	234449	hCG2022859	hCG2022859	null	-3.423	-2.83	-1.051	1.78	0	0	0
260	CHD1	134383	hCG27484.3	1105	chromodomain helicase DNA binding protein 1	-3.117	-2.83	-1.05	1.78	0	0	0
261	null	177583	hCG1980528.1	hCG1980528.1	null	5.608	2.829	1.281	1.548	0	0	0
262	APOC1	175573	hCG22139.3	341	apolipoprotein C-I	5.022	2.825	1.278	1.547	0	0	0
263	BBOX1	183356	hCG26492.4	8424	butyrobetaine (gamma), 2-oxoglutarate dioxygenase (gamma-butyrobetaine hydroxylase) 1	-4.98	-2.825	-1.049	1.776	0	0	0
264	EGR2	101929	hCG40234.2	1959	early growth response 2 (Krox-20 homolog, Drosophila)	-7.73	-2.823	-1.048	1.775	0	0	0
265	KIAA1718	207619	hCG16420.3	80853	null	-3.149	-2.823	-1.047	1.776	0	0	0
266	null	178641	hCG1773863.3	hCG1773863.3	null	-3.314	-2.82	-1.046	1.774	0	0	0
267	NKX3-1	169853	hCG16686.3	4824	NK3 transcription factor related, locus 1 (Drosophila)	-4.771	-2.814	-1.045	1.769	0	0	0
268	HAS1	156731	hCG91965.2	3036	hyaluronan synthase 1	-17.308	-2.814	-1.044	1.77	0	0	0
269	IGHM	179702	hCG2038942	3507	immunoglobulin heavy constant mu	4.005	2.812	1.275	1.536	0	0	0
270	SLC20A1	175647	hCG15749.2	6574	solute carrier family 20 (phosphate transporter), member 1	-3.784	-2.811	-1.044	1.767	0	0	0
271	null	232183	hCG19252.2	hCG19252.2	null	-4.383	-2.811	-1.043	1.768	0	0	0
272	GEM	192507	hCG21652.3	2669	GTP binding protein overexpressed in skeletal muscle	-4.344	-2.805	-1.042	1.764	0	0	0
273	THBS1	162911	hCG1787130.4	7057	thrombospondin 1	-4.972	-2.804	-1.041	1.763	0	0	0
274	SERPINA1	104504	hCG2029168.1	5265	serpin peptidase inhibitor, clade A (alpha-1 antiproteinase, antitrypsin), member 1	-3.761	-2.802	-1.04	1.762	0	0	0
275	CSF3R	136206	hCG24406.3	1441	colony stimulating factor 3 receptor (granulocyte)	-3.51	-2.798	-1.039	1.759	0	0	0
276	ADAM8	122603	hCG1816947.1	101	ADAM metallopeptidase domain 8	-3.803	-2.794	-1.039	1.756	0	0	0
277	C6orf145	200629	hCG21957.4	221749	chromosome 6 open reading frame 145	-3.236	-2.794	-1.038	1.756	0	0	0
278	null	123046	AJ426174.1_CDS_1	X72422	null	4.431	2.791	1.272	1.518	0	0	0
279	PLEKHG1	215435	hCG22081.4	57480	pleckstrin homology domain containing, family G (with RhoGef domain) member 1	-3.316	-2.785	-1.037	1.748	0	0	0
280	null	135354	hCG1749806.2	hCG1749806.2	null	5.509	2.781	1.269	1.512	0	0	0
281	TACSTD2	201036	hCG22165.2	4070	tumor-associated calcium signal transducer 2	-3.415	-2.78	-1.036	1.744	0	0	0
282	MYOC	174416	hCG37091.3	4653	myocilin, trabecular meshwork inducible glucocorticoid response	-4.398	-2.771	-1.035	1.736	0	0	0
283	NUP98	217302	hCG16164.3	4928	nucleoporin 98kDa	-3.926	-2.767	-1.034	1.733	0	0	0
284	NR4A1	225550	hCG37966.3	3164	nuclear receptor subfamily 4, group A, member 1	-4.805	-2.758	-1.034	1.724	0	0	0
285	DIO2	122331	hCG20551.3	1734	deiodinase, iodothyronine, type II	-4.157	-2.754	-1.033	1.721	0	0	0
286	null	231865	hCG2000672.1	hCG2000672.1	null	4.096	2.752	1.266	1.486	0	0	0
287	SNFT	144215	hCG39202.2	55509	null	-4.729	-2.75	-1.032	1.718	0	0	0
288	IGHG3|IGHG1|IGHM	222954	hCG27878.3	3500	immunoglobulin heavy constant gamma 3 (G3m marker)|immunoglobulin heavy constant gamma 1 (G1m marker)|immunoglobulin heavy constant mu	4.305	2.746	1.263	1.482	0	0	0
289	IGLJ3	181039	hCG2038930	28831	immunoglobulin lambda joining 3	5.737	2.745	1.261	1.484	0	0	0
290	SDS	204366	hCG40368.3	10993	serine dehydratase	-5.606	-2.744	-1.031	1.713	0	0	0
291	CPZ	195326	hCG16447.3	8532	carboxypeptidase Z	4.563	2.744	1.258	1.486	0	0	0
292	EGFL6	159630	hCG1642874.2	25975	EGF-like-domain, multiple 6	-12.156	-2.738	-1.03	1.707	0	0	0
293	KLF2	174556	hCG36957.3	10365	Kruppel-like factor 2 (lung)	-4.296	-2.736	-1.029	1.706	0	0	0
294	null	171156	hCG2043240	hCG1782423.3	null	3.413	2.732	1.256	1.476	0	0	0
295	IGHG1	116610	hCG2029987.1	3500	immunoglobulin heavy constant gamma 1 (G1m marker)	3.863	2.731	1.253	1.478	0	0	0
296	F5	163663	hCG38011.3	2153	coagulation factor V (proaccelerin, labile factor)	-3.987	-2.731	-1.029	1.703	0	0	0
297	GRASP	167667	hCG37970.3	160622	GRP1 (general receptor for phosphoinositides 1)-associated scaffold protein	-3.175	-2.727	-1.028	1.699	0	0	0
298	C17orf58	697351	NM_181655.1	284018	chromosome 17 open reading frame 58	3.392	2.726	1.25	1.476	0	0	0
299	TNC	143831	hCG29852.3	3371	tenascin C (hexabrachion)	-4.139	-2.725	-1.027	1.698	0	0	0
300	LILRB2|LILRB3	113190	hCG2043691	11025	leukocyte immunoglobulin-like receptor, subfamily B (with TM and ITIM domains), member 2|leukocyte immunoglobulin-like receptor, subfamily B (with TM and ITIM domains), member 3	-3.254	-2.724	-1.026	1.698	0	0	0
301	SAT	142644	hCG17885.3	6303	spermidine/spermine N1-acetyltransferase	-3.125	-2.723	-1.025	1.697	0	0	0
302	SLC19A2	119822	hCG38014.2	10560	solute carrier family 19 (thiamine transporter), member 2	-4.32	-2.714	-1.025	1.69	0	0	0
303	IGHM	178394	hCG2038942	3507	immunoglobulin heavy constant mu	4.646	2.714	1.248	1.466	0	0	0
304	PSCDBP	143996	hCG1640186.3	9595	pleckstrin homology, Sec7 and coiled-coil domains, binding protein	-3.204	-2.713	-1.024	1.689	0	0	0
305	FPRL1	174493	hCG91956.3	2358	formyl peptide receptor-like 1	-5.117	-2.706	-1.023	1.683	0	0	0
306	SERPINB9	113696	hCG1811695.1	5272	serpin peptidase inhibitor, clade B (ovalbumin), member 9	-3.764	-2.705	-1.022	1.682	0	0	0
307	null	179234	hCG91935.4	hCG91935.4	null	5.208	2.703	1.245	1.458	0	0	0
308	APOBEC3B	138620	hCG1735023.2	9582	apolipoprotein B mRNA editing enzyme, catalytic polypeptide-like 3B	-5.244	-2.701	-1.022	1.679	0	0	0
309	FIGF	198949	hCG15753.2	2277	c-fos induced growth factor (vascular endothelial growth factor D)	3.5	2.701	1.243	1.458	0	0	0
310	MGC27165|IGHA1|IGHA2	220939	hCG2038906	283650	immunoglobulin heavy constant alpha 1|immunoglobulin heavy constant alpha 2 (A2m marker)	6.018	2.7	1.241	1.459	0	0	0
311	DEFA3|DEFA1	712587	NM_005217.2	1668	defensin, alpha 3, neutrophil-specific|defensin, alpha 1	-10.769	-2.694	-1.021	1.673	0	0	0
312	PTPRE	541414	hCG40952.4	5791	protein tyrosine phosphatase, receptor type, E	-4.401	-2.694	-1.02	1.674	0	0	0
313	IGLV3-19|IGLJ3	125743	hCG1782424.3	28831	immunoglobulin lambda variable 3-19|immunoglobulin lambda joining 3	4.577	2.691	1.238	1.454	0	0	0
314	GJA1	183719	hCG18153.2	2697	gap junction protein, alpha 1, 43kDa (connexin 43)	-3.685	-2.691	-1.019	1.672	0	0	0
315	RGS1	137679	hCG39901.3	5996	regulator of G-protein signalling 1	-4.755	-2.687	-1.018	1.669	0	0	0
316	HBA1|HBA2	148704	hCG1745306.2	3040	hemoglobin, alpha 1|hemoglobin, alpha 2	-4.744	-2.685	-1.018	1.667	0	0	0
317	KLF10	104402	hCG15009.2	7071	Kruppel-like factor 10	-3.707	-2.68	-1.017	1.663	0	0	0
318	SSH1	216296	hCG15700.2	54434	slingshot homolog 1 (Drosophila)	-3.11	-2.679	-1.016	1.663	0	0	0
319	PRDM1	205036	hCG33515.4	639	PR domain containing 1, with ZNF domain	-3.764	-2.673	-1.015	1.657	0	0	0
320	TNFAIP6	165227	hCG41965.2	7130	tumor necrosis factor, alpha-induced protein 6	-6.051	-2.672	-1.015	1.657	0	0	0
321	IGHM	123516	hCG2036739.1	3507	immunoglobulin heavy constant mu	4.167	2.668	1.236	1.432	0	0	0
322	ETS1	123469	hCG1732038.3	2113	v-ets erythroblastosis virus E26 oncogene homolog 1 (avian)	-4.088	-2.667	-1.014	1.653	0	0	0
323	FCAR	163064	hCG20262.3	2204	Fc fragment of IgA, receptor for	-5.506	-2.664	-1.013	1.651	0	0	0
324	null	232465	hCG1979350	hCG1979350	null	3.8	2.663	1.233	1.43	0	0	0
325	VSIG6	102138	hCG1812074.1	388078	V-set and immunoglobulin domain containing 6	3.905	2.655	1.231	1.424	0	0	0
326	null	102721	hCG2038929.1	hCG1793614.3	null	2.815	2.652	1.228	1.424	0	0	0
327	BTBD14A	208689	hCG28737.3	138151	BTB (POZ) domain containing 14A	-3.789	-2.651	-1.012	1.638	0	0	0
328	IL1R2	186009	hCG27553.2	7850	interleukin 1 receptor, type II	-4.444	-2.642	-1.012	1.631	0	0	0
329	CDK2	183209	hCG24992.3	1017	cyclin-dependent kinase 2	-3.267	-2.639	-1.011	1.628	0	0	0
330	STX11	138768	hCG17620.3	8676	syntaxin 11	-3.266	-2.638	-1.01	1.627	0	0	0
331	null	165174	hCG2041673	hCG2041673	null	3.646	2.636	1.226	1.41	0	0	0
332	OASL	183856	hCG27362.3	8638	2'-5'-oligoadenylate synthetase-like	-3.983	-2.636	-1.009	1.626	0	0	0
333	null	126586	hCG2038930	hCG2038930	null	5.211	2.633	1.224	1.409	0	0	0
334	null	126918	hCG37525.2	hCG37525.2	null	-3.683	-2.631	-1.009	1.622	0	0	0
335	null	141132	hCG1812069.2	hCG1812069.2	null	4.638	2.629	1.222	1.408	0	0	0
336	ABCC3	109767	hCG29634.3	8714	ATP-binding cassette, sub-family C (CFTR/MRP), member 3	-3.791	-2.623	-1.008	1.615	0	0	0
337	NEIL2	170351	hCG17751.2	252969	nei like 2 (E. coli)	-3.987	-2.621	-1.007	1.614	0	0	0
338	LOC96610	123366	hCG91933.4	96610	null	3.691	2.621	1.22	1.401	0	0	0
339	RASGEF1B	131473	hCG1812008.2	153020	RasGEF domain family, member 1B	-4.325	-2.62	-1.007	1.613	0	0	0
340	SOD2	149133	hCG34035.3	6648	superoxide dismutase 2, mitochondrial	-3.363	-2.619	-1.006	1.613	0	0	0
341	HBB	165866	hCG21979.3	3043	hemoglobin, beta	-3.675	-2.616	-1.005	1.611	0	0	0
342	NR4A3	217984	hCG28754.3	8013	nuclear receptor subfamily 4, group A, member 3	-4.725	-2.611	-1.004	1.606	0	0	0
343	CCRL1	193743	hCG1648279.4	51554	chemokine (C-C motif) receptor-like 1	3.136	2.607	1.217	1.389	0	0	0
344	null	152990	hCG1980528.1	hCG2043208	null	4.149	2.605	1.215	1.39	0	0	0
345	MYCPBP	108064	hCG2039346	10260	c-myc promoter binding protein	-3.431	-2.6	-1.004	1.596	0	0	0
346	KIAA0446	134864	hCG17168.4	9673	null	-2.915	-2.599	-1.003	1.596	0	0	0
347	DYRK3	188708	hCG22210.3	8444	dual-specificity tyrosine-(Y)-phosphorylation regulated kinase 3	-3.172	-2.594	-1.002	1.592	0	0	0
348	null	181990	hCG2029225.1	hCG2038939	null	4.455	2.591	1.213	1.378	0	0	0
349	DNAJA1	205197	hCG30269.3	3301	DnaJ (Hsp40) homolog, subfamily A, member 1	-3.269	-2.59	-1.002	1.589	0	0	0
350	EMX2	168075	hCG40913.4	2018	empty spiracles homolog 2 (Drosophila)	3.175	2.589	1.211	1.378	0	0	0
351	null	206632	hCG2038924	hCG2038924	null	4.669	2.583	1.209	1.374	0	0	0
352	DLC1	207792	hCG28295.4	10395	deleted in liver cancer 1	-2.953	-2.57	-1.001	1.569	0	0	0
353	null	114396	hCG1723911.2	hCG1723911.2	null	3.549	2.567	1.207	1.36	0	0	0
354	FLJ14834	169184	hCG32760.3	84935	null	-3.661	-2.561	-1	1.561	0	0	0
355	LOC440786	183428	hCG1642538.2	440786	null	4.444	2.555	1.205	1.35	0	0	0
356	C1QR1	128389	hCG22367.3	22918	complement component 1, q subcomponent, receptor 1	-3.007	-2.553	-0.999	1.554	0	0	0
357	NOS3	197614	hCG18693.3	4846	nitric oxide synthase 3 (endothelial cell)	-4.245	-2.553	-0.999	1.555	0	0	0
358	IFRD1	197310	hCG15767.3	3475	interferon-related developmental regulator 1	-2.68	-2.548	-0.998	1.549	0	0	0
359	LOC153684	228328	hCG2006173	153684	null	3.16	2.547	1.203	1.345	0	0	0
360	DYSF	110496	hCG1818870.1	8291	dysferlin, limb girdle muscular dystrophy 2B (autosomal recessive)	-2.967	-2.547	-0.997	1.55	0	0	0
361	null	159713	hCG2041297	hCG2041297	null	3.638	2.545	1.201	1.344	0	0	0
362	GSDML	130576	hCG30022.3	55876	gasdermin-like	3.212	2.544	1.199	1.345	0	0	0
363	null	149749	hCG2040750	hCG2040750	null	3.095	2.543	1.197	1.346	0	0	0
364	FOXC1	195499	hCG21926.2	2296	forkhead box C1	-2.976	-2.542	-0.997	1.545	0	0	0
365	null	122171	hCG1820923.2	hCG1820923.2	null	-3.433	-2.539	-0.996	1.543	0	0	0
366	CLEC4E	104276	hCG2001263	26253	C-type lectin domain family 4, member E	-5.884	-2.537	-0.995	1.541	0	0	0
367	null	104237	hCG1640072.3	hCG1640072.3	null	-3.636	-2.533	-0.995	1.538	0	0	0
368	ZNF307	107701	hCG31434.3	387032	zinc finger protein 307	3.615	2.532	1.195	1.337	0	0	0
369	DCUN1D3	175520	hCG38244.4	123879	DCN1, defective in cullin neddylation 1, domain containing 3 (S. cerevisiae)	-3.206	-2.53	-0.994	1.536	0	0	0
370	FLJ42957	638716	hCG2038724	400077	null	3.074	2.522	1.193	1.329	0	0	0
371	DNAJB1	166717	hCG1776318.2	3337	DnaJ (Hsp40) homolog, subfamily B, member 1	-3.447	-2.518	-0.993	1.525	0	0	0
372	STOX1	110801	hCG32610.3	219736	storkhead box 1	3.096	2.514	1.191	1.323	0	0	0
373	CD83	209426	hCG36755.3	9308	CD83 antigen (activated B lymphocytes, immunoglobulin superfamily)	-3.686	-2.512	-0.993	1.519	0	0	0
374	ABL2	143991	hCG23565.3	27	v-abl Abelson murine leukemia viral oncogene homolog 2 (arg, Abelson-related gene)	-4.474	-2.51	-0.992	1.518	0	0	0
375	UAP1	120981	hCG15849.3	6675	UDP-N-acteylglucosamine pyrophosphorylase 1	-3.587	-2.507	-0.991	1.516	0	0	0
376	TMEM24	117341	hCG1810965.1	9854	transmembrane protein 24	-3.21	-2.506	-0.991	1.515	0	0	0
377	TA-NFKBH	170458	hCG23604.3	84807	null	-4.008	-2.504	-0.99	1.514	0	0	0
378	HOXC9	168773	hCG23355.4	3225	homeobox C9	2.606	2.503	1.189	1.314	0	0	0
379	MALL	201519	hCG1743788.2	7851	mal, T-cell differentiation protein-like	-2.956	-2.498	-0.99	1.509	0	0	0
380	null	229581	hCG2016141	hCG2016141	null	3.144	2.497	1.187	1.31	0	0	0
381	null	134541	hCG1791795.2	hCG1791795.2	null	4.32	2.488	1.185	1.302	0	0	0
382	ATP1A1	176827	hCG37943.3	476	ATPase, Na+/K+ transporting, alpha 1 polypeptide	-2.795	-2.485	-0.989	1.496	0	0	0
383	KIAA0460	198848	hCG39395.2	23248	KIAA0460	-4.13	-2.482	-0.988	1.493	0	0	0
384	C8orf16	716432	hCG2038152	83735	chromosome 8 open reading frame 16	-3.464	-2.471	-0.988	1.483	0	0	0
385	SELP	114371	hCG38007.3	6403	selectin P (granule membrane protein 140kDa, antigen CD62)	-2.942	-2.469	-0.987	1.482	0	0	0
386	PTPRE	221568	hCG40952.4	5791	protein tyrosine phosphatase, receptor type, E	-2.774	-2.468	-0.986	1.482	0	0	0
387	MOGAT1	165620	hCG21018.3	116255	monoacylglycerol O-acyltransferase 1	3.886	2.467	1.184	1.283	0	0	0
388	IER5	177445	hCG1766702.2	51278	immediate early response 5	-3.469	-2.466	-0.986	1.48	0	0	0
389	null	154783	hCG2038943	hCG2038943	null	3.784	2.462	1.182	1.28	0	0	0
390	HIST1H2AC	132057	hCG19120.4	8334	histone 1, H2ac	-3.085	-2.461	-0.985	1.476	0	0	0
391	XYLT1	145347	hCG1782268.1	64131	xylosyltransferase I	-4.154	-2.459	-0.984	1.474	0	0	0
392	null	170322	hCG2038639.1	hCG2038639.1	null	3.87	2.458	1.18	1.278	0	0	0
393	null	185626	AY423226.1	U21045	null	3.96	2.458	1.178	1.279	0	0	0
394	LOC441282	126445	hCG1640852.3	441282	null	-5.606	-2.456	-0.984	1.472	0	0	0
395	null	133318	hCG1773460.3	hCG1773460.3	null	4.512	2.452	1.177	1.276	0	0	0
396	CAMP	134910	hCG18336.3	820	cathelicidin antimicrobial peptide	-2.872	-2.452	-0.983	1.469	0	0	0
397	STK17A	181636	hCG19425.3	9263	serine/threonine kinase 17a (apoptosis-inducing)	-3.507	-2.451	-0.982	1.468	0	0	0
398	COLEC11	198650	hCG17278.3	78989	collectin sub-family member 11	-2.557	-2.449	-0.982	1.467	0	0	0
399	null	696676	hCG2016516	hCG2016516	null	3.88	2.445	1.175	1.27	0	0	0
400	null	202646	hCG1773456.3	hCG1773456.3	null	3.467	2.443	1.173	1.27	0	0	0
401	PRO0149	211376	hCG1642371.2	29035	null	-2.692	-2.442	-0.981	1.461	0	0	0
402	PELI1	113197	hCG22381.2	57162	pellino homolog 1 (Drosophila)	-2.707	-2.437	-0.98	1.457	0	0	0
403	null	254588	hCG1791958.2	hCG1791958.2	null	4.839	2.435	1.172	1.263	0	0	0
404	RNF122	203319	hCG32395.2	79845	ring finger protein 122	-4.402	-2.429	-0.98	1.449	0	0	0
405	GCLM	145632	hCG31942.2	2730	glutamate-cysteine ligase, modifier subunit	-3.111	-2.423	-0.979	1.444	0	0	0
406	BTG2	216937	hCG1640923.2	7832	BTG family, member 2	-3.869	-2.421	-0.978	1.443	0	0	0
407	STARD9	188584	hCG40428.3	57519	START domain containing 9	3.916	2.42	1.17	1.251	0	0	0
408	PCDH18	199474	hCG16335.3	54510	protocadherin 18	3.179	2.42	1.168	1.252	0	0	0
409	MAP2K3	234450	hCG1993739.2	5606	mitogen-activated protein kinase kinase 3	-3.149	-2.42	-0.978	1.442	0	0	0
410	null	110704	AK021848.1	AK021848	null	3.003	2.418	1.167	1.251	0	0	0
411	RRAD	149158	hCG28819.2	6236	Ras-related associated with diabetes	-4.037	-2.417	-0.977	1.44	0	0	0
412	HIF1A	138789	hCG21199.3	3091	hypoxia-inducible factor 1, alpha subunit (basic helix-loop-helix transcription factor)	-3.087	-2.415	-0.977	1.439	0	0	0
413	null	115639	R26_hCT1640858.2	null	null	-2.922	-2.41	-0.976	1.435	0	0	0
414	CXCR4	191821	hCG25754.2	7852	chemokine (C-X-C motif) receptor 4	-3.225	-2.408	-0.975	1.433	0	0	0
415	LOC440668	200572	AK094156.1	440668	null	2.661	2.406	1.165	1.241	0	0	0
416	LRRC8C	196599	hCG23337.2	84230	leucine rich repeat containing 8 family, member C	-2.614	-2.404	-0.975	1.43	0	0	0
417	SNX22	145714	hCG33354.2	79856	sorting nexin 22	-3.767	-2.403	-0.974	1.429	0	0	0
418	RAPGEF4	120716	hCG2043127	11069	Rap guanine nucleotide exchange factor (GEF) 4	-3.119	-2.403	-0.973	1.429	0	0	0
419	IGHG1	142372	hCG2029987.1	3500	immunoglobulin heavy constant gamma 1 (G1m marker)	4.902	2.401	1.163	1.238	0	0	0
420	MAP2K3	127877	hCG1993739.2	5606	mitogen-activated protein kinase kinase 3	-3.138	-2.401	-0.973	1.428	0	0	0
421	MCTP1	136033	hCG1811111.1	79772	multiple C2 domains, transmembrane 1	-3.112	-2.393	-0.972	1.421	0	0	0
422	CPXM	164607	hCG39631.3	56265	carboxypeptidase X (M14 family)	3.704	2.393	1.162	1.231	0	0	0
423	C8orf4	108623	hCG1640844.3	56892	chromosome 8 open reading frame 4	-4.594	-2.392	-0.972	1.42	0	0	0
424	null	201788	R26_hCT1811915.1	null	null	4.115	2.392	1.16	1.231	0	0	0
425	PTGER4	107148	hCG37337.4	5734	prostaglandin E receptor 4 (subtype EP4)	-3.049	-2.389	-0.971	1.418	0	0	0
426	null	166879	hCG1788965.4	hCG1788965.4	null	5.08	2.383	1.159	1.225	0	0	0
427	TRAF4	115178	hCG28281.3	9618	TNF receptor-associated factor 4	-3.032	-2.382	-0.97	1.412	0	0	0
428	GATA6	186512	hCG37191.2	2627	GATA binding protein 6	-2.861	-2.381	-0.97	1.412	0	0	0
429	KIAA1754	151827	hCG1657330.3	85450	KIAA1754	-3.437	-2.381	-0.969	1.412	0	0	0
430	TMEM70	173256	hCG1641145.3	54968	transmembrane protein 70	-2.685	-2.38	-0.969	1.411	0	0	0
431	null	195277	hCG2040964	hCG2040964	null	2.815	2.38	1.157	1.223	0	0	0
432	null	348624	hCG2038574	hCG2038574	null	3.427	2.372	1.156	1.217	0	0	0
433	LOC389289	230791	hCG2006311	389289	null	3.52	2.368	1.154	1.214	0	0	0
434	IBRDC3	137164	hCG39693.3	127544	IBR domain containing 3	-2.999	-2.366	-0.968	1.398	0	0	0
435	LOC441771	223925	hCG2025556.1	441771	null	-5.158	-2.364	-0.967	1.397	0	0	0
436	ST6GALNAC3	189728	hCG1644479.4	256435	ST6 (alpha-N-acetyl-neuraminyl-2,3-beta-galactosyl-1,3)-N-acetylgalactosaminide alpha-2,6-sialyltransferase 3	-3.041	-2.364	-0.967	1.397	0	0	0
437	AZGP1	120578	hCG1735841.1	563	alpha-2-glycoprotein 1, zinc	3.463	2.363	1.153	1.21	0	0	0
438	ZNF137	195776	hCG2039439.1	7696	zinc finger protein 137 (clone pHZ-30)	2.445	2.362	1.151	1.211	0	0	0
439	PLXNA2	221921	hCG1811515.2	5362	plexin A2	-2.741	-2.36	-0.966	1.394	0	0	0
440	MS4A2	182643	hCG40395.2	2206	membrane-spanning 4-domains, subfamily A, member 2 (Fc fragment of IgE, high affinity I, receptor for; beta polypeptide)	2.753	2.358	1.15	1.208	0	0	0
441	INDO	164074	hCG27061.3	3620	indoleamine-pyrrole 2,3 dioxygenase	-3.817	-2.349	-0.966	1.384	0	0	0
442	SOCS2	108934	hCG40090.2	8835	suppressor of cytokine signaling 2	-2.825	-2.346	-0.965	1.381	0	0	0
443	MGC16186	107354	hCG1781631.1	84332	null	-2.872	-2.346	-0.964	1.381	0	0	0
444	IRX3	197496	hCG23456.3	79191	iroquois homeobox protein 3	3.219	2.345	1.148	1.197	0	0	0
445	TNFSF9	190964	hCG23042.3	8744	tumor necrosis factor (ligand) superfamily, member 9	-3.207	-2.341	-0.964	1.377	0	0	0
446	null	695272	hCG2038975	hCG2038975	null	2.636	2.34	1.147	1.193	0	0	0
447	182-FIP	114758	hCG29087.3	57532	null	-2.625	-2.34	-0.963	1.376	0	0	0
448	null	170907	hCG2040254	hCG2040254	null	-2.461	-2.339	-0.963	1.376	0	0	0
449	MAFK	222854	hCG18899.4	7975	v-maf musculoaponeurotic fibrosarcoma oncogene homolog K (avian)	-2.677	-2.338	-0.962	1.376	0	0	0
450	SERPINB8	197126	hCG1978757	5271	serpin peptidase inhibitor, clade B (ovalbumin), member 8	-3.322	-2.336	-0.962	1.374	0	0	0
451	C1orf108	206122	hCG41074.3	79647	chromosome 1 open reading frame 108	-2.369	-2.333	-0.961	1.373	0	0	0
452	MLKL	194115	hCG1656098.4	197259	mixed lineage kinase domain-like	-2.565	-2.333	-0.96	1.372	0	0	0
453	CHSY1	130369	hCG26599.2	22856	carbohydrate (chondroitin) synthase 1	-2.803	-2.332	-0.96	1.372	0	0	0
454	NNMT	125400	hCG39357.2	4837	nicotinamide N-methyltransferase	-2.924	-2.33	-0.959	1.37	0	0	0
455	CLEC4D	147399	hCG1731137.1	338339	C-type lectin domain family 4, member D	-3.895	-2.329	-0.959	1.37	0	0	0
456	null	233135	hCG1992776	hCG1992776	null	2.519	2.328	1.145	1.182	0	0	0
457	DKFZp434L142	180961	hCG26924.2	51313	null	-3.733	-2.326	-0.958	1.368	0	0	0
458	DDX5	118256	hCG27643.4	1655	DEAD (Asp-Glu-Ala-Asp) box polypeptide 5	-2.607	-2.326	-0.958	1.368	0	0	0
459	null	201488	hCG1820864.2	hCG1820864.2	null	-2.428	-2.325	-0.957	1.368	0	0	0
460	ROR2	108283	hCG1985325.1	4920	receptor tyrosine kinase-like orphan receptor 2	3.465	2.325	1.144	1.18	0	0	0
461	null	150467	hCG2041791	hCG2041791	null	3.005	2.324	1.143	1.181	0	0	0
462	TUBB2A	194068	hCG1783210.2	7280	tubulin, beta 2A	-3.495	-2.323	-0.956	1.366	0	0	0
463	LIPC	152193	hCG38884.3	3990	lipase, hepatic	3.068	2.322	1.141	1.18	0	0	0
464	ULBP2	221382	hCG2030098	80328	UL16 binding protein 2	-3.423	-2.321	-0.956	1.366	0	0	0
465	MAK	172596	hCG37172.3	4117	male germ cell-associated kinase	-3.36	-2.318	-0.955	1.362	0	0	0
466	CCRL1	124249	hCG1648279.4	51554	chemokine (C-C motif) receptor-like 1	3.257	2.317	1.14	1.176	0	0	0
467	SAMSN1	204780	hCG401128.3	64092	SAM domain, SH3 domain and nuclear localisation signals, 1	-2.812	-2.316	-0.955	1.361	0	0	0
468	C9orf72	224619	hCG28088.2	203228	chromosome 9 open reading frame 72	-2.664	-2.314	-0.954	1.36	0	0	0
469	ORMDL3	168091	hCG30021.2	94103	ORM1-like 3 (S. cerevisiae)	2.476	2.314	1.139	1.175	0	0	0
470	HS3ST2	204650	hCG21959.3	9956	heparan sulfate (glucosamine) 3-O-sulfotransferase 2	3.31	2.312	1.137	1.175	0	0	0
471	CNKSR3	173337	hCG32986.3	154043	CNKSR family member 3	-3.392	-2.309	-0.954	1.356	0	0	0
472	MAPKAPK2	178176	hCG22205.4	9261	mitogen-activated protein kinase-activated protein kinase 2	-2.683	-2.306	-0.953	1.353	0	0	0
473	ANK2	155780	hCG22680.3	287	ankyrin 2, neuronal	-2.617	-2.303	-0.953	1.351	0	0	0
474	LOC389429	160660	hCG1648230.2	389429	null	-3.456	-2.301	-0.952	1.349	0	0	0
475	MTHFD2	197221	hCG40734.3	10797	methylenetetrahydrofolate dehydrogenase (NADP+ dependent) 2, methenyltetrahydrofolate cyclohydrolase	-3.175	-2.3	-0.951	1.349	0	0	0
476	LITAF	103999	hCG14909.2	9516	lipopolysaccharide-induced TNF factor	-2.608	-2.298	-0.951	1.347	0	0	0
477	USP12	226931	hCG29939.3	219333	ubiquitin specific peptidase 12	-2.541	-2.294	-0.95	1.343	0	0	0
478	ISG20L1	188724	hCG26564.2	64782	interferon stimulated exonuclease gene 20kDa-like 1	-3.028	-2.293	-0.95	1.343	0	0	0
479	LOC441515	182496	hCG1821160.1	441515	null	-2.869	-2.29	-0.949	1.34	0	0	0
480	MYL4	171663	hCG31245.3	4635	myosin, light polypeptide 4, alkali; atrial, embryonic	-3.668	-2.289	-0.949	1.34	0	0	0
481	C9orf130	232630	hCG2003678	286354	chromosome 9 open reading frame 130	3.332	2.288	1.136	1.152	0	0	0
482	OKL38	193082	hCG40314.3	29948	null	-3.726	-2.285	-0.948	1.337	0	0	0
483	C21orf63	170584	hCG2008016	59271	chromosome 21 open reading frame 63	-2.582	-2.285	-0.948	1.337	0	0	0
484	GNG5	173749	hCG2039426.1	2787	guanine nucleotide binding protein (G protein), gamma 5	-3.365	-2.277	-0.947	1.33	0	0	0
485	EMR2	161035	hCG38591.2	30817	egf-like module containing, mucin-like, hormone receptor-like 2	-3.355	-2.276	-0.947	1.329	0	0	0
486	NFATC1	212217	hCG15098.4	4772	nuclear factor of activated T-cells, cytoplasmic, calcineurin-dependent 1	-5.159	-2.275	-0.946	1.329	0	0	0
487	PRIC285	162222	hCG23418.3	85441	null	-2.662	-2.274	-0.946	1.329	0	0	0
488	MSC	115402	hCG18651.3	9242	musculin (activated B-cell factor-1)	-4.61	-2.274	-0.945	1.329	0	0	0
489	MYEOV	204949	hCG1820536.1	26579	myeloma overexpressed gene (in a subset of t(11;14) positive multiple myelomas)	-3.805	-2.272	-0.945	1.328	0	0	0
490	null	133810	hCG15162.3	hCG15162.3	null	-2.52	-2.27	-0.944	1.326	0	0	0
491	null	108223	hCG33890.3	null	null	-2.662	-2.268	-0.944	1.325	0	0	0
492	null	704061	hCG2023830	hCG2023830	null	3.067	2.267	1.134	1.133	0	0	0
493	SLCO2A1	178284	hCG1747080.1	6578	solute carrier organic anion transporter family, member 2A1	-3.068	-2.267	-0.943	1.324	0	0	0
494	SLC38A2	138794	hCG39510.2	54407	solute carrier family 38, member 2	-2.718	-2.266	-0.942	1.324	0	0	0
495	SALL2	173482	hCG1778881.2	6297	sal-like 2 (Drosophila)	3.125	2.264	1.133	1.131	0	0	0
496	LOC284100	234519	hCG1993271	284100	null	2.939	2.261	1.132	1.129	0	0	0
497	null	591492	hCG1783291.1	hCG1783291.1	null	-2.897	-2.261	-0.942	1.319	0	0	0
498	TCEA3	107155	hCG38846.2	6920	transcription elongation factor A (SII), 3	2.42	2.26	1.13	1.13	0	0	0
499	LOC120376	187376	hCG1647254.2	120376	null	2.366	2.259	1.129	1.13	0	0	0
500	TU3A	199254	hCG22019.3	11170	null	-3.054	-2.256	-0.941	1.315	0	0	0
501	OLFML3	103813	hCG38642.3	56944	olfactomedin-like 3	2.504	2.255	1.128	1.127	0	0	0
502	LOC56902	210985	hCG22217.3	56902	null	-2.697	-2.253	-0.941	1.312	0	0	0
503	DOC1	177973	hCG28240.2	11259	null	-3.107	-2.252	-0.94	1.311	0	0	0
504	TNFRSF10B	189465	hCG1645072.2	8795	tumor necrosis factor receptor superfamily, member 10b	-2.507	-2.249	-0.94	1.309	0	0	0
505	ARHGAP8|LOC553158	227270	hCG2039434	23779	Rho GTPase activating protein 8	2.848	2.249	1.126	1.123	0	0	0
506	RNF12	157665	hCG1993146	51132	ring finger protein 12	-2.258	-2.249	-0.939	1.309	0	0	0
507	FAM48A	695540	hCG32809.3	55578	family with sequence similarity 48, member A	3.103	2.248	1.125	1.123	0	0	0
508	IGLV3-25	108442	hCG1782425.3	28793	immunoglobulin lambda variable 3-25	5.059	2.247	1.124	1.124	0	0	0
509	DNAJB1	166046	hCG1776318.2	3337	DnaJ (Hsp40) homolog, subfamily B, member 1	-2.854	-2.245	-0.939	1.306	0	0	0
510	null	163839	hCG1644511.2	hCG1644511.2	null	-2.61	-2.242	-0.938	1.304	0	0	0
511	BACH1	203098	hCG401168.4	571	BTB and CNC homology 1, basic leucine zipper transcription factor 1	-2.597	-2.242	-0.938	1.304	0	0	0
512	NEDD9	162561	hCG36758.3	4739	neural precursor cell expressed, developmentally down-regulated 9	-2.423	-2.24	-0.937	1.303	0	0	0
513	SLC25A37	225065	hCG16687.2	51312	solute carrier family 25, member 37	-2.396	-2.237	-0.937	1.3	0	0	0
514	null	180759	hCG1821225.2	hCG1821225.2	null	3.998	2.235	1.122	1.113	0	0	0
515	SFRS3	221617	hCG14802.2	6428	splicing factor, arginine/serine-rich 3	-2.871	-2.233	-0.936	1.297	0	0	0
516	SAMD4	225520	hCG2028314	23034	sterile alpha motif domain containing 4	-3.427	-2.232	-0.936	1.297	0	0	0
517	TNFRSF10A	129544	hCG31588.3	8797	tumor necrosis factor receptor superfamily, member 10a	-3.701	-2.232	-0.935	1.296	0	0	0
518	KLHL13	119847	hCG14690.3	90293	kelch-like 13 (Drosophila)	3.868	2.231	1.121	1.11	0	0	0
519	LOC202181	163364	hCG1771751.2	202181	null	2.708	2.23	1.12	1.11	0	0	0
520	ZNF396	235754	hCG1644672.3	252884	zinc finger protein 396	3.162	2.229	1.119	1.11	0	0	0
521	LIMK2	151439	hCG2010534	3985	LIM domain kinase 2	-2.544	-2.226	-0.935	1.292	0	0	0
522	IRX5	162764	hCG1641231.3	10265	iroquois homeobox protein 5	2.76	2.226	1.118	1.109	0	0	0
523	FUT1	183205	hCG16221.2	2523	fucosyltransferase 1 (galactoside 2-alpha-L-fucosyltransferase)	-2.404	-2.224	-0.934	1.289	0	0	0
524	IGSF10	183393	hCG20916.3	285313	immunoglobulin superfamily, member 10	2.783	2.22	1.116	1.104	0	0	0
525	CA12	208289	hCG2003428	771	carbonic anhydrase XII	3.416	2.22	1.115	1.104	0	0	0
526	PF4	119357	hCG16367.1	5196	platelet factor 4 (chemokine (C-X-C motif) ligand 4)	-4.592	-2.219	-0.934	1.285	0	0	0
527	CA3	107658	hCG1640519.3	761	carbonic anhydrase III, muscle specific	5.558	2.219	1.114	1.105	0	0	0
528	ZFHX4	211183	hCG1811091.4	79776	zinc finger homeodomain 4	2.543	2.218	1.113	1.106	0	0	0
529	ATP1B3	211060	hCG19938.3	483	ATPase, Na+/K+ transporting, beta 3 polypeptide	-2.743	-2.216	-0.933	1.283	0	0	0
530	HSPC268	224096	hCG2014262.1	154791	null	2.397	2.215	1.111	1.104	0	0	0
531	HLX1	197242	hCG25119.3	3142	H2.0-like homeobox 1 (Drosophila)	-3.067	-2.214	-0.933	1.281	0	0	0
532	CES1	196056	hCG1811542.1	1066	carboxylesterase 1 (monocyte/macrophage serine esterase 1)	-4.482	-2.214	-0.932	1.281	0	0	0
533	LOC96610	195189	hCG91933.4	96610	null	3.517	2.214	1.11	1.103	0	0	0
534	LOH3CR2A	214990	hCG1651782.3	29931	loss of heterozygosity, 3, chromosomal region 2, gene A	-2.861	-2.213	-0.932	1.281	0	0	0
535	INSIG1	215650	hCG1641980.5	3638	insulin induced gene 1	-3.23	-2.212	-0.931	1.281	0	0	0
536	SPRY1	180417	hCG1778453.2	10252	sprouty homolog 1, antagonist of FGF signaling (Drosophila)	-2.463	-2.209	-0.931	1.278	0	0	0
537	FZD7	170355	hCG15095.2	8324	frizzled homolog 7 (Drosophila)	2.927	2.205	1.109	1.096	0	0	0
538	ST3GAL5	147495	hCG34610.4	8869	ST3 beta-galactoside alpha-2,3-sialyltransferase 5	2.836	2.204	1.108	1.096	0	0	0
539	LMNA	210989	hCG1997343	4000	lamin A/C	-2.638	-2.2	-0.93	1.27	0	0	0
540	SIGLECP3	122182	hCG1772127.2	284367	sialic acid binding Ig-like lectin, pseudogene 3	2.709	2.198	1.106	1.092	0	0	0
541	SPHK1	199219	hCG30901.2	8877	sphingosine kinase 1	-3.667	-2.195	-0.93	1.265	0	0	0
542	TFPI2	144600	hCG19196.4	7980	tissue factor pathway inhibitor 2	-3.634	-2.193	-0.929	1.264	0	0	0
543	FAM38B	171508	hCG1993892	63895	family with sequence similarity 38, member B	3.232	2.193	1.105	1.088	0	0	0
544	LOC90313	235648	hCG2044062	90313	null	2.687	2.192	1.104	1.088	0	0	0
545	CCRL1	353388	hCG1648279.4	51554	chemokine (C-C motif) receptor-like 1	3.567	2.192	1.103	1.089	0	0	0
546	null	705462	hCG2038353	hCG2038353	null	2.386	2.19	1.102	1.089	0	0	0
547	STOM	111483	hCG30330.2	2040	stomatin	-2.408	-2.19	-0.929	1.261	0	0	0
548	null	118756	hCG2041439	hCG2041439	null	-2.886	-2.189	-0.928	1.261	0	0	0
549	MT1A	182305	hCG2025554	4489	metallothionein 1A (functional)	-3.742	-2.188	-0.928	1.26	0	0	0
550	LOC133308	710378	hCG1777475.3	133308	null	-2.364	-2.188	-0.927	1.26	0	0	0
551	RP11-119E20.1	157946	hCG1810900.4	57477	null	-2.59	-2.186	-0.927	1.259	0	0	0
552	DPP4	209451	hCG39008.2	1803	dipeptidylpeptidase 4 (CD26, adenosine deaminase complexing protein 2)	2.855	2.186	1.101	1.085	0	0	0
553	AZGP1	136536	hCG1770601.2	563	alpha-2-glycoprotein 1, zinc	3.42	2.184	1.099	1.085	0	0	0
554	HBD	108672	hCG1641001.4	3045	hemoglobin, delta	-3.999	-2.184	-0.926	1.257	0	0	0
555	RIPK1	132795	hCG22874.3	8737	receptor (TNFRSF)-interacting serine-threonine kinase 1	-2.427	-2.181	-0.926	1.255	0	0	0
556	HSPH1	161408	hCG32198.3	10808	heat shock 105kDa/110kDa protein 1	-3.447	-2.18	-0.926	1.255	0	0	0
557	ZSWIM6	106773	hCG18020.3	57688	zinc finger, SWIM-type containing 6	-2.787	-2.178	-0.925	1.253	0	0	0
558	ATP1B3	218154	hCG19938.3	483	ATPase, Na+/K+ transporting, beta 3 polypeptide	-2.284	-2.176	-0.925	1.251	0	0	0
559	RELB	135238	hCG22137.3	5971	v-rel reticuloendotheliosis viral oncogene homolog B, nuclear factor of kappa light polypeptide gene enhancer in B-cells 3 (avian)	-2.581	-2.175	-0.924	1.25	0	0	0
560	TAC1	108331	hCG16982.3	6863	tachykinin, precursor 1 (substance K, substance P, neurokinin 1, neurokinin 2, neuromedin L, neurokinin alpha, neuropeptide K, neuropeptide gamma)	-3.517	-2.173	-0.924	1.25	0	0	0
561	PTK7	120616	hCG2001916	5754	PTK7 protein tyrosine kinase 7	2.778	2.171	1.098	1.073	0	0	0
562	TM7SF2	148144	hCG23366.2	7108	transmembrane 7 superfamily member 2	2.346	2.17	1.097	1.073	0	0	0
563	CLCF1	161539	hCG21047.4	23529	cardiotrophin-like cytokine factor 1	-3.64	-2.169	-0.923	1.246	0	0	0
564	NBPF11	128179	hCG2004793	200030	neuroblastoma breakpoint family, member 11	2.984	2.168	1.096	1.072	0	0	0
565	PTGFR	103022	hCG24061.3	5737	prostaglandin F receptor (FP)	3.451	2.166	1.095	1.071	0	0	0
566	PVRL2	128369	hCG22130.3	5819	poliovirus receptor-related 2 (herpesvirus entry mediator B)	-2.369	-2.166	-0.923	1.243	0	0	0
567	null	236107	hCG1794122.3	hCG1794122.3	null	3.233	2.164	1.094	1.07	0	0	0
568	null	184105	hCG2041221.1	hCG2041221.1	null	4.149	2.163	1.093	1.071	0	0	0
569	MT1F	144569	hCG2025559	4494	metallothionein 1F (functional)	-4.139	-2.162	-0.922	1.24	0	0	0
570	USP51	125348	hCG201263.2	158880	ubiquitin specific peptidase 51	3.143	2.16	1.091	1.068	0	0	0
571	BIRC3	154663	hCG41477.3	330	baculoviral IAP repeat-containing 3	-2.687	-2.159	-0.922	1.237	0	0	0
572	IGHG1	147857	hCG1812897.2	3500	immunoglobulin heavy constant gamma 1 (G1m marker)	3.882	2.158	1.09	1.068	0	0	0
573	null	209383	hCG1791860.2	hCG1791860.2	null	2.679	2.153	1.089	1.064	0	0	0
574	CES1|LOC390732	181127	hCG1811542.1	1066	carboxylesterase 1 (monocyte/macrophage serine esterase 1)	-4.126	-2.153	-0.921	1.231	0	0	0
575	HSPA1A|HSPA1B	148242	hCG1820593.2	3304	heat shock 70kDa protein 1A|heat shock 70kDa protein 1B	-3.389	-2.153	-0.921	1.232	0	0	0
576	TncRNA	232041	hCG2018832	283131	null	-2.838	-2.149	-0.92	1.229	0	0	0
577	MYCPBP	192962	hCG2040178	10260	c-myc promoter binding protein	-2.448	-2.148	-0.92	1.228	0	0	0
578	null	120256	hCG1642279.1	hCG1642279.1	null	-2.763	-2.147	-0.919	1.228	0	0	0
579	PTX3	123744	hCG26914.2	5806	pentraxin-related gene, rapidly induced by IL-1 beta	-4.479	-2.146	-0.919	1.228	0	0	0
580	HSPB8	165817	hCG27207.2	26353	heat shock 22kDa protein 8	-2.892	-2.14	-0.918	1.221	0	0	0
581	FLJ39653	227896	hCG2026740.1	202020	null	2.999	2.14	1.088	1.051	0	0	0
582	null	227754	hCG21929.3	ABI453592	null	-3.573	-2.138	-0.918	1.22	0	0	0
583	HOMER1	104128	hCG1759019.2	9456	homer homolog 1 (Drosophila)	-3.13	-2.135	-0.917	1.217	0	0	0
584	KIAA0040	103522	hCG1750177.3	9674	KIAA0040	-2.949	-2.134	-0.917	1.217	0	0	0
585	null	322474	hCG1994063	hCG1994063	null	2.585	2.134	1.087	1.047	0	0	0
586	CEACAM1	219223	hCG21881.4	634	carcinoembryonic antigen-related cell adhesion molecule 1 (biliary glycoprotein)	-4.05	-2.133	-0.917	1.217	0	0	0
587	null	152648	R26_hCT1817086	null	null	-3.266	-2.133	-0.916	1.217	0	0	0
588	C21orf63	209761	hCG2008016	59271	chromosome 21 open reading frame 63	-2.497	-2.125	-0.916	1.209	0	0	0
589	null	189504	hCG1773460.3	hCG1773460.3	null	4.088	2.124	1.086	1.038	0	0	0
590	DNAJA4	110469	hCG2006274	55466	DnaJ (Hsp40) homolog, subfamily A, member 4	-2.764	-2.123	-0.915	1.208	0	0	0
591	LOC283130	163892	hCG2019698	283130	null	2.45	2.123	1.085	1.038	0	0	0
592	PTGDR	128756	hCG1785377.2	5729	prostaglandin D2 receptor (DP)	3.03	2.121	1.084	1.038	0	0	0
593	CES1	115181	hCG1811542.1	1066	carboxylesterase 1 (monocyte/macrophage serine esterase 1)	-4.243	-2.12	-0.915	1.206	0	0	0
594	EIF4A1	189092	hCG43753.1	1973	eukaryotic translation initiation factor 4A, isoform 1	-2.331	-2.119	-0.914	1.205	0	0	0
595	KPNA2	157046	hCG2039660.1	3838	karyopherin alpha 2 (RAG cohort 1, importin alpha 1)	-2.492	-2.117	-0.914	1.204	0	0	0
596	NQO1	203807	hCG28204.3	1728	NAD(P)H dehydrogenase, quinone 1	-4.19	-2.117	-0.913	1.204	0	0	0
597	HIST2H2BE	131347	hCG1736972.2	8349	histone 2, H2be	-2.372	-2.113	-0.913	1.2	0	0	0
598	TNFRSF11B	105616	hCG21268.3	4982	tumor necrosis factor receptor superfamily, member 11b (osteoprotegerin)	-3.061	-2.112	-0.913	1.2	0	0	0
599	EMR1	195457	hCG21858.3	2015	egf-like module containing, mucin-like, hormone receptor-like 1	-3.599	-2.112	-0.912	1.2	0	0	0
600	PLAU	208672	hCG20537.3	5328	plasminogen activator, urokinase	-3.324	-2.112	-0.912	1.2	0	0	0
601	MFAP2	162212	hCG25122.2	4237	microfibrillar-associated protein 2	2.399	2.11	1.083	1.028	0	0	0
602	ADM	202780	hCG23989.3	133	adrenomedullin	-3.243	-2.109	-0.911	1.198	0	0	0
603	EDNRB	150558	hCG2026806	1910	endothelin receptor type B	-2.397	-2.107	-0.911	1.197	0	0	0
604	SENP5	193349	hCG41193.3	205564	SUMO1/sentrin specific peptidase 5	-2.565	-2.105	-0.91	1.195	0	0	0
605	PHLDA1	148054	hCG26519.3	22822	pleckstrin homology-like domain, family A, member 1	-4.835	-2.105	-0.91	1.195	0	0	0
606	RFX2	182988	hCG23055.3	5990	regulatory factor X, 2 (influences HLA class II expression)	-3.637	-2.104	-0.909	1.195	0	0	0
607	FAM22E|FAM22A|FAM22B|FAM22C|FAM22F|FAM22D	127042	hCG1746998.2	54754	family with sequence similarity 22, member E|family with sequence similarity 22, member A|family with sequence similarity 22, member B|family with sequence similarity 22, member C|family with sequence similarity 22, member F|family with sequence similarity 22, member D	-2.785	-2.103	-0.909	1.195	0	0	0
608	null	223669	hCG2038939	hCG2038939	null	3.036	2.102	1.082	1.02	0	0	0
609	FAM24B	223116	hCG2023314.1	196792	family with sequence similarity 24, member B	2.721	2.098	1.081	1.017	0	0	0
610	EIF4EBP1	165302	hCG23101.4	1978	eukaryotic translation initiation factor 4E binding protein 1	2.606	2.097	1.08	1.018	0	0	0
611	CKS2	216065	hCG29914.3	1164	CDC28 protein kinase regulatory subunit 2	-3.767	-2.096	-0.908	1.188	0	0	0
612	TFRC	190785	hCG22086.3	7037	transferrin receptor (p90, CD71)	-2.659	-2.091	-0.908	1.183	0	0	0
613	ZNF205	190128	hCG1984380.1	7755	zinc finger protein 205	3.099	2.089	1.079	1.011	0	0	0
614	CETP	140569	hCG23902.2	1071	cholesteryl ester transfer protein, plasma	5.332	2.089	1.078	1.011	0	0	0
615	NANOG	185136	hCG1730824.3	79923	Nanog homeobox	3.431	2.088	1.076	1.011	0	0	0
616	C20orf177	194700	hCG1644303.3	63939	chromosome 20 open reading frame 177	2.85	2.087	1.075	1.012	0	0	0
617	null	205880	hCG2041313	hCG2041313	null	2.223	2.085	1.074	1.011	0	0	0
618	P11	192845	hCG26552.2	8909	null	-3.058	-2.084	-0.908	1.176	0	0	0
619	null	696238	hCG1786587.3	hCG1786587.3	null	2.461	2.083	1.073	1.009	0	0	0
620	C21orf63	125668	hCG2008016	59271	chromosome 21 open reading frame 63	-2.365	-2.082	-0.907	1.175	0	0	0
621	PPP2R2B	103239	hCG1979968.1	5521	protein phosphatase 2 (formerly 2A), regulatory subunit B (PR 52), beta isoform	-2.955	-2.082	-0.907	1.176	0	0	0
622	NAALAD2	121855	hCG1730122.2	10003	N-acetylated alpha-linked acidic dipeptidase 2	2.492	2.081	1.072	1.009	0	0	0
623	null	145456	hCG2038918	hCG2038918	null	3.841	2.079	1.071	1.008	0	0	0
624	CTGF	154907	hCG22108.3	1490	connective tissue growth factor	-2.5	-2.076	-0.906	1.17	0	0	0
625	null	232218	hCG1996962	hCG1996962	null	2.934	2.075	1.07	1.005	0	0	0
626	null	543875	hCG2039082	hCG2039082	null	3.218	2.074	1.069	1.005	0	0	0
627	FLJ40432	176856	hCG2036624	151195	null	-2.237	-2.074	-0.906	1.169	0	0	0
628	PCOLCE	180655	hCG20452.2	5118	procollagen C-endopeptidase enhancer	2.385	2.074	1.068	1.006	0	0	0
629	EID3	100057	hCG1793655.1	493861	null	-2.99	-2.073	-0.905	1.168	0	0	0
630	SERPINB1	124046	hCG1641505.2	1992	serpin peptidase inhibitor, clade B (ovalbumin), member 1	-2.081	-2.073	-0.905	1.168	0	0	0
631	TNMD	210404	hCG20191.2	64102	tenomodulin	-2.957	-2.072	-0.905	1.167	0	0	0
632	IGHM	165161	hCG1686394.2	3507	immunoglobulin heavy constant mu	3.62	2.071	1.067	1.003	0	0	0
633	MLKL	118644	hCG1656098.4	197259	mixed lineage kinase domain-like	-2.255	-2.068	-0.904	1.164	0	0	0
634	KCNJ14	207837	hCG2039999	3770	potassium inwardly-rectifying channel, subfamily J, member 14	-2.867	-2.068	-0.904	1.164	0	0	0
635	ADAM19	108119	hCG15398.4	8728	ADAM metallopeptidase domain 19 (meltrin beta)	-2.59	-2.068	-0.903	1.164	0	0	0
636	CES1	110033	hCG1811542.1	1066	carboxylesterase 1 (monocyte/macrophage serine esterase 1)	-4.028	-2.066	-0.903	1.163	0	0	0
637	SLC7A10	113558	hCG20512.3	56301	solute carrier family 7, (neutral amino acid transporter, y+ system) member 10	3.002	2.064	1.067	0.997	0	0	0
638	H3F3B	206909	hCG1989319.1	3021	H3 histone, family 3B (H3.3B)	-2.095	-2.064	-0.902	1.162	0	0	0
639	DNTTIP2	124232	hCG31941.3	30836	deoxynucleotidyltransferase, terminal, interacting protein 2	-2.116	-2.062	-0.902	1.16	0	0	0
640	C13orf18	202974	hCG28227.3	80183	chromosome 13 open reading frame 18	-2.793	-2.061	-0.901	1.16	0	0	0
641	FLJ14107	122713	hCG1786183.2	80094	null	-2.287	-2.06	-0.901	1.159	0	0	0
642	SLC25A32	200664	hCG15039.3	81034	solute carrier family 25, member 32	-2.653	-2.059	-0.901	1.159	0	0	0
643	GK	184881	hCG1982719	2710	glycerol kinase	-2.857	-2.058	-0.9	1.158	0	0	0
644	LOC442589|LOC441259	108989	hCG2023604	441259	null	3.675	2.057	1.066	0.991	0	0	0
645	GRIA3	204967	hCG14844.3	2892	glutamate receptor, ionotrophic, AMPA 3	3.084	2.049	1.065	0.984	0	0	0
646	NUDCD1	104525	hCG15047.3	84955	NudC domain containing 1	-3.045	-2.046	-0.9	1.147	0	0	0
647	PDE4B	270143	hCG2031469	5142	phosphodiesterase 4B, cAMP-specific (phosphodiesterase E4 dunce homolog, Drosophila)	-3.249	-2.046	-0.899	1.146	0	0	0
648	TMEM88	200951	hCG42039.2	92162	transmembrane protein 88	-3.009	-2.042	-0.899	1.143	0	0	0
649	GPR158	220077	hCG2017381	57512	G protein-coupled receptor 158	-4.345	-2.042	-0.898	1.143	0	0	0
650	NFE2	205836	hCG37258.2	4778	nuclear factor (erythroid-derived 2), 45kDa	-2.763	-2.041	-0.898	1.143	0	0	0
651	PCDH17	134951	hCG27727.2	27253	protocadherin 17	-3.735	-2.039	-0.898	1.142	0	0	0
652	FLJ13448	210058	hCG1777390.1	80219	null	-2.132	-2.037	-0.897	1.14	0	0	0
653	ZNF19	117215	hCG2010338	7567	zinc finger protein 19 (KOX 12)	3.014	2.036	1.064	0.972	0	0	0
654	CCRL2	112106	hCG15322.3	9034	chemokine (C-C motif) receptor-like 2	-2.295	-2.032	-0.897	1.135	0	0	0
655	EFNB2	162498	hCG27196.2	1948	ephrin-B2	-2.767	-2.031	-0.896	1.134	0	0	0
656	LRRC32	162643	hCG40444.2	2615	leucine rich repeat containing 32	-2.145	-2.03	-0.896	1.134	0	0	0
657	C6orf141	184665	hCG1655945.3	135398	chromosome 6 open reading frame 141	2.545	2.029	1.063	0.966	0	0	0
658	ISG20	118954	hCG1775709.2	3669	interferon stimulated exonuclease gene 20kDa	-2.859	-2.028	-0.895	1.132	0	0	0
659	SCHIP1	171198	hCG2022069	29970	schwannomin interacting protein 1	-2.689	-2.027	-0.895	1.132	0	0	0
660	null	135954	hCG1685755.3	hCG1685755.3	null	3.832	2.026	1.062	0.965	0	0	0
661	null	167176	hCG2000758	hCG2000758	null	-2.133	-2.026	-0.895	1.132	0	0	0
662	GZMA	201608	hCG40448.3	3001	granzyme A (granzyme 1, cytotoxic T-lymphocyte-associated serine esterase 3)	2.414	2.026	1.061	0.965	0	0	0
663	LOC144571	268211	hCG2040110	144571	null	2.398	2.023	1.06	0.963	0	0	0
664	HOXB5	131680	hCG29354.2	3215	homeobox B5	3.281	2.023	1.059	0.964	0	0	0
665	SPTBN1	139036	hCG17370.4	6711	spectrin, beta, non-erythrocytic 1	2.524	2.022	1.058	0.964	0	0	0
666	null	234815	hCG2030753	hCG2030753	null	3.609	2.021	1.057	0.964	0	0	0
667	null	107967	hCG1685759.3	hCG1685759.3	null	2.849	2.02	1.056	0.964	0	0	0
668	LOC400986	228934	hCG2002438	400986	null	2.866	2.019	1.055	0.964	0	0	0
669	BCL2A1	174875	hCG201186.3	597	BCL2-related protein A1	-3.324	-2.019	-0.894	1.125	0	0	0
670	ARL13B	186504	hCG26825.2	200894	ADP-ribosylation factor-like 13B	-2.157	-2.018	-0.894	1.124	0	0	0
671	IL7R	200834	hCG37576.2	3575	interleukin 7 receptor	-2.442	-2.015	-0.893	1.121	0	0	0
672	CCR10	172950	hCG1646258.2	2826	chemokine (C-C motif) receptor 10	3.016	2.01	1.054	0.955	0	0	0
673	UGDH	123825	hCG38554.3	7358	UDP-glucose dehydrogenase	-3.011	-2.005	-0.893	1.112	0	0	0
674	null	199566	hCG2041058	hCG2041058	null	2.6	2.003	1.053	0.95	0	0	0
675	MT1E	223856	hCG2025554	4493	metallothionein 1E (functional)	-3.572	-2.002	-0.893	1.11	0	0	0
676	CEBPB	160271	hCG37893.3	1051	CCAAT/enhancer binding protein (C/EBP), beta	-2.333	-2.002	-0.892	1.11	0	0	0
677	IRF7	142759	hCG18132.3	3665	interferon regulatory factor 7	-2.686	-2.001	-0.892	1.11	0	0	0
678	COPS7B	222385	hCG2013106	64708	COP9 constitutive photomorphogenic homolog subunit 7B (Arabidopsis)	2.677	2	1.052	0.948	0	0	0
679	MYO5B	209723	hCG1979218	4645	myosin VB	2.387	2	1.051	0.949	0	0	0
680	SSTR2	211133	hCG1641438.1	6752	somatostatin receptor 2	-2.403	-1.998	-0.891	1.107	0	0	0
681	ZNF331	133600	hCG2009080	55422	zinc finger protein 331	-2.958	-1.998	-0.891	1.107	0	0	0
682	KIAA1443	139841	hCG41744.4	57594	KIAA1443	2.548	1.996	1.051	0.946	0	0	0
683	null	209115	hCG1783211.2	hCG1783211.2	null	-2.893	-1.995	-0.891	1.105	0	0	0
684	WBSCR16	116316	hCG1982806	81554	Williams-Beuren syndrome chromosome region 16	2.569	1.994	1.05	0.944	0	0	0
685	PLSCR2	203033	hCG1640511.3	57047	phospholipid scramblase 2	-2.763	-1.994	-0.89	1.104	0	0	0
686	null	229693	hCG2037027	hCG2037027	null	-3.169	-1.993	-0.89	1.103	0	0	0
687	VILL	170468	hCG42428.2	50853	villin-like	2.447	1.993	1.049	0.944	0	0	0
688	ARID5A	140613	hCG37298.3	10865	AT rich interactive domain 5A (MRF1-like)	-2.883	-1.993	-0.889	1.104	0	0	0
689	WNT2B	128778	hCG40083.3	7482	wingless-type MMTV integration site family, member 2B	-3.693	-1.992	-0.889	1.103	0	0	0
690	null	107676	hCG1686410.4	hCG1686410.4	null	3.149	1.989	1.048	0.941	0	0	0
691	BMP2	193689	hCG39524.3	650	bone morphogenetic protein 2	-2.907	-1.988	-0.889	1.1	0	0	0
692	HIPK3	132892	hCG27568.3	10114	homeodomain interacting protein kinase 3	-2.591	-1.986	-0.888	1.098	0	0	0
693	null	235502	hCG2018506	hCG2018506	null	-3.098	-1.986	-0.888	1.098	0	0	0
694	null	709627	hCG1773551.3	hCG1773551.3	null	2.984	1.985	1.047	0.938	0	0	0
695	ARID5B	163382	hCG1820925.1	84159	AT rich interactive domain 5B (MRF1-like)	-2.444	-1.984	-0.887	1.096	0	0	0
696	FLJ10038	173155	hCG2042213	55056	null	2.145	1.979	1.046	0.933	0	0	0
697	IPLA2(GAMMA)	117625	hCG17116.3	50640	null	-2.133	-1.978	-0.887	1.091	0	0	0
698	C18orf25	183473	hCG2021001	147339	chromosome 18 open reading frame 25	-2.529	-1.976	-0.887	1.089	0	0	0
699	PBEF1	219553	hCG18025.2	10135	pre-B-cell colony enhancing factor 1	-2.447	-1.975	-0.886	1.089	0	0	0
700	CIAS1	130560	hCG1982559	114548	cold autoinflammatory syndrome 1	-2.878	-1.973	-0.886	1.088	0	0	0
701	GPR109A	197520	hCG2016371.1	338442	G protein-coupled receptor 109A	-2.476	-1.972	-0.886	1.087	0	0	0
702	IL1RL1	131513	hCG26685.2	9173	interleukin 1 receptor-like 1	-4.589	-1.971	-0.885	1.086	0	0	0
703	EIF1	208663	hCG1771529.3	10209	eukaryotic translation initiation factor 1	-2.03	-1.971	-0.885	1.086	0	0	0
704	GCA	205292	hCG40272.3	25801	grancalcin, EF-hand calcium binding protein	-2.309	-1.969	-0.884	1.085	0	0	0
705	LOC90113	178847	hCG1778356.2	90113	null	-2.342	-1.969	-0.884	1.085	0	0	0
706	KBTBD2	211514	hCG37345.3	25948	kelch repeat and BTB (POZ) domain containing 2	-2.065	-1.968	-0.884	1.085	0	0	0
707	null	100403	hCG2042102	null	null	2.703	1.967	1.045	0.922	0	0	0
708	RPL7A	226332	hCG2032998	6130	ribosomal protein L7a	-2.732	-1.966	-0.883	1.083	0	0	0
709	SLC11A1	106325	hCG16301.2	6556	solute carrier family 11 (proton-coupled divalent metal ion transporters), member 1	-2.533	-1.965	-0.883	1.082	0	0	0
710	TAP1	151778	hCG17504.2	6890	transporter 1, ATP-binding cassette, sub-family B (MDR/TAP)	-2.171	-1.964	-0.882	1.082	0	0	0
711	MMP3	141151	hCG41473.3	4314	matrix metallopeptidase 3 (stromelysin 1, progelatinase)	-4.627	-1.964	-0.882	1.082	0.65	0.091	0.078
712	DKFZP564I1171	230439	hCG1987797	25845	null	2.24	1.962	1.044	0.918	0.65	0.091	0.078
713	SRXN1	130690	hCG1641060.2	140809	sulfiredoxin 1 homolog (S. cerevisiae)	-2.828	-1.962	-0.882	1.081	0.65	0.091	0.078
714	RAB42	131502	hCG1640416.3	115273	RAB42, member RAS homolog family	2.246	1.961	1.044	0.918	0.65	0.091	0.078
715	IL3RA	206570	hCG2042720	3563	interleukin 3 receptor, alpha (low affinity)	-2.193	-1.961	-0.881	1.079	0.65	0.091	0.078
716	C18orf19	112188	hCG38515.3	125228	chromosome 18 open reading frame 19	-2.654	-1.958	-0.881	1.077	0.65	0.091	0.078
717	RP5-1022P6.2	171273	hCG39118.3	56261	null	-2.212	-1.957	-0.881	1.076	0.65	0.091	0.078
718	ADCY2	110855	hCG1749581.3	108	adenylate cyclase 2 (brain)	2.886	1.956	1.043	0.913	0.65	0.09	0.078
719	TncRNA	228089	hCG2018833	283131	null	-2.967	-1.955	-0.88	1.075	0.65	0.09	0.078
720	BDKRB1	114822	hCG24512.2	623	bradykinin receptor B1	-3.633	-1.953	-0.88	1.074	0.65	0.09	0.078
721	null	115293	hCG2041363	hCG2041363.1	null	-2.577	-1.953	-0.879	1.073	0.65	0.09	0.078
722	ST8SIA4	203385	hCG39565.2	7903	ST8 alpha-N-acetyl-neuraminide alpha-2,8-sialyltransferase 4	-2.528	-1.952	-0.879	1.073	0.65	0.09	0.078
723	HSPA8	201466	hCG2032950	3312	heat shock 70kDa protein 8	-2.398	-1.952	-0.879	1.073	0.65	0.09	0.078
724	null	232356	hCG1795423.2	hCG1795423.2	null	-2.276	-1.951	-0.878	1.073	0.65	0.09	0.078
725	ELL	135840	hCG1642614.3	8178	elongation factor RNA polymerase II	-2.704	-1.951	-0.878	1.073	0.65	0.09	0.078
726	C8orf44|SGK3	108742	hCG18389.3	56260	chromosome 8 open reading frame 44|serum/glucocorticoid regulated kinase family, member 3	2.2	1.95	1.042	0.908	0.65	0.089	0.078
727	null	329508	hCG2009247	hCG2009247	null	-3.001	-1.95	-0.877	1.072	0.65	0.089	0.078
728	IRS1	183403	hCG18361.2	3667	insulin receptor substrate 1	2.345	1.949	1.041	0.908	0.65	0.089	0.078
729	ZNF662	102916	hCG1643107.4	389114	zinc finger protein 662	2.149	1.948	1.04	0.908	0.65	0.089	0.078
730	BAIAP2L1	145049	hCG41326.3	55971	BAI1-associated protein 2-like 1	-2.681	-1.948	-0.877	1.071	0.65	0.089	0.078
731	CD97	203833	hCG27517.3	976	CD97 antigen	-2.295	-1.947	-0.877	1.07	0.65	0.089	0.078
732	null	710963	hCG2007039	hCG2007039	null	2.61	1.946	1.039	0.907	0.65	0.089	0.078
733	CTSG	168383	hCG40184.2	1511	cathepsin G	2.472	1.946	1.039	0.908	0.65	0.089	0.078
734	MYCPBP	165331	hCG1786873.2	10260	c-myc promoter binding protein	-2.628	-1.945	-0.876	1.069	0.65	0.088	0.078
735	LOC440722	142084	hCG1984091	440722	null	2.436	1.944	1.038	0.906	0.65	0.088	0.078
736	ZNF85	186354	hCG1818873.1	7639	zinc finger protein 85 (HPF4, HTF1)	2.802	1.942	1.037	0.905	0.65	0.088	0.078
737	null	118870	hCG2042206.1	hCG2042206.1	null	2.341	1.941	1.036	0.905	0.65	0.088	0.078
738	EIF4A1	236093	hCG43753.1	1973	eukaryotic translation initiation factor 4A, isoform 1	-2.25	-1.94	-0.876	1.064	0.65	0.088	0.078
739	2'-PDE	166213	hCG1639804.2	201626	null	-2.486	-1.938	-0.876	1.063	0.65	0.088	0.078
740	BTBD7	205367	hCG2031289	55727	BTB (POZ) domain containing 7	-2.236	-1.938	-0.875	1.063	0.65	0.088	0.078
741	FNDC5	202365	hCG39691.4	252995	fibronectin type III domain containing 5	2.699	1.938	1.035	0.903	0.65	0.088	0.078
742	TUBB2C	168915	hCG96138.4	10383	tubulin, beta 2C	-2.241	-1.938	-0.875	1.063	0.65	0.088	0.078
743	LOC284033	694745	NM_175903.2	284033	null	2.846	1.936	1.034	0.902	0.65	0.087	0.078
744	SFRP4	169003	hCG15495.3	6424	secreted frizzled-related protein 4	-2.715	-1.935	-0.874	1.06	0.65	0.087	0.078
745	ACVR1B	159274	hCG37965.3	91	activin A receptor, type IB	-2.253	-1.934	-0.874	1.06	0.65	0.087	0.078
746	MEIS1	121040	hCG1818196.1	4211	Meis1, myeloid ecotropic viral integration site 1 homolog (mouse)	2.247	1.934	1.034	0.9	0.65	0.087	0.078
747	null	180469	hCG1794347.1	hCG1794347.1	null	-2.761	-1.934	-0.874	1.06	0.65	0.087	0.078
748	null	199704	hCG1750237.3	hCG1750237.3	null	2.395	1.933	1.033	0.9	0.65	0.087	0.078
749	CIDEA	215767	hCG1780956.2	1149	cell death-inducing DFFA-like effector a	2.802	1.929	1.032	0.897	0.65	0.087	0.078
750	ZNF652	114791	hCG27356.5	22834	zinc finger protein 652	2.782	1.929	1.031	0.898	0.65	0.087	0.078
751	WTAP	227679	hCG34028.4	9589	Wilms tumor 1 associated protein	-2.201	-1.928	-0.873	1.055	0.65	0.086	0.078
752	HOXC10	141984	hCG23354.2	3226	homeobox C10	2.071	1.927	1.03	0.897	0.65	0.086	0.078
753	ERN1	227341	hCG40531.3	2081	endoplasmic reticulum to nucleus signalling 1	-2.442	-1.927	-0.873	1.054	0.65	0.086	0.078
754	ANG|RNASE4	217383	hCG40476.4	283	angiogenin, ribonuclease, RNase A family, 5|ribonuclease, RNase A family, 4	2.203	1.925	1.029	0.896	0.65	0.086	0.078
755	FLJ13769	145057	hCG1780996.1	80079	null	-2.655	-1.92	-0.873	1.048	0.65	0.086	0.078
756	LBP	154033	hCG38060.4	3929	lipopolysaccharide binding protein	-3.515	-1.92	-0.872	1.048	0.65	0.086	0.078
757	PRO2852	710900	hCG2033684	114224	null	-1.983	-1.92	-0.872	1.048	0.65	0.086	0.078
758	null	107532	hCG28045.2	null	null	3.677	1.92	1.029	0.891	0.65	0.086	0.078
759	RUNX1T1	122830	hCG20715.2	862	runt-related transcription factor 1; translocated to, 1 (cyclin D-related)	2.634	1.918	1.028	0.89	0.65	0.086	0.078
760	DLEU2	188476	hCG27742.2	8847	deleted in lymphocytic leukemia, 2	2.521	1.916	1.027	0.889	0.65	0.085	0.078
761	LOC388508	218160	hCG2039400	388508	null	2.435	1.914	1.026	0.888	0.65	0.085	0.078
762	CDCP1	174547	hCG15444.3	64866	CUB domain containing protein 1	-2.712	-1.913	-0.872	1.042	0.65	0.085	0.078
763	C14orf132	128414	hCG1785399.2	56967	chromosome 14 open reading frame 132	2.526	1.913	1.025	0.887	0.65	0.085	0.078
764	ELF1	115907	hCG32769.3	1997	E74-like factor 1 (ets domain transcription factor)	-2.078	-1.913	-0.871	1.041	0.65	0.085	0.078
765	CSNK1D	157206	hCG18806.2	1453	casein kinase 1, delta	-2.023	-1.912	-0.871	1.041	0.65	0.085	0.078
766	null	109917	hCG1820786.1	hCG1820786.1	null	3.133	1.911	1.025	0.886	0.65	0.085	0.078
767	SLC25A37	163001	hCG16687.2	51312	solute carrier family 25, member 37	-2.302	-1.911	-0.87	1.04	0.65	0.085	0.078
768	TIGA1	141605	hCG1810794.1	114915	null	2.4	1.91	1.024	0.886	0.65	0.085	0.078
769	STS-1	189125	hCG19082.3	84959	null	-3.36	-1.909	-0.87	1.039	0.65	0.084	0.078
770	JMJD1C	173320	hCG2024603.1	221037	jumonji domain containing 1C	-2.15	-1.909	-0.87	1.04	0.65	0.084	0.078
771	FCN1	123595	hCG19116.4	2219	ficolin (collagen/fibrinogen domain containing) 1	-2.571	-1.908	-0.869	1.039	0.65	0.084	0.078
772	RNPC3	175816	hCG2028285	55599	RNA-binding region (RNP1, RRM) containing 3	2.042	1.908	1.023	0.885	0.65	0.084	0.078
773	PTGER2	119084	hCG2013357	5732	prostaglandin E receptor 2 (subtype EP2), 53kDa	-2.342	-1.908	-0.869	1.039	0.65	0.084	0.078
774	null	192696	R26_hCT1645110.2	null	null	-3.116	-1.907	-0.869	1.039	0.65	0.084	0.078
775	ZNF226	178824	hCG1642736.2	7769	zinc finger protein 226	2.395	1.907	1.022	0.885	0.65	0.084	0.078
776	PAK2	104387	hCG2003971	5062	p21 (CDKN1A)-activated kinase 2	-2.239	-1.906	-0.868	1.038	0.65	0.084	0.078
777	PITPNB	107235	hCG41089.3	23760	phosphatidylinositol transfer protein, beta	-2.17	-1.906	-0.868	1.038	0.65	0.084	0.078
778	CDCA7L	144979	hCG40002.4	55536	cell division cycle associated 7-like	2.506	1.904	1.022	0.882	0.65	0.083	0.078
779	EMR3	195696	hCG95683.3	84658	egf-like module containing, mucin-like, hormone receptor-like 3	-3.512	-1.903	-0.867	1.036	0.65	0.083	0.078
780	WDSOF1	196524	hCG15038.4	25879	WD repeats and SOF1 domain containing	-2.515	-1.903	-0.867	1.036	0.65	0.083	0.078
781	HSPC159	151627	hCG1986781	29094	null	-1.978	-1.902	-0.867	1.035	0.65	0.083	0.078
782	null	683116	hCG1988117.1	hCG1988117.1	null	-3.368	-1.9	-0.866	1.033	0.65	0.083	0.078
783	C1orf165	130750	hCG38197.3	79656	chromosome 1 open reading frame 165	3.037	1.898	1.021	0.878	0.65	0.083	0.078
784	TRPV3	174307	hCG1776737.2	162514	transient receptor potential cation channel, subfamily V, member 3	2.65	1.897	1.02	0.877	0.65	0.083	0.078
785	RGS18	197413	hCG41000.2	64407	regulator of G-protein signalling 18	-2.456	-1.896	-0.866	1.03	0.65	0.083	0.078
786	ANXA1	113729	hCG17305.3	301	annexin A1	-2.537	-1.894	-0.866	1.028	0.65	0.083	0.078
787	RNF182	106266	hCG1647724.3	221687	ring finger protein 182	-3.264	-1.894	-0.865	1.029	0.65	0.083	0.078
788	PDLIM2	693712	hCG15997.3	64236	PDZ and LIM domain 2 (mystique)	2.705	1.893	1.019	0.874	0.65	0.082	0.078
789	null	235694	hCG1998912.1	hCG1998912.1	null	2.155	1.893	1.018	0.875	0.65	0.082	0.078
790	MT1A	204773	hCG2025554	4489	metallothionein 1A (functional)	-3.215	-1.893	-0.865	1.028	0.65	0.082	0.078
791	LOC120318	229934	hCG1642882.3	120318	null	2.274	1.892	1.018	0.875	0.65	0.082	0.078
792	IL18RAP	104771	hCG28161.2	8807	interleukin 18 receptor accessory protein	-2.749	-1.891	-0.865	1.026	0.65	0.082	0.078
793	null	234285	hCG34808.2	hCG34808.2	null	-2.557	-1.89	-0.864	1.025	0.65	0.082	0.078
794	NCOA7	196687	hCG2030497	135112	nuclear receptor coactivator 7	-2.622	-1.889	-0.864	1.025	0.65	0.082	0.078
795	TncRNA	176064	hCG2018832	283131	null	-2.547	-1.883	-0.864	1.019	0.65	0.082	0.078
796	null	106804	hCG2040811	hCG2040811	null	3.217	1.883	1.017	0.866	0.65	0.082	0.078
797	null	195641	392786_rc	ABI392786	null	2.446	1.883	1.016	0.866	0.65	0.082	0.078
798	null	214489	hCG1820433.1	hCG1820433.1	null	2.638	1.882	1.015	0.866	0.65	0.081	0.078
799	LOC153561	176749	hCG19123.3	153561	null	2.32	1.882	1.015	0.867	0.65	0.081	0.078
800	AKAP12	109421	hCG21985.2	9590	A kinase (PRKA) anchor protein (gravin) 12	-2.453	-1.882	-0.863	1.018	0.65	0.081	0.078
801	KIAA0961	127161	hCG42405.2	22835	null	2.396	1.881	1.014	0.867	0.65	0.081	0.078
802	null	511888	hCG2039027	hCG2039027	null	2.338	1.88	1.013	0.867	0.65	0.081	0.078
803	CKMT2	212322	hCG37128.4	1160	creatine kinase, mitochondrial 2 (sarcomeric)	-3.006	-1.88	-0.863	1.017	0.65	0.081	0.078
804	SYNJ2	131799	hCG18163.2	8871	synaptojanin 2	-2.449	-1.878	-0.863	1.016	0.65	0.081	0.078
805	SREBF1	112810	hCG31441.3	6720	sterol regulatory element binding transcription factor 1	2.679	1.878	1.012	0.866	0.65	0.081	0.078
806	ASXL1	173650	hCG38816.3	171023	additional sex combs like 1 (Drosophila)	-2.047	-1.876	-0.862	1.014	0.65	0.081	0.078
807	DCAMKL1	202776	hCG32199.3	9201	doublecortin and CaM kinase-like 1	2.157	1.876	1.012	0.864	0.65	0.08	0.078
808	null	120459	hCG1757665.3	hCG1757665.3	null	2.187	1.876	1.011	0.865	0.65	0.08	0.078
809	NUPL1	119407	hCG29825.3	9818	nucleoporin like 1	-2.151	-1.874	-0.862	1.013	0.65	0.08	0.078
810	SLC18A2	192063	hCG39783.3	6571	solute carrier family 18 (vesicular monoamine), member 2	2.477	1.874	1.01	0.864	0.65	0.08	0.078
811	ZNF133	154357	hCG2043113	7692	zinc finger protein 133 (clone pHZ-13)	1.983	1.874	1.009	0.865	0.65	0.08	0.078
812	RNF138	160014	hCG2020693	51444	ring finger protein 138	-2.097	-1.874	-0.862	1.012	0.65	0.08	0.078
813	KA21	157162	hCG1749905.3	125113	null	2.701	1.873	1.009	0.865	0.65	0.08	0.078
814	null	228907	hCG2028903	hCG2028903	null	2.311	1.872	1.008	0.864	0.65	0.08	0.078
815	PIP5K1A	143730	hCG1811975.2	8394	phosphatidylinositol-4-phosphate 5-kinase, type I, alpha	-2.012	-1.871	-0.861	1.01	0.65	0.08	0.078
816	C14orf102	102059	hCG21751.3	55051	chromosome 14 open reading frame 102	2.358	1.871	1.007	0.863	0.65	0.08	0.078
817	KIAA1622	182510	hCG2029012	57718	KIAA1622	-2.629	-1.871	-0.861	1.01	0.65	0.08	0.078
818	BAZ1A	209809	hCG21172.3	11177	bromodomain adjacent to zinc finger domain, 1A	-2.563	-1.869	-0.86	1.009	0.65	0.079	0.078
819	IFI16	161333	hCG1995098.1	3428	interferon, gamma-inducible protein 16	-2.239	-1.868	-0.86	1.008	0.65	0.079	0.078
820	KLF5	156864	hCG32789.3	688	Kruppel-like factor 5 (intestinal)	-2.837	-1.867	-0.86	1.008	0.65	0.079	0.078
821	null	175628	hCG2041158	hCG2041158	null	2.546	1.865	1.007	0.859	0.65	0.079	0.078
822	IL1R1	160297	hCG28158.2	3554	interleukin 1 receptor, type I	-2.291	-1.863	-0.859	1.003	0.65	0.079	0.078
823	SFRS7	219323	hCG15878.3	6432	splicing factor, arginine/serine-rich 7, 35kDa	-2.005	-1.862	-0.859	1.003	0.65	0.079	0.078
824	TGM2	213676	hCG37145.3	7052	transglutaminase 2 (C polypeptide, protein-glutamine-gamma-glutamyltransferase)	-3.424	-1.861	-0.859	1.002	0.65	0.079	0.078
825	KRT23	109356	hCG1749891.2	25984	keratin 23 (histone deacetylase inducible)	-2.796	-1.86	-0.858	1.002	0.65	0.079	0.078
826	RCC2	138352	hCG25129.3	55920	regulator of chromosome condensation 2	-2.151	-1.86	-0.858	1.002	0.65	0.079	0.078
827	PITPNC1	117142	hCG1817985.1	26207	phosphatidylinositol transfer protein, cytoplasmic 1	-2.154	-1.859	-0.858	1.001	0.65	0.079	0.078
828	null	116168	hCG1998530	hCG1998530	null	2.239	1.858	1.006	0.852	0.65	0.078	0.078
829	RHOU	130933	hCG14873.3	58480	ras homolog gene family, member U	-2.087	-1.858	-0.857	1	0.65	0.078	0.078
830	LOC387787	159317	hCG27406.2	387787	null	2.687	1.857	1.005	0.852	0.65	0.078	0.078
831	LOC401308	138302	hCG1744783.2	401308	null	-2.295	-1.855	-0.857	0.998	0.65	0.078	0.078
832	NBLA00301	153194	hCG1643615.3	79804	null	2.744	1.855	1.004	0.85	0.65	0.078	0.078
833	GNPNAT1	210479	hCG22673.2	64841	glucosamine-phosphate N-acetyltransferase 1	-3.265	-1.854	-0.857	0.997	0.65	0.078	0.078
834	null	108260	hCG2042063.1	hCG2042063.1	null	3.883	1.854	1.004	0.85	0.65	0.078	0.078
835	PRKCB1	124799	hCG1810821.1	5579	protein kinase C, beta 1	-2.665	-1.852	-0.856	0.995	1.299	0.156	0.141
836	DUSP14	106227	hCG28185.3	11072	dual specificity phosphatase 14	-2.282	-1.85	-0.856	0.994	1.299	0.155	0.141
837	MT1M	206220	hCG2025554	4499	metallothionein 1M	-3.537	-1.85	-0.856	0.994	1.299	0.155	0.141
838	null	161925	hCG1808139.2	hCG1808139.2	null	-2.419	-1.848	-0.855	0.993	1.299	0.155	0.141
839	MGC13024	210580	hCG21162.4	93129	null	2.234	1.847	1.003	0.844	1.299	0.155	0.142
840	CHORDC1	183675	hCG2032534	26973	cysteine and histidine-rich domain (CHORD)-containing 1	-2.192	-1.846	-0.855	0.991	1.299	0.155	0.141
841	TA-PP2C	183184	hCG41287.4	160760	null	-2.145	-1.845	-0.855	0.991	1.299	0.154	0.141
842	MT1J	227956	hCG2041567	4498	metallothionein 1J	-3.036	-1.845	-0.854	0.99	1.299	0.154	0.141
843	MFSD2	170831	hCG1654498.2	84879	major facilitator superfamily domain containing 2	-3.1	-1.845	-0.854	0.991	1.299	0.154	0.141
844	null	186770	hCG1781151.1	hCG1781151.1	null	2.194	1.843	1.002	0.841	1.299	0.154	0.142
845	USP48	182125	hCG1812038.1	84196	ubiquitin specific peptidase 48	2.356	1.842	1.002	0.841	1.299	0.154	0.142
846	SERPINB8	226878	hCG1978757	5271	serpin peptidase inhibitor, clade B (ovalbumin), member 8	-2.586	-1.842	-0.854	0.989	1.299	0.154	0.141
847	FANCM	714221	hCG2039373	57697	Fanconi anemia, complementation group M	2.487	1.841	1.001	0.84	1.299	0.153	0.142
848	NOP5/NOP58	192223	hCG32478.2	51602	null	-2.164	-1.839	-0.853	0.986	1.299	0.153	0.141
849	SBDSP	234712	hCG95797.3	155370	Shwachman-Bodian-Diamond syndrome pseudogene	-2.673	-1.836	-0.853	0.983	1.299	0.153	0.141
850	MESP1	148734	hCG27219.2	55897	mesoderm posterior 1 homolog (mouse)	2.007	1.836	1	0.836	1.299	0.153	0.142
851	FLJ21272	206696	NM_025032.1	80100	null	2.747	1.833	0.999	0.834	1.299	0.153	0.142
852	FLJ12700	179681	hCG1738740.2	79970	null	2.324	1.832	0.999	0.833	1.299	0.152	0.142
853	TDG	228774	hCG2015268	6996	thymine-DNA glycosylase	-2.023	-1.831	-0.853	0.979	1.299	0.152	0.141
854	ZNF441	198598	hCG2036858	126068	zinc finger protein 441	2.48	1.83	0.998	0.832	1.299	0.152	0.142
855	HOXA6	209734	hCG1640625.3	3203	homeobox A6	2.078	1.828	0.997	0.831	1.299	0.152	0.142
856	UBE2S	153835	hCG1818008.1	27338	ubiquitin-conjugating enzyme E2S	-2.426	-1.827	-0.852	0.975	1.299	0.152	0.141
857	null	115686	hCG2041276	hCG2041276	null	2.263	1.826	0.997	0.829	1.299	0.152	0.142
858	LOC283337	227207	hCG1646778.4	283337	null	2.211	1.826	0.996	0.829	1.299	0.151	0.142
859	null	190653	hCG1810795.1	hCG1810795.1	null	2.249	1.825	0.995	0.829	1.299	0.151	0.142
860	COX11	154522	hCG2000337	1353	COX11 homolog, cytochrome c oxidase assembly protein (yeast)	2.227	1.822	0.995	0.828	1.299	0.151	0.142
861	HSPA1A	210740	hCG2019614	3303	heat shock 70kDa protein 1A	-2.767	-1.82	-0.852	0.968	1.299	0.151	0.141
862	null	103115	hCG15011.4	hCG15011.4	null	3.202	1.82	0.994	0.826	1.299	0.151	0.142
863	NHSL1	131891	hCG18281.4	57224	NHS-like 1	3.077	1.819	0.993	0.826	1.299	0.151	0.142
864	CRISPLD2	170538	hCG1731661.2	83716	cysteine-rich secretory protein LCCL domain containing 2	-3.01	-1.815	-0.851	0.963	1.299	0.15	0.141
865	PITX2	167147	hCG21422.3	5308	paired-like homeodomain transcription factor 2	2.789	1.813	0.993	0.82	1.299	0.15	0.142
866	IDI1	215616	hCG24699.2	3422	isopentenyl-diphosphate delta isomerase 1	-1.985	-1.812	-0.851	0.961	1.299	0.15	0.141
867	CEACAM1	173181	hCG21881.4	634	carcinoembryonic antigen-related cell adhesion molecule 1 (biliary glycoprotein)	-2.589	-1.811	-0.851	0.961	1.299	0.15	0.141
868	null	105838	hCG1815088.1	hCG1815088.1	null	2.763	1.811	0.992	0.819	1.299	0.15	0.142
869	FKBP7	119525	hCG43239.2	51661	FK506 binding protein 7	2.209	1.811	0.991	0.82	1.299	0.149	0.142
870	FAM70A	166865	hCG1811025.1	55026	family with sequence similarity 70, member A	2.908	1.811	0.991	0.82	1.299	0.149	0.142
871	LOC390294	148701	hCG1790542.1	390294	null	-2.162	-1.81	-0.85	0.96	1.299	0.149	0.141
872	null	205682	hCG1769458.2	hCG1769458.2	null	2.597	1.809	0.99	0.819	1.299	0.149	0.142
873	RNF138P1	340987	hCG2002997	379013	ring finger protein 138 pseudogene 1	-2.187	-1.809	-0.85	0.959	1.299	0.149	0.141
874	null	192313	hCG1655110.3	null	null	2.061	1.807	0.99	0.818	1.299	0.149	0.142
875	LEP	121509	hCG33000.2	3952	leptin (obesity homolog, mouse)	-3.271	-1.806	-0.85	0.956	1.299	0.148	0.141
876	SACS	215207	hCG1812885.1	26278	spastic ataxia of Charlevoix-Saguenay (sacsin)	-2.657	-1.806	-0.85	0.956	1.299	0.148	0.141
877	null	233578	hCG1981682	hCG1981682	null	-2.51	-1.806	-0.849	0.957	1.299	0.148	0.141
878	AGTR1	105197	hCG2022206.1	185	angiotensin II receptor, type 1	2.168	1.805	0.989	0.817	1.299	0.148	0.142
879	CDKN1C	184425	hCG1782992.2	1028	cyclin-dependent kinase inhibitor 1C (p57, Kip2)	2.158	1.805	0.988	0.817	1.299	0.148	0.142
880	H2AFX	206444	hCG39396.2	3014	H2A histone family, member X	-2.358	-1.804	-0.849	0.955	1.299	0.148	0.141
881	SIX1	113710	hCG21920.2	6495	sine oculis homeobox homolog 1 (Drosophila)	2.315	1.804	0.988	0.817	1.299	0.147	0.142
882	SERPINA3	165806	hCG2039549.1	12	serpin peptidase inhibitor, clade A (alpha-1 antiproteinase, antitrypsin), member 3	-2.381	-1.803	-0.849	0.955	1.299	0.147	0.141
883	MTRF1L	713353	hCG2029919	54516	mitochondrial translational release factor 1-like	-1.978	-1.803	-0.848	0.954	1.299	0.147	0.141
884	CHIC2	113952	hCG20674.3	26511	cysteine-rich hydrophobic domain 2	-2.25	-1.802	-0.848	0.954	1.299	0.147	0.141
885	null	205389	hCG1786715.2	hCG1786715.2	null	2.157	1.802	0.987	0.815	1.299	0.147	0.142
886	null	176523	hCG2040351	hCG2040351	null	-2.491	-1.802	-0.848	0.954	1.299	0.147	0.141
887	null	704929	hCG1741841.2	hCG1741841.2	null	2.211	1.801	0.986	0.815	1.299	0.146	0.142
888	ASAH1	125666	hCG28255.3	427	N-acylsphingosine amidohydrolase (acid ceramidase) 1	-2.298	-1.8	-0.847	0.952	1.299	0.146	0.141
889	UCHL1	192628	hCG33087.3	7345	ubiquitin carboxyl-terminal esterase L1 (ubiquitin thiolesterase)	-3.029	-1.799	-0.847	0.952	1.299	0.146	0.141
890	ITGA11	200889	hCG23809.3	22801	integrin, alpha 11	2.121	1.799	0.986	0.813	1.299	0.146	0.142
891	PSCD1	187236	hCG40471.3	9267	pleckstrin homology, Sec7 and coiled-coil domains 1(cytohesin 1)	-2.006	-1.798	-0.847	0.952	1.299	0.146	0.141
892	null	230244	hCG1728572.2	BE465043	null	-2.584	-1.798	-0.846	0.952	1.299	0.146	0.141
893	LHFPL2	134321	hCG37744.3	10184	lipoma HMGIC fusion partner-like 2	-2.319	-1.797	-0.846	0.951	1.299	0.145	0.141
894	ANGPT2	193875	hCG1818585.1	285	angiopoietin 2	-2.174	-1.796	-0.846	0.95	1.299	0.145	0.141
895	null	222424	hCG2042673	hCG2042673	null	-3.079	-1.796	-0.845	0.95	1.299	0.145	0.141
896	CHTF18	171293	hCG1985551	63922	CTF18, chromosome transmission fidelity factor 18 homolog (S. cerevisiae)	2.686	1.795	0.985	0.81	1.299	0.145	0.142
897	ANKRD37	173294	hCG16632.2	353322	ankyrin repeat domain 37	-2.216	-1.795	-0.845	0.95	1.299	0.145	0.141
898	ITGAX	193647	hCG1789754.2	3687	integrin, alpha X (antigen CD11C (p150), alpha polypeptide)	-3.058	-1.794	-0.845	0.95	1.299	0.145	0.141
899	PCK2	138185	hCG40169.3	5106	phosphoenolpyruvate carboxykinase 2 (mitochondrial)	2.473	1.792	0.984	0.808	1.299	0.145	0.142
900	null	234027	hCG1793424.2	hCG1793424.2	null	-2.142	-1.792	-0.844	0.948	1.299	0.144	0.141
901	U2AF2	132109	hCG92377.3	11338	U2 (RNU2) small nuclear RNA auxiliary factor 2	-2.401	-1.792	-0.844	0.948	1.299	0.144	0.141
902	null	232985	hCG2004844	hCG2004844	null	2.087	1.791	0.984	0.807	1.299	0.144	0.142
903	null	234829	hCG1980041	hCG1980041	null	2.366	1.79	0.983	0.806	1.299	0.144	0.142
904	C14orf39	216857	hCG1811903.2	317761	chromosome 14 open reading frame 39	2.193	1.789	0.982	0.807	1.299	0.144	0.142
905	HSPCA	160490	hCG1814169.1	3320	heat shock 90kDa protein 1, alpha	-2.088	-1.788	-0.844	0.944	1.299	0.144	0.141
906	TESSP1	203961	hCG15622.3	360226	null	-2.51	-1.787	-0.843	0.944	1.299	0.143	0.141
907	null	203349	R26_hCT1961073	null	null	-2.272	-1.787	-0.843	0.944	1.299	0.143	0.141
908	null	235812	hCG1641521.3	ABI378277	null	2.353	1.786	0.982	0.804	1.299	0.143	0.142
909	null	234887	hCG2006899	hCG2006899	null	2.838	1.786	0.981	0.805	1.299	0.143	0.142
910	DCI	135848	hCG41028.2	1632	dodecenoyl-Coenzyme A delta isomerase (3,2 trans-enoyl-Coenzyme A isomerase)	1.91	1.786	0.98	0.805	1.299	0.143	0.142
911	HIST1H2AL	144265	hCG1743060.2	8332	histone 1, H2al	-2.42	-1.785	-0.843	0.943	1.299	0.143	0.141
912	FGF1	180426	hCG36953.3	2246	fibroblast growth factor 1 (acidic)	-1.919	-1.785	-0.842	0.943	1.299	0.142	0.141
913	MMP23A|MMP23B	430835	NM_006983.1	8511	matrix metallopeptidase 23A|matrix metallopeptidase 23B	2.565	1.784	0.98	0.804	1.299	0.142	0.142
914	ADSSL1	177080	hCG31691.2	122622	adenylosuccinate synthase like 1	2.412	1.783	0.979	0.804	1.299	0.142	0.142
915	ZNF167	172361	hCG14634.2	55888	zinc finger protein 167	2.72	1.783	0.978	0.804	1.299	0.142	0.142
916	ALOX5	212170	hCG18416.3	240	arachidonate 5-lipoxygenase	-2.127	-1.782	-0.842	0.94	1.299	0.142	0.141
917	HMGCS1	193122	hCG36936.3	3157	3-hydroxy-3-methylglutaryl-Coenzyme A synthase 1 (soluble)	-2.115	-1.782	-0.842	0.94	1.299	0.142	0.141
918	ZNF589	109622	hCG18069.4	51385	zinc finger protein 589	2.294	1.782	0.978	0.804	1.299	0.142	0.142
919	TICAM1	208261	hCG1811753.1	148022	toll-like receptor adaptor molecule 1	-2.384	-1.781	-0.841	0.94	1.299	0.141	0.141
920	TUBB6	159731	hCG1641604.4	84617	tubulin, beta 6	-2.074	-1.781	-0.841	0.94	1.949	0.212	0.197
921	null	229897	hCG17429.3	hCG17429.3	null	-2.302	-1.78	-0.841	0.94	1.949	0.212	0.197
922	ZNF436	207678	hCG38843.4	80818	zinc finger protein 436	-2.298	-1.78	-0.84	0.94	1.949	0.211	0.197
923	WDR43	119933	hCG16536.3	23160	WD repeat domain 43	-2.24	-1.779	-0.84	0.939	1.949	0.211	0.197
924	MT2A	146368	hCG2025554	4502	metallothionein 2A	-3.037	-1.779	-0.84	0.939	1.949	0.211	0.197
925	FAM84B	147978	hCG1814391.2	157638	family with sequence similarity 84, member B	2.308	1.778	0.977	0.801	1.949	0.211	0.197
926	LOC442647	232317	hCG1990634	442647	null	2.165	1.777	0.977	0.801	1.949	0.21	0.197
927	GRCC10	197519	hCG25951.4	113246	null	2.303	1.777	0.976	0.801	1.949	0.21	0.197
928	null	234842	hCG1981904.1	hCG1981904.1	null	2.455	1.777	0.975	0.802	1.949	0.21	0.197
929	null	131041	hCG1781644.2	hCG1781644.2	null	2.416	1.776	0.975	0.802	1.949	0.21	0.197
930	STARD13	579970	hCG32808.4	90627	START domain containing 13	-2.162	-1.776	-0.84	0.936	1.949	0.21	0.197
931	RASD1	115431	hCG31439.2	51655	RAS, dexamethasone-induced 1	-2.676	-1.776	-0.839	0.936	1.949	0.209	0.197
932	null	231304	hCG2006312.1	hCG2006312.1	null	2.295	1.775	0.974	0.801	1.949	0.209	0.197
933	CLIC4	161734	hCG24047.3	25932	chloride intracellular channel 4	-2.014	-1.775	-0.839	0.936	1.949	0.209	0.197
934	GCHFR	215327	hCG38967.2	2644	GTP cyclohydrolase I feedback regulator	2.148	1.774	0.973	0.8	1.949	0.209	0.197
935	CGGBP1	176580	hCG1641589.3	8545	CGG triplet repeat binding protein 1	-2.051	-1.773	-0.839	0.935	1.949	0.208	0.197
936	null	712673	hCG1741982.1	hCG1741982.1	null	-2.332	-1.773	-0.838	0.935	1.949	0.208	0.197
937	ODC1	118774	hCG21951.2	4953	ornithine decarboxylase 1	-2.039	-1.771	-0.838	0.933	1.949	0.208	0.197
938	UBE2D3	224445	hCG2028213	7323	ubiquitin-conjugating enzyme E2D 3 (UBC4/5 homolog, yeast)	-1.99	-1.77	-0.838	0.933	1.949	0.208	0.197
939	LOC132241	224909	hCG2022618	132241	null	2.256	1.77	0.973	0.797	1.949	0.208	0.197
940	TMEM35	189353	hCG20410.2	59353	transmembrane protein 35	2.627	1.769	0.972	0.796	1.949	0.207	0.197
941	null	233460	hCG2002402	hCG2002402	null	2.249	1.768	0.972	0.796	1.949	0.207	0.197
942	null	164455	hCG19589.2	hCG19589.2	null	-2.339	-1.768	-0.837	0.93	1.949	0.207	0.197
943	SLC30A1	115022	hCG24259.2	7779	solute carrier family 30 (zinc transporter), member 1	-2.057	-1.767	-0.837	0.93	1.949	0.207	0.197
944	RHBDL1	180650	hCG22418.3	9028	rhomboid, veinlet-like 1 (Drosophila)	2.5	1.767	0.971	0.795	1.949	0.206	0.197
945	KIT	207413	hCG22160.2	3815	v-kit Hardy-Zuckerman 4 feline sarcoma viral oncogene homolog	2.326	1.767	0.97	0.796	1.949	0.206	0.197
946	ELF1	210935	hCG32769.3	1997	E74-like factor 1 (ets domain transcription factor)	-2.004	-1.766	-0.837	0.93	1.949	0.206	0.197
947	C1orf186	163393	hCG1656007.2	440712	chromosome 1 open reading frame 186	3.393	1.764	0.97	0.794	1.949	0.206	0.197
948	MYCPBP	158124	hCG2041267	10260	c-myc promoter binding protein	-2.243	-1.764	-0.836	0.927	1.949	0.206	0.197
949	SIAE	107741	hCG39813.2	54414	sialic acid acetylesterase	-2.973	-1.763	-0.836	0.927	1.949	0.205	0.197
950	ASAH1	102596	hCG28255.3	427	N-acylsphingosine amidohydrolase (acid ceramidase) 1	-2.396	-1.763	-0.836	0.927	1.949	0.205	0.197
951	MGC34821	227629	hCG21315.2	283238	null	2.316	1.762	0.969	0.793	1.949	0.205	0.197
952	BLNK	171290	hCG24650.3	29760	B-cell linker	2.907	1.761	0.969	0.792	1.949	0.205	0.197
953	IL1RN	166415	hCG1733963.2	3557	interleukin 1 receptor antagonist	-3.254	-1.76	-0.835	0.925	1.949	0.204	0.197
954	UPP1	219582	hCG2009894	7378	uridine phosphorylase 1	-2.846	-1.757	-0.835	0.922	1.949	0.204	0.197
955	FKBP10	116397	hCG1771525.1	60681	FK506 binding protein 10, 65 kDa	2.176	1.756	0.968	0.788	1.949	0.204	0.197
956	CTPS	134052	hCG22868.2	1503	CTP synthase	-2.213	-1.756	-0.835	0.921	1.949	0.204	0.197
957	null	232086	hCG2042278	hCG2042278	null	2.306	1.756	0.967	0.789	1.949	0.204	0.197
958	ACP6	168068	hCG37040.3	51205	acid phosphatase 6, lysophosphatidic	2.068	1.756	0.967	0.789	1.949	0.203	0.197
959	null	233166	hCG2017908	hCG2017908	null	-2.502	-1.755	-0.834	0.921	1.949	0.203	0.197
960	HAL	181086	hCG33111.1	3034	histidine ammonia-lyase	-3.116	-1.755	-0.834	0.92	1.949	0.203	0.197
961	COLQ	135437	hCG1811147.1	8292	collagen-like tail subunit (single strand of homotrimer) of asymmetric acetylcholinesterase	2.254	1.754	0.966	0.788	1.949	0.203	0.197
962	GPR109B	134579	hCG2016371.1	8843	G protein-coupled receptor 109B	-2.298	-1.752	-0.834	0.918	1.949	0.203	0.197
963	SDK1	175369	hCG2036979	221935	sidekick homolog 1 (chicken)	2.35	1.752	0.966	0.786	1.949	0.202	0.197
964	FLJ12800	203629	hCG1779435.2	64925	null	2.231	1.751	0.965	0.786	1.949	0.202	0.197
965	MSN	129188	hCG18939.2	4478	moesin	-1.911	-1.751	-0.833	0.918	1.949	0.202	0.197
966	TIMP2	229020	hCG1987675	7077	TIMP metallopeptidase inhibitor 2	2.965	1.751	0.964	0.786	1.949	0.202	0.197
967	null	231660	hCG1795376.1	hCG1795376.1	null	2.853	1.75	0.964	0.786	1.949	0.202	0.197
968	null	231625	hCG2004422	hCG2004422	null	2.603	1.75	0.963	0.786	1.949	0.201	0.197
969	NRAS	103666	hCG38454.2	4893	neuroblastoma RAS viral (v-ras) oncogene homolog	-2.029	-1.75	-0.833	0.916	1.949	0.201	0.197
970	HOXA7	221686	hCG1640328.4	3204	homeobox A7	1.996	1.749	0.963	0.786	1.949	0.201	0.197
971	TCTEX1D1	155263	hCG22852.3	200132	Tctex1 domain containing 1	-2.545	-1.749	-0.833	0.916	1.949	0.201	0.197
972	NFYA	144327	hCG33333.3	4800	nuclear transcription factor Y, alpha	-2.103	-1.749	-0.833	0.916	1.949	0.2	0.197
973	LOC440799	196743	hCG1641905.4	440799	null	-2.412	-1.747	-0.832	0.915	1.949	0.2	0.197
974	DUX2	695977	NM_012147.2	26583	double homeobox, 2	2.146	1.746	0.962	0.784	1.949	0.2	0.197
975	YRDC	202402	hCG25687.2	79693	yrdC domain containing (E.coli)	-2.571	-1.745	-0.832	0.913	1.949	0.2	0.197
976	IL6R	128630	hCG1810911.1	3570	interleukin 6 receptor	-2.383	-1.745	-0.832	0.913	1.949	0.2	0.197
977	RALGDS	200549	hCG31468.3	5900	ral guanine nucleotide dissociation stimulator	-1.924	-1.745	-0.831	0.913	1.949	0.199	0.197
978	BCHE	173748	hCG14822.3	590	butyrylcholinesterase	-2.221	-1.744	-0.831	0.913	1.949	0.199	0.197
979	LOC441198	205502	hCG1744783.2	441198	null	-2.176	-1.744	-0.831	0.913	1.949	0.199	0.197
980	CDC42EP4	172928	hCG27835.3	23580	CDC42 effector protein (Rho GTPase binding) 4	-2.151	-1.744	-0.83	0.914	1.949	0.199	0.197
981	CRYM	161710	hCG38241.4	1428	crystallin, mu	2.357	1.74	0.962	0.779	1.949	0.199	0.197
982	SLC39A14	211713	hCG15998.2	23516	solute carrier family 39 (zinc transporter), member 14	-3.17	-1.74	-0.83	0.91	1.949	0.198	0.197
983	PDLIM3	223193	hCG16314.3	27295	PDZ and LIM domain 3	-3.123	-1.74	-0.83	0.91	1.949	0.198	0.197
984	SYNPO	140667	hCG1982791	11346	synaptopodin	-2.365	-1.74	-0.83	0.91	1.949	0.198	0.197
985	CCL16	151118	hCG32589.2	6360	chemokine (C-C motif) ligand 16	2.289	1.739	0.961	0.778	1.949	0.198	0.197
986	null	187432	hCG27344.3	hCG27344.3	null	-2.768	-1.738	-0.829	0.909	1.949	0.198	0.197
987	null	180868	hCG1986254.1	hCG1986254.1	null	-2.949	-1.738	-0.829	0.909	1.949	0.197	0.197
988	SLITRK4	118234	hCG1648228.3	139065	SLIT and NTRK-like family, member 4	2.811	1.737	0.96	0.777	1.949	0.197	0.197
989	MARCKS	182131	hCG20880.3	4082	myristoylated alanine-rich protein kinase C substrate	1.912	1.737	0.96	0.777	1.949	0.197	0.197
990	SQLE	204252	hCG14874.3	6713	squalene epoxidase	-2.134	-1.737	-0.829	0.908	1.949	0.197	0.197
991	RAD9A	158765	hCG21049.4	5883	RAD9 homolog A (S. pombe)	2.017	1.736	0.959	0.776	2.598	0.262	0.251
992	CRYAB	190274	hCG1730741.1	1410	crystallin, alpha B	-2.655	-1.734	-0.828	0.906	2.598	0.262	0.25
993	DCP1B	114009	hCG24220.2	196513	DCP1 decapping enzyme homolog B (S. cerevisiae)	2.001	1.733	0.959	0.774	2.598	0.262	0.251
994	COX15	225984	hCG18017.3	1355	COX15 homolog, cytochrome c oxidase assembly protein (yeast)	-2.559	-1.732	-0.828	0.904	2.598	0.261	0.25
995	null	156171	hCG1790826.2	hCG1790826.2	null	-2.439	-1.732	-0.828	0.904	2.598	0.261	0.25
996	PTPRC	107975	hCG1811178.1	5788	protein tyrosine phosphatase, receptor type, C	-1.972	-1.732	-0.827	0.905	2.598	0.261	0.25
997	KIAA0963	173291	hCG21591.2	22904	KIAA0963	-2.928	-1.732	-0.827	0.905	2.598	0.261	0.25
998	MDS028	211978	hCG27040.2	55846	null	1.941	1.732	0.958	0.774	2.598	0.26	0.251
999	C19orf22	112107	hCG2003347	91300	chromosome 19 open reading frame 22	-2.114	-1.732	-0.827	0.905	2.598	0.26	0.25
1000	null	120738	hCG1814684.1	hCG1814684.1	null	2.245	1.732	0.958	0.774	2.598	0.26	0.251
1001	DAF	167208	hCG22206.2	1604	decay accelerating factor for complement (CD55, Cromer blood group system)	-2.36	-1.732	-0.827	0.905	2.598	0.26	0.25
1002	MAF	186589	hCG1640307.3	4094	v-maf musculoaponeurotic fibrosarcoma oncogene homolog (avian)	2.302	1.731	0.957	0.774	2.598	0.259	0.251
1003	GSPT1	100777	hCG14908.2	2935	G1 to S phase transition 1	-2.143	-1.731	-0.826	0.905	2.598	0.259	0.25
1004	CYS1	190326	hCG1784304.1	192668	cystin 1	2.223	1.73	0.956	0.774	2.598	0.259	0.251
1005	CHIT1	190926	hCG1640924.2	1118	chitinase 1 (chitotriosidase)	3.047	1.728	0.956	0.772	2.598	0.259	0.251
1006	null	220904	hCG1810795.1	hCG1810795.1	null	2.154	1.728	0.955	0.773	2.598	0.258	0.251
1007	ANXA3	172727	hCG24350.3	306	annexin A3	-2.066	-1.727	-0.826	0.901	2.598	0.258	0.25
1008	FHOD3	109937	hCG2042959	80206	formin homology 2 domain containing 3	3.034	1.726	0.955	0.771	2.598	0.258	0.251
1009	B4GALT5	147573	hCG37887.3	9334	UDP-Gal:betaGlcNAc beta 1,4- galactosyltransferase, polypeptide 5	-2.061	-1.723	-0.826	0.897	2.598	0.258	0.25
1010	SHB	116916	hCG30092.3	6461	Src homology 2 domain containing adaptor protein B	-2.293	-1.722	-0.825	0.897	2.598	0.257	0.25
1011	PTPN1	142965	hCG37134.3	5770	protein tyrosine phosphatase, non-receptor type 1	-2.197	-1.722	-0.825	0.897	2.598	0.257	0.25
1012	KYNU	109699	hCG19705.2	8942	kynureninase (L-kynurenine hydrolase)	-2.245	-1.722	-0.825	0.897	2.598	0.257	0.25
1013	SMAD7	206947	hCG22545.2	4092	SMAD, mothers against DPP homolog 7 (Drosophila)	-2.152	-1.721	-0.824	0.897	2.598	0.256	0.25
1014	null	543909	hCG36857.2	hCG36857.2	null	2.597	1.721	0.954	0.767	2.598	0.256	0.251
1015	PLSCR1	218201	hCG17108.3	5359	phospholipid scramblase 1	-2.081	-1.719	-0.824	0.895	2.598	0.256	0.25
1016	null	108162	hCG1820391.1	hCG1820391.1	null	2.4	1.719	0.954	0.766	2.598	0.256	0.251
1017	CDH12	187441	hCG37393.5	1010	cadherin 12, type 2 (N-cadherin 2)	-2.788	-1.716	-0.824	0.892	2.598	0.255	0.25
1018	GPR64	152070	hCG1811939.1	10149	G protein-coupled receptor 64	2.68	1.714	0.953	0.761	2.598	0.255	0.251
1019	EVA1	129035	hCG41148.3	10205	epithelial V-like antigen 1	-2.308	-1.714	-0.823	0.89	2.598	0.255	0.25
1020	SPSB1	174543	hCG22401.2	80176	splA/ryanodine receptor domain and SOCS box containing 1	-2.619	-1.711	-0.823	0.888	2.598	0.255	0.25
1021	null	233576	hCG2025589	hCG2025589	null	2.103	1.711	0.953	0.759	2.598	0.254	0.251
1022	MMP23A|MMP23B	196404	NM_006983.1	8510	matrix metallopeptidase 23A|matrix metallopeptidase 23B	2.769	1.711	0.952	0.759	2.598	0.254	0.251
1023	KIAA0133	207176	hCG14742.2	9816	KIAA0133	-2.518	-1.71	-0.823	0.887	2.598	0.254	0.25
1024	null	109100	hCG2041599	hCG2041599	null	-3.504	-1.709	-0.823	0.887	2.598	0.254	0.25
1025	GADD45A	192258	hCG21703.4	1647	growth arrest and DNA-damage-inducible, alpha	-2.408	-1.709	-0.822	0.887	2.598	0.253	0.25
1026	INHBA	193064	hCG17267.3	3624	inhibin, beta A (activin A, activin AB alpha polypeptide)	-2.701	-1.709	-0.822	0.887	2.598	0.253	0.25
1027	DUSP6	115353	hCG26604.2	1848	dual specificity phosphatase 6	-1.984	-1.708	-0.822	0.886	2.598	0.253	0.25
1028	IFITM5	163015	hCG37815.3	387733	null	-3.626	-1.707	-0.821	0.886	2.598	0.253	0.25
1029	null	148475	hCG1739396.1	hCG1739396.1	null	2.174	1.707	0.951	0.756	2.598	0.253	0.251
1030	null	234337	hCG1981875	hCG1981875	null	2.432	1.707	0.951	0.756	2.598	0.252	0.251
1031	EEF2K	202514	hCG17932.2	29904	eukaryotic elongation factor-2 kinase	2.426	1.707	0.95	0.756	2.598	0.252	0.251
1032	null	232821	hCG2042294	hCG2042294	null	2.532	1.704	0.95	0.755	2.598	0.252	0.251
1033	RGC32	113701	hCG32189.3	28984	null	-2.262	-1.704	-0.821	0.882	2.598	0.252	0.25
1034	EIF2C2	120032	hCG18139.3	27161	eukaryotic translation initiation factor 2C, 2	-1.974	-1.703	-0.821	0.882	2.598	0.251	0.25
1035	PCDHB15	199363	hCG2042865.1	56121	protocadherin beta 15	-2.141	-1.702	-0.821	0.882	2.598	0.251	0.25
1036	FLJ10415	152213	hCG15582.2	55139	null	2.238	1.702	0.949	0.753	2.598	0.251	0.251
1037	LOC641367	169453	hCG1776010.2	641367	null	-2.048	-1.702	-0.82	0.882	2.598	0.251	0.25
1038	NUP188	156898	hCG1788221.2	23511	nucleoporin 188kDa	-1.91	-1.702	-0.82	0.882	2.598	0.25	0.25
1039	LOC388545|ZA20D2	231372	hCG28056.3	7763	zinc finger, A20 domain containing 2	-2.081	-1.697	-0.82	0.877	3.248	0.313	0.297
1040	TOP1	179728	hCG38802.3	7150	topoisomerase (DNA) I	-1.982	-1.697	-0.819	0.877	3.248	0.312	0.297
1041	USP9Y	139600	hCG15064.2	8287	ubiquitin specific peptidase 9, Y-linked (fat facets-like, Drosophila)	-2.644	-1.695	-0.819	0.876	3.248	0.312	0.297
1042	CHRNA10	151042	hCG16167.2	57053	cholinergic receptor, nicotinic, alpha polypeptide 10	-2.31	-1.695	-0.819	0.877	3.248	0.312	0.297
1043	null	168964	AX747211.1	hCG1812916.2	null	2.304	1.695	0.949	0.746	3.248	0.311	0.297
1044	LOC400657	181494	hCG1996588	400657	null	2.208	1.695	0.948	0.746	3.248	0.311	0.297
1045	C8orf22	233494	hCG1797113.3	492307	chromosome 8 open reading frame 22	2.544	1.693	0.948	0.746	3.248	0.311	0.297
1046	MGC4677|LOC541471	135397	hCG1809076.2	112597	null	-2.594	-1.692	-0.818	0.874	3.248	0.311	0.297
1047	KLF16	203969	hCG22694.3	83855	Kruppel-like factor 16	-2.794	-1.692	-0.818	0.874	3.248	0.31	0.297
1048	null	181682	hCG2041863	hCG2041863	null	-2.71	-1.692	-0.818	0.874	3.248	0.31	0.297
1049	null	199782	hCG2044004	hCG2044004	null	2.454	1.692	0.947	0.745	3.248	0.31	0.297
1050	CDKN1B	121695	hCG27692.2	1027	cyclin-dependent kinase inhibitor 1B (p27, Kip1)	2.154	1.692	0.947	0.745	3.248	0.309	0.297
1051	PITPNB	122698	hCG41089.3	23760	phosphatidylinositol transfer protein, beta	-1.982	-1.69	-0.818	0.873	3.248	0.309	0.297
1052	MGC34824	220901	hCG2039614.1	285154	null	2.692	1.69	0.946	0.744	3.248	0.309	0.297
1053	IL1RAP	210417	hCG16031.2	3556	interleukin 1 receptor accessory protein	-2.318	-1.689	-0.817	0.872	3.248	0.308	0.297
1054	RRAS2	171718	hCG1991895	22800	related RAS viral (r-ras) oncogene homolog 2	-2.079	-1.689	-0.817	0.872	3.248	0.308	0.297
1055	DYNLT3	119656	hCG1986899	6990	dynein, light chain, Tctex-type 3	-1.947	-1.687	-0.817	0.87	3.248	0.308	0.297
1056	IL1RAP	218810	hCG16031.2	3556	interleukin 1 receptor accessory protein	-2.306	-1.686	-0.816	0.869	3.248	0.308	0.297
1057	LOC255809	109365	hCG2036567	255809	null	-2.228	-1.685	-0.816	0.869	3.248	0.307	0.297
1058	ZNF519	193959	hCG2038802	162655	zinc finger protein 519	2.395	1.684	0.946	0.739	3.248	0.307	0.297
1059	CHCHD6	113095	hCG1817829.1	84303	coiled-coil-helix-coiled-coil-helix domain containing 6	2.034	1.684	0.945	0.739	3.248	0.307	0.297
1060	RNPC1	215065	hCG2018217	55544	RNA-binding region (RNP1, RRM) containing 1	-2.038	-1.684	-0.816	0.868	3.248	0.306	0.297
1061	IDI1	209566	hCG24699.2	3422	isopentenyl-diphosphate delta isomerase 1	-1.888	-1.683	-0.816	0.868	3.248	0.306	0.297
1062	C14orf24	141898	hCG2033479	283635	chromosome 14 open reading frame 24	-1.828	-1.683	-0.815	0.868	3.248	0.306	0.297
1063	null	102330	hCG1813943.1	hCG1813943.1	null	-2.874	-1.683	-0.815	0.868	3.248	0.306	0.297
1064	OTUD4	195105	hCG2026279	54726	OTU domain containing 4	-2.162	-1.683	-0.815	0.868	3.248	0.305	0.297
1065	GSC	184696	hCG2036586.1	145258	goosecoid	2.85	1.682	0.945	0.738	3.248	0.305	0.297
1066	null	193609	hCG1774506.2	hCG1774506.2	null	-2.118	-1.682	-0.814	0.867	3.248	0.305	0.297
1067	MX1	209986	hCG401239.3	4599	myxovirus (influenza virus) resistance 1, interferon-inducible protein p78 (mouse)	-2.082	-1.681	-0.814	0.866	3.248	0.304	0.297
1068	C6orf166	101686	hCG33169.3	55122	chromosome 6 open reading frame 166	-1.95	-1.68	-0.814	0.866	3.248	0.304	0.297
1069	null	236531	hCG1642440.1	hCG1642440.1	null	2.059	1.68	0.944	0.736	3.248	0.304	0.297
1070	TEX12	104701	hCG2039552	56158	testis expressed sequence 12	2.316	1.68	0.944	0.737	3.248	0.304	0.297
1071	PLSCR1	186697	hCG17108.3	5359	phospholipid scramblase 1	-2.101	-1.68	-0.814	0.866	3.248	0.303	0.297
1072	SYNPO2	126660	hCG1811362.1	171024	synaptopodin 2	-2.073	-1.68	-0.813	0.866	3.248	0.303	0.297
1073	MGC26963	211048	hCG2044070	166929	null	-3.078	-1.679	-0.813	0.866	3.248	0.303	0.297
1074	null	181379	hCG1736878.1	hCG1736878.1	null	2.199	1.679	0.943	0.736	3.248	0.302	0.297
1075	INHBB	202796	hCG17320.2	3625	inhibin, beta B (activin AB beta polypeptide)	-2.276	-1.679	-0.813	0.866	3.248	0.302	0.297
1076	MT1B	174119	hCG1789649.2	4490	metallothionein 1B (functional)	-2.9	-1.679	-0.813	0.866	3.248	0.302	0.297
1077	GPD1L	146893	hCG28014.3	23171	glycerol-3-phosphate dehydrogenase 1-like	1.982	1.677	0.942	0.734	3.248	0.302	0.297
1078	C21orf7	115087	hCG401169.3	56911	chromosome 21 open reading frame 7	-2.378	-1.676	-0.812	0.864	3.248	0.301	0.297
1079	ATXN7L2	171339	hCG2043250	127002	ataxin 7-like 2	-2.295	-1.676	-0.812	0.864	3.248	0.301	0.297
1080	CLC	118354	hCG43348.3	1178	Charcot-Leyden crystal protein	-3.159	-1.676	-0.812	0.864	3.248	0.301	0.297
1081	RP2	210317	hCG15708.2	6102	retinitis pigmentosa 2 (X-linked recessive)	-1.794	-1.675	-0.811	0.864	3.248	0.3	0.297
1082	null	198636	hCG1790688.1	hCG1790688.1	null	-2.08	-1.674	-0.811	0.863	3.248	0.3	0.297
1083	FLJ13491	129507	hCG33180.2	79676	null	2.243	1.674	0.942	0.732	3.248	0.3	0.297
1084	WBSCR20B|WBSCR20C	659197	hCG39703.3	260294	null	1.882	1.674	0.941	0.732	3.248	0.3	0.297
1085	null	697680	hCG2038682	hCG2038682	null	-1.955	-1.674	-0.811	0.863	3.248	0.299	0.297
1086	LGALS8	151391	hCG23447.4	3964	lectin, galactoside-binding, soluble, 8 (galectin 8)	-2.018	-1.673	-0.811	0.863	3.248	0.299	0.297
1087	ARL4A	140496	hCG17385.4	10124	ADP-ribosylation factor-like 4A	-2.063	-1.672	-0.81	0.862	3.248	0.299	0.297
1088	MMP2	146058	hCG24148.3	4313	matrix metallopeptidase 2 (gelatinase A, 72kDa gelatinase, 72kDa type IV collagenase)	2.068	1.671	0.941	0.73	3.248	0.299	0.297
1089	MXRA5	139495	hCG1981880	25878	matrix-remodelling associated 5	-2.3	-1.671	-0.81	0.861	3.248	0.298	0.297
1090	BYSL	208668	hCG16772.3	705	bystin-like	-2.394	-1.671	-0.81	0.861	3.248	0.298	0.297
1091	null	135423	hCG1815544.1	hCG1815544.1	null	2.287	1.67	0.94	0.73	3.248	0.298	0.297
1092	ZNF526	207329	hCG21883.3	116115	zinc finger protein 526	1.84	1.67	0.94	0.73	3.248	0.297	0.297
1093	KCNK4	118802	hCG1810791.2	50801	potassium channel, subfamily K, member 4	2.173	1.67	0.939	0.73	3.248	0.297	0.297
1094	STAT3	182070	hCG1813145.1	6774	signal transducer and activator of transcription 3 (acute-phase response factor)	-1.854	-1.67	-0.809	0.86	3.248	0.297	0.297
1095	YAP1	196957	hCG41478.2	10413	Yes-associated protein 1, 65kDa	-2.057	-1.669	-0.809	0.86	3.248	0.297	0.297
1096	C1orf35	168478	hCG42251.3	79169	chromosome 1 open reading frame 35	2.059	1.669	0.939	0.73	3.897	0.356	0.343
1097	CCL7	167437	hCG29304.2	6354	chemokine (C-C motif) ligand 7	-2.952	-1.668	-0.809	0.859	3.897	0.355	0.344
1098	RBAK|NT5C	112185	hCG27466.3	30833	5', 3'-nucleotidase, cytosolic	1.835	1.667	0.938	0.728	3.897	0.355	0.343
1099	KLF9	122912	hCG28191.4	687	Kruppel-like factor 9	-2.177	-1.667	-0.809	0.858	3.897	0.355	0.344
1100	TRIM52	170231	hCG1793559.2	84851	tripartite motif-containing 52	1.86	1.665	0.938	0.727	3.897	0.354	0.343
1101	ARID5B	102792	hCG41574.2	84159	AT rich interactive domain 5B (MRF1-like)	-2.824	-1.664	-0.808	0.856	3.897	0.354	0.344
1102	null	144524	hCG2040164	hCG2040164	null	2.072	1.663	0.937	0.726	3.897	0.354	0.343
1103	PDZK8	132931	hCG40911.3	118987	PDZ domain containing 8	-1.929	-1.663	-0.808	0.855	3.897	0.353	0.344
1104	FAM62B	216840	hCG20178.4	57488	family with sequence similarity 62 (C2 domain containing) member B	-1.903	-1.662	-0.808	0.855	3.897	0.353	0.344
1105	YTHDF3	150094	hCG41077.3	253943	YTH domain family, member 3	-1.858	-1.662	-0.808	0.855	3.897	0.353	0.344
1106	NOTCH3	149230	hCG38585.3	4854	Notch homolog 3 (Drosophila)	-2.29	-1.662	-0.807	0.854	3.897	0.352	0.344
1107	POPDC3	190185	hCG2039559	64208	popeye domain containing 3	-3.256	-1.662	-0.807	0.855	3.897	0.352	0.344
1108	null	158133	hCG2041831	hCG2041831	null	-2.632	-1.661	-0.807	0.854	3.897	0.352	0.344
1109	LOXL1	156579	hCG40821.3	4016	lysyl oxidase-like 1	1.946	1.66	0.937	0.723	3.897	0.351	0.343
1110	LOC148413|LOC440746	152252	hCG20425.3	440746	null	2.138	1.66	0.936	0.724	3.897	0.351	0.343
1111	IGKC	206579	hCG1980528.1	3514	immunoglobulin kappa constant	2.742	1.66	0.936	0.724	3.897	0.351	0.343
1112	LOC158572	228290	hCG1993022	158572	null	2.296	1.659	0.935	0.724	3.897	0.35	0.343
1113	C1orf156	153533	hCG1644146.3	92342	chromosome 1 open reading frame 156	1.895	1.659	0.935	0.724	3.897	0.35	0.343
1114	OR52K3P	163563	hCG1992239	390035	olfactory receptor, family 52, subfamily K, member 3 pseudogene	-2.233	-1.658	-0.806	0.852	3.897	0.35	0.344
1115	HYAL2	182163	hCG1999725.1	8692	hyaluronoglucosaminidase 2	-2.151	-1.658	-0.806	0.852	3.897	0.35	0.344
1116	GABPB2	104009	hCG2002404.1	2553	GA binding protein transcription factor, beta subunit 2	-2.11	-1.658	-0.806	0.852	3.897	0.349	0.344
1117	DLEU2	532789	hCG2020508	8847	deleted in lymphocytic leukemia, 2	2.233	1.658	0.934	0.723	3.897	0.349	0.343
1118	HIST1H3J	197470	hCG1643755.1	8356	histone 1, H3j	-1.975	-1.657	-0.806	0.852	3.897	0.349	0.344
1119	MGC22265|GUSBL1|LOC153561|SMA4|SMA3	702648	NM_006780.1	10571	glucuronidase, beta-like 1	2.077	1.657	0.934	0.723	3.897	0.348	0.343
1120	ADFP	208277	hCG28271.3	123	adipose differentiation-related protein	-2.202	-1.657	-0.805	0.852	3.897	0.348	0.344
1121	FAM22A|FAM22D	138568	hCG1746998.2	439995	family with sequence similarity 22, member A|family with sequence similarity 22, member D	2.421	1.657	0.933	0.723	3.897	0.348	0.343
1122	null	185452	hCG2042192	null	null	-2.01	-1.656	-0.805	0.851	3.897	0.347	0.344
1123	GIMAP2	113462	hCG1990706.1	26157	GTPase, IMAP family member 2	2.279	1.656	0.933	0.723	3.897	0.347	0.343
1124	MGC14288	166688	hCG1774452.3	84987	null	1.927	1.656	0.932	0.723	3.897	0.347	0.343
1125	GLTSCR2	161157	hCG20546.3	29997	glioma tumor suppressor candidate region gene 2	1.816	1.655	0.932	0.723	3.897	0.346	0.343
1126	NRGN	143615	hCG1732008.1	4900	neurogranin (protein kinase C substrate, RC3)	-2.294	-1.653	-0.805	0.848	3.897	0.346	0.344
1127	OAS2	223130	hCG38536.2	4939	2'-5'-oligoadenylate synthetase 2, 69/71kDa	-2.503	-1.651	-0.804	0.846	3.897	0.346	0.344
1128	HMGCR	174731	hCG1757337.2	3156	3-hydroxy-3-methylglutaryl-Coenzyme A reductase	-2.037	-1.65	-0.804	0.846	3.897	0.346	0.344
1129	IGHM	143582	hCG1773549.4	3507	immunoglobulin heavy constant mu	3.539	1.649	0.931	0.717	3.897	0.345	0.343
1130	null	230135	hCG22473.2	hCG22473.2	null	2.048	1.648	0.931	0.717	3.897	0.345	0.343
1131	PDLIM1	214067	hCG39492.4	9124	PDZ and LIM domain 1 (elfin)	-2.042	-1.647	-0.804	0.843	3.897	0.345	0.344
1132	NOV	183094	hCG21266.3	4856	nephroblastoma overexpressed gene	-2.668	-1.647	-0.804	0.844	3.897	0.344	0.344
1133	RP11-145H9.1	190420	hCG22879.3	340156	null	-2.439	-1.647	-0.803	0.844	3.897	0.344	0.344
1134	null	193734	hCG37839.3	hCG37839.3	null	-2.696	-1.646	-0.803	0.843	3.897	0.344	0.344
1135	CCDC36	191932	hCG2043004	339834	coiled-coil domain containing 36	2.354	1.645	0.93	0.715	3.897	0.343	0.343
1136	PITPNA	160637	hCG1776965.1	5306	phosphatidylinositol transfer protein, alpha	-1.885	-1.645	-0.803	0.842	4.547	0.4	0.391
1137	PLEC1	181829	hCG1994701	5339	plectin 1, intermediate filament binding protein 500kDa	-2.406	-1.645	-0.803	0.842	4.547	0.4	0.391
1138	SLC2A4	212620	hCG42005.3	6517	solute carrier family 2 (facilitated glucose transporter), member 4	2.246	1.644	0.93	0.714	4.547	0.4	0.391
1139	NFE2L2	208158	hCG21273.3	4780	nuclear factor (erythroid-derived 2)-like 2	-1.828	-1.644	-0.802	0.842	4.547	0.399	0.391
1140	null	160750	hCG2041434	hCG2041434	null	-2.418	-1.644	-0.802	0.842	4.547	0.399	0.391
1141	PVR	149750	hCG1996181.1	5817	poliovirus receptor	-2.764	-1.643	-0.802	0.841	4.547	0.399	0.391
1142	NFKBIA	111356	hCG21175.2	4792	nuclear factor of kappa light polypeptide gene enhancer in B-cells inhibitor, alpha	-2.183	-1.642	-0.802	0.841	4.547	0.398	0.391
1143	GLA	107117	hCG20401.3	2717	galactosidase, alpha	-1.999	-1.642	-0.801	0.841	4.547	0.398	0.391
1144	null	132553	hCG2042191	hCG2042191	null	-2.241	-1.641	-0.801	0.84	4.547	0.397	0.391
1145	LOC375295	234280	hCG1647603.3	375295	null	2.12	1.641	0.929	0.712	4.547	0.397	0.391
1146	ISLR	103786	hCG1739029.2	3671	immunoglobulin superfamily containing leucine-rich repeat	1.958	1.641	0.929	0.712	4.547	0.397	0.391
1147	ASAH2	214330	hCG32632.3	56624	N-acylsphingosine amidohydrolase (non-lysosomal ceramidase) 2	2.627	1.639	0.928	0.71	4.547	0.396	0.391
1148	ERF	203216	hCG20354.2	2077	Ets2 repressor factor	-2.697	-1.637	-0.801	0.836	4.547	0.396	0.391
1149	ERO1LB	207998	hCG1810879.2	56605	ERO1-like beta (S. cerevisiae)	-2.211	-1.635	-0.8	0.835	4.547	0.396	0.391
1150	ARRDC4	156186	hCG21308.3	91947	arrestin domain containing 4	-2.226	-1.635	-0.8	0.835	4.547	0.395	0.391
1151	TLE3	208497	hCG38796.3	7090	transducin-like enhancer of split 3 (E(sp1) homolog, Drosophila)	-1.922	-1.634	-0.8	0.834	4.547	0.395	0.391
1152	null	108776	hCG73090.5	hCG2038931.1	null	2.486	1.633	0.928	0.705	4.547	0.395	0.391
1153	TMTC1	182569	hCG2009560.1	83857	transmembrane and tetratricopeptide repeat containing 1	-2.22	-1.633	-0.8	0.833	4.547	0.394	0.391
1154	null	174752	hCG2019603	hCG2019603	null	2.399	1.632	0.927	0.705	4.547	0.394	0.391
1155	KIAA0644	201975	hCG38433.3	9865	null	2.597	1.632	0.927	0.705	4.547	0.394	0.391
1156	null	202350	hCG1639994.3	hCG1639994.3	null	-2.087	-1.63	-0.799	0.83	4.547	0.393	0.391
1157	C8orf70	124957	hCG21272.3	51101	chromosome 8 open reading frame 70	2.068	1.629	0.926	0.703	4.547	0.393	0.391
1158	LOC286167	232401	hCG1814372.2	286167	null	-1.997	-1.629	-0.799	0.83	4.547	0.393	0.391
1159	CYP1B1	202789	hCG14819.2	1545	cytochrome P450, family 1, subfamily B, polypeptide 1	-2.377	-1.629	-0.799	0.83	4.547	0.392	0.391
1160	null	178628	hCG36813.2	hCG36813.2	null	-1.918	-1.629	-0.799	0.83	4.547	0.392	0.391
1161	SEMA6A	201066	hCG2028216	57556	sema domain, transmembrane domain (TM), and cytoplasmic domain, (semaphorin) 6A	-2.061	-1.628	-0.798	0.83	4.547	0.392	0.391
1162	null	108893	hCG1644800.3	hCG1644800.3	null	-2.284	-1.628	-0.798	0.83	4.547	0.391	0.391
1163	null	519015	hCG1996760.1	hCG1996760.1	null	2.103	1.627	0.926	0.701	4.547	0.391	0.391
1164	GPC1	162415	hCG20534.2	2817	glypican 1	-2.152	-1.626	-0.798	0.829	4.547	0.391	0.391
1165	BRF2	156580	hCG23114.3	55290	BRF2, subunit of RNA polymerase III transcription initiation factor, BRF1-like	1.88	1.626	0.926	0.7	5.197	0.446	0.428
1166	RICTOR	161099	hCG2006191	253260	null	2.072	1.625	0.925	0.7	5.197	0.446	0.428
1167	CRY1	167308	hCG1811683.1	1407	cryptochrome 1 (photolyase-like)	-2.547	-1.624	-0.797	0.827	5.197	0.445	0.428
1168	ACCN2	155565	hCG18479.3	41	amiloride-sensitive cation channel 2, neuronal	2.795	1.624	0.925	0.7	5.197	0.445	0.428
1169	DUSP2	144005	hCG37296.2	1844	dual specificity phosphatase 2	-2.075	-1.624	-0.797	0.826	5.197	0.445	0.428
1170	LOC388969	106486	hCG34618.4	388969	null	2.065	1.623	0.924	0.699	5.197	0.444	0.428
1171	C5orf20|TIFAB	189547	hCG1980385.1	140947	chromosome 5 open reading frame 20	2.442	1.623	0.924	0.699	5.197	0.444	0.428
1172	MAPK6	209963	hCG32835.2	5597	mitogen-activated protein kinase 6	-1.88	-1.623	-0.797	0.826	5.197	0.443	0.428
1173	LOC439938	697901	NM_178534.2	439938	null	2.309	1.623	0.923	0.7	5.197	0.443	0.428
1174	NDEL1	178729	hCG31286.3	81565	nudE nuclear distribution gene E homolog like 1 (A. nidulans)	-2.037	-1.622	-0.797	0.825	5.197	0.443	0.428
1175	PRDM6	164587	hCG1737122.3	93166	PR domain containing 6	2.5	1.622	0.923	0.699	5.197	0.442	0.428
1176	null	502746	hCG1643426.4	hCG1643426.4	null	2.172	1.62	0.922	0.698	5.197	0.442	0.428
1177	ATP2A2	142525	hCG39049.2	488	ATPase, Ca++ transporting, cardiac muscle, slow twitch 2	-1.894	-1.62	-0.796	0.824	5.197	0.442	0.428
1178	PXMP2	129972	hCG1788257.2	5827	peroxisomal membrane protein 2, 22kDa	1.868	1.62	0.922	0.698	5.197	0.441	0.428
1179	null	164167	hCG2040365	hCG2040365	null	2.068	1.62	0.921	0.699	5.197	0.441	0.428
1180	null	237056	hCG2042277	hCG2042277	null	2.035	1.62	0.921	0.699	5.197	0.44	0.428
1181	null	148254	hCG1783650.3	hCG1783650.3	null	2.551	1.62	0.92	0.699	5.197	0.44	0.428
1182	NR5A2	177880	hCG19256.3	2494	nuclear receptor subfamily 5, group A, member 2	-2.505	-1.619	-0.796	0.823	5.197	0.44	0.428
1183	PLA2G5	208813	hCG38174.3	5322	phospholipase A2, group V	2.139	1.618	0.92	0.699	5.197	0.439	0.428
1184	SPRY4	148545	hCG2018834	81848	sprouty homolog 4 (Drosophila)	-2.66	-1.618	-0.796	0.822	5.197	0.439	0.428
1185	HIVEP1	128098	hCG37406.3	3096	human immunodeficiency virus type I enhancer binding protein 1	-1.921	-1.618	-0.796	0.822	5.197	0.439	0.428
1186	null	232685	hCG1989740	hCG1989740	null	2.211	1.617	0.919	0.698	5.197	0.438	0.428
1187	KSP37	103587	hCG1660428.2	83888	null	2.532	1.617	0.919	0.698	5.197	0.438	0.428
1188	NIP7	208001	hCG28198.1	51388	nuclear import 7 homolog (S. cerevisiae)	-2.252	-1.617	-0.795	0.822	5.197	0.437	0.428
1189	null	220225	hCG32519.4	ABI438751	null	2.14	1.617	0.918	0.698	5.197	0.437	0.428
1190	RNF149	101255	hCG1987073.1	284996	ring finger protein 149	-1.999	-1.617	-0.795	0.821	5.197	0.437	0.428
1191	EEA1	169298	hCG20154.3	8411	early endosome antigen 1, 162kD	-2.003	-1.616	-0.795	0.821	5.197	0.436	0.428
1192	NBPF7	126439	hCG2039990.1	343505	neuroblastoma breakpoint family, member 7	2.189	1.616	0.918	0.698	5.197	0.436	0.428
1193	PPFIBP1	175009	hCG38765.3	8496	PTPRF interacting protein, binding protein 1 (liprin beta 1)	-2.093	-1.616	-0.795	0.821	5.197	0.436	0.428
1194	MARCO	204458	hCG16205.3	8685	macrophage receptor with collagenous structure	2.686	1.615	0.917	0.698	5.197	0.435	0.428
1195	LOC283861	220485	NM_175899.2	283861	null	2.353	1.615	0.917	0.698	5.197	0.435	0.428
1196	SLC16A3	129361	hCG18805.3	9123	solute carrier family 16 (monocarboxylic acid transporters), member 3	-2.528	-1.615	-0.794	0.821	5.197	0.434	0.428
1197	PRG4	152152	hCG41181.3	10216	proteoglycan 4	-4.009	-1.614	-0.794	0.82	5.197	0.434	0.428
1198	LOC388886	131792	hCG41203.3	388886	null	1.996	1.613	0.917	0.697	5.197	0.434	0.428
1199	DCLRE1C	130854	hCG2018318	64421	DNA cross-link repair 1C (PSO2 homolog, S. cerevisiae)	1.831	1.613	0.916	0.697	5.197	0.433	0.428
1200	HCTSL-s	224412	hCG1641752.3	392360	null	-2.431	-1.613	-0.794	0.819	5.197	0.433	0.428
1201	CFH	128992	hCG40889.2	3075	complement factor H	-1.972	-1.611	-0.794	0.817	5.197	0.433	0.428
1202	BCOR	179029	hCG1990445	54880	BCL6 co-repressor	-2.005	-1.61	-0.793	0.817	5.197	0.432	0.428
1203	null	716616	hCG1772243.2	hCG1772243.2	null	-2.346	-1.61	-0.793	0.816	5.197	0.432	0.428
1204	TLR2	107237	hCG26980.3	7097	toll-like receptor 2	-1.997	-1.609	-0.793	0.816	5.197	0.432	0.428
1205	PGLYRP1	133131	hCG20811.1	8993	peptidoglycan recognition protein 1	-2.738	-1.608	-0.793	0.816	5.197	0.431	0.428
1206	TNFAIP1	193530	hCG31818.2	7126	tumor necrosis factor, alpha-induced protein 1 (endothelial)	-1.816	-1.607	-0.792	0.815	5.197	0.431	0.428
1207	LOC152084|FLJ16641	131009	hCG2022045.1	389170	null	-2.41	-1.605	-0.792	0.813	5.197	0.431	0.428
1208	MYO7A	163104	hCG2018645	4647	myosin VIIA	2.099	1.605	0.916	0.689	5.197	0.43	0.428
1209	PPP2CA	188684	hCG16586.3	5515	protein phosphatase 2 (formerly 2A), catalytic subunit, alpha isoform	-1.868	-1.605	-0.792	0.813	5.197	0.43	0.428
1210	EHD1	144235	hCG23386.2	10938	EH-domain containing 1	-1.923	-1.604	-0.792	0.813	5.197	0.429	0.428
1211	RYBP	110576	hCG2043025	23429	RING1 and YY1 binding protein	-1.946	-1.604	-0.791	0.813	5.197	0.429	0.428
1212	null	228570	hCG2020981	hCG2020981	null	2.338	1.603	0.915	0.688	5.197	0.429	0.428
1213	CDC42EP3	104054	hCG14817.5	10602	CDC42 effector protein (Rho GTPase binding) 3	-1.929	-1.602	-0.791	0.811	5.197	0.428	0.428
1214	null	236701	hCG1643663.3	hCG1643663.3	null	2.071	1.601	0.915	0.686	5.197	0.428	0.428
1215	null	107369	hCG25653.3	hCG25653.3	null	-3.033	-1.601	-0.791	0.81	5.846	0.481	0.466
1216	MT1L	212373	hCG28108.2	4500	metallothionein 1L	-2.654	-1.6	-0.791	0.81	5.846	0.481	0.466
1217	CEP57	222052	hCG21455.3	9702	centrosomal protein 57kDa	2.535	1.6	0.914	0.686	5.846	0.48	0.466
1218	SLA	206927	hCG33461.3	6503	Src-like-adaptor	-2.17	-1.599	-0.79	0.808	5.846	0.48	0.466
1219	PLEKHG2	119033	hCG43362.3	64857	pleckstrin homology domain containing, family G (with RhoGef domain) member 2	-2.408	-1.599	-0.79	0.809	5.846	0.48	0.466
1220	GRHL1	115948	hCG23829.2	29841	grainyhead-like 1 (Drosophila)	-2.607	-1.598	-0.79	0.808	5.846	0.479	0.466
1221	ING4	105712	hCG25927.3	51147	inhibitor of growth family, member 4	1.908	1.597	0.914	0.683	5.846	0.479	0.466
1222	AKAP11	218136	hCG32171.3	11215	A kinase (PRKA) anchor protein 11	2.139	1.597	0.913	0.683	5.846	0.478	0.466
1223	ZNFN1A5	173549	hCG41429.5	64376	zinc finger protein, subfamily 1A, 5	-2.779	-1.596	-0.79	0.807	5.846	0.478	0.466
1224	AMY2B	115780	hCG2028285	280	amylase, alpha 2B; pancreatic	2.349	1.596	0.913	0.683	5.846	0.478	0.466
1225	null	263746	hCG2010275	hCG2010275	null	-2.896	-1.596	-0.789	0.807	5.846	0.477	0.466
1226	ZMYND17	306070	hCG1730078.1	118490	zinc finger, MYND-type containing 17	1.971	1.596	0.913	0.683	5.846	0.477	0.466
1227	TAAR2	189487	hCG1786551.3	9287	trace amine associated receptor 2	-2.26	-1.595	-0.789	0.806	5.846	0.476	0.466
1228	ARL6IP2	191455	hCG15879.3	64225	ADP-ribosylation factor-like 6 interacting protein 2	-2.254	-1.594	-0.789	0.805	5.846	0.476	0.466
1229	HIST3H2A	122051	hCG1640390.2	92815	histone 3, H2a	2.759	1.592	0.912	0.68	5.846	0.476	0.466
1230	PPARGC1B	184069	hCG1796030.1	133522	peroxisome proliferative activated receptor, gamma, coactivator 1, beta	2.251	1.592	0.912	0.68	5.846	0.475	0.466
1231	ZNF564	219763	hCG1788520.3	163050	zinc finger protein 564	2.049	1.592	0.911	0.681	5.846	0.475	0.466
1232	null	235216	hCG1981260	hCG1981260	null	2.396	1.592	0.911	0.681	5.846	0.475	0.466
1233	ARMETL1	108443	hCG25567.3	441549	arginine-rich, mutated in early stage tumors-like 1	1.925	1.591	0.91	0.681	5.846	0.474	0.466
1234	CASP4	197061	hCG40121.2	837	caspase 4, apoptosis-related cysteine peptidase	-1.889	-1.591	-0.789	0.803	5.846	0.474	0.466
1235	E2F7	176989	hCG2015039	144455	E2F transcription factor 7	1.915	1.591	0.91	0.681	5.846	0.473	0.466
1236	null	231696	hCG1995412	hCG1995412	null	-2.164	-1.59	-0.788	0.802	5.846	0.473	0.466
1237	LOC442228	163023	hCG1651100.3	442228	null	2.037	1.59	0.909	0.681	5.846	0.473	0.466
1238	CDH13	166999	hCG38474.2	1012	cadherin 13, H-cadherin (heart)	-2.217	-1.59	-0.788	0.802	5.846	0.472	0.466
1239	TPSB2|TPSAB1	416454	hCG2036700	64499	tryptase beta 2|tryptase alpha/beta 1	2.096	1.589	0.909	0.681	5.846	0.472	0.466
1240	null	201496	hCG1658365.3	hCG1658365.3	null	-2.497	-1.589	-0.788	0.802	5.846	0.471	0.466
1241	TP53TG3	272105	NM_016212.1	24150	null	-2.246	-1.588	-0.788	0.801	5.846	0.471	0.466
1242	HNRPAB	176402	hCG1983218	3182	heterogeneous nuclear ribonucleoprotein A/B	-2.049	-1.587	-0.787	0.8	5.846	0.471	0.466
1243	WNT10B	186554	hCG41493.2	7480	wingless-type MMTV integration site family, member 10B	2.417	1.587	0.908	0.679	5.846	0.47	0.466
1244	null	131517	hCG2040247	hCG2040247	null	1.985	1.587	0.908	0.679	5.846	0.47	0.466
1245	MXD1	202348	hCG1994066	4084	MAX dimerization protein 1	-2.296	-1.587	-0.787	0.8	5.846	0.47	0.466
1246	DHRS10	116588	hCG2000361	51171	dehydrogenase/reductase (SDR family) member 10	2.284	1.587	0.908	0.679	5.846	0.469	0.466
1247	NPM3	185982	hCG25632.3	10360	nucleophosmin/nucleoplasmin, 3	1.975	1.587	0.907	0.68	5.846	0.469	0.466
1248	KCNJ5	135007	hCG39644.3	3762	potassium inwardly-rectifying channel, subfamily J, member 5	2.046	1.586	0.907	0.68	5.846	0.468	0.466
1249	ALDH4A1	224882	hCG25108.2	8659	aldehyde dehydrogenase 4 family, member A1	-2.346	-1.585	-0.787	0.799	5.846	0.468	0.466
1250	TXNRD1	164857	hCG1812757.2	7296	thioredoxin reductase 1	-2.038	-1.585	-0.787	0.799	5.846	0.468	0.466
1251	FLJ22833	171513	hCG24676.4	64859	null	-2.464	-1.585	-0.786	0.799	5.846	0.467	0.466
1252	ZNF278	173260	hCG41522.3	23598	zinc finger protein 278	1.902	1.585	0.906	0.679	5.846	0.467	0.466
1253	FLJ13197	110402	hCG39023.3	79667	null	2.09	1.585	0.906	0.679	5.846	0.467	0.466
1254	CD59	162611	hCG2033390	966	CD59 antigen p18-20 (antigen identified by monoclonal antibodies 16.3A5, EJ16, EJ30, EL32 and G344)	-1.842	-1.585	-0.786	0.799	5.846	0.466	0.466
1255	ESR1	147628	hCG1811630.1	2099	estrogen receptor 1	2.035	1.585	0.905	0.679	5.846	0.466	0.466
1256	null	184931	hCG2040523	null	null	1.786	1.584	0.905	0.679	6.496	0.517	0.505
1257	LOC391174	140019	hCG2040368	391174	null	1.971	1.584	0.905	0.679	6.496	0.517	0.505
1258	KIF5B	111199	hCG37538.2	3799	kinesin family member 5B	-2.054	-1.584	-0.786	0.798	6.496	0.516	0.504
1259	SPON2	273396	hCG34446.2	10417	spondin 2, extracellular matrix protein	2.253	1.583	0.904	0.679	6.496	0.516	0.505
1260	LOC112869	106282	hCG15724.3	112869	null	1.862	1.583	0.904	0.679	6.496	0.516	0.505
1261	LOC441898	100348	hCG1642034.3	441898	null	2.021	1.583	0.903	0.68	6.496	0.515	0.505
1262	XPO1	205153	hCG1986857	7514	exportin 1 (CRM1 homolog, yeast)	2.107	1.582	0.903	0.68	6.496	0.515	0.505
1263	LOC392872|LOC442286	231105	hCG1745092.2	442286	null	1.918	1.581	0.902	0.679	6.496	0.514	0.505
1264	TNFRSF4	178790	hCG1647693.3	7293	tumor necrosis factor receptor superfamily, member 4	-2.319	-1.581	-0.785	0.795	6.496	0.514	0.504
1265	null	149375	hCG1777958.1	hCG1777958.1	null	2.952	1.581	0.902	0.679	6.496	0.513	0.505
1266	NENF	124377	hCG39195.3	29937	neuron derived neurotrophic factor	1.924	1.58	0.901	0.679	6.496	0.513	0.505
1267	PTPRA	116804	hCG2020289	5786	protein tyrosine phosphatase, receptor type, A	1.701	1.58	0.901	0.679	6.496	0.513	0.505
1268	SYNCRIP	235668	hCG401112.3	10492	synaptotagmin binding, cytoplasmic RNA interacting protein	-1.864	-1.58	-0.785	0.794	6.496	0.512	0.504
1269	null	108278	hCG1780521.2	hCG1780521.2	null	1.897	1.579	0.901	0.679	6.496	0.512	0.505
1270	C1orf67	225954	hCG22803.4	200095	chromosome 1 open reading frame 67	-2.282	-1.579	-0.785	0.794	6.496	0.511	0.504
1271	IL4R	214374	hCG1984906	3566	interleukin 4 receptor	-2.216	-1.579	-0.785	0.794	6.496	0.511	0.504
1272	PDE4D	219138	hCG1811507.2	5144	phosphodiesterase 4D, cAMP-specific (phosphodiesterase E3 dunce homolog, Drosophila)	-2.5	-1.579	-0.784	0.794	6.496	0.511	0.504
1273	ELMO1	131500	hCG18181.3	9844	engulfment and cell motility 1 (ced-12 homolog, C. elegans)	-2.079	-1.578	-0.784	0.794	6.496	0.51	0.504
1274	PCBD1	119696	hCG22818.3	5092	pterin-4 alpha-carbinolamine dehydratase/dimerization cofactor of hepatocyte nuclear factor 1 alpha (TCF1)	1.784	1.576	0.9	0.676	6.496	0.51	0.505
1275	CD3D	205264	hCG40222.3	915	CD3D antigen, delta polypeptide (TiT3 complex)	2.021	1.576	0.9	0.677	6.496	0.509	0.505
1276	CHMP1B	103451	hCG1780859.1	57132	chromatin modifying protein 1B	-1.918	-1.576	-0.784	0.792	6.496	0.509	0.504
1277	LOC145853	214293	hCG2041271	145853	null	1.959	1.576	0.899	0.677	6.496	0.509	0.505
1278	JMJD1C	201868	hCG2024603.1	221037	jumonji domain containing 1C	-1.916	-1.576	-0.784	0.792	6.496	0.508	0.504
1279	C9orf21	121802	hCG32714.4	195827	chromosome 9 open reading frame 21	-1.905	-1.576	-0.784	0.792	6.496	0.508	0.504
1280	SLC12A2	213519	hCG27034.3	6558	solute carrier family 12 (sodium/potassium/chloride transporters), member 2	-2.108	-1.574	-0.783	0.791	6.496	0.507	0.504
1281	FRMD1	178419	hCG15386.4	79981	FERM domain containing 1	-2.234	-1.574	-0.783	0.791	6.496	0.507	0.504
1282	ITGA5	145228	hCG21939.2	3678	integrin, alpha 5 (fibronectin receptor, alpha polypeptide)	-1.852	-1.573	-0.783	0.791	6.496	0.507	0.504
1283	LOC441383	233834	hCG1992170	441383	null	1.95	1.573	0.899	0.675	6.496	0.506	0.505
1284	LOC400410|MTHFS	160727	hCG1794591.2	400410	5,10-methenyltetrahydrofolate synthetase (5-formyltetrahydrofolate cyclo-ligase)	-2.56	-1.573	-0.783	0.79	6.496	0.506	0.504
1285	BCAR1	159841	hCG20581.3	9564	breast cancer anti-estrogen resistance 1	-2.092	-1.573	-0.782	0.791	6.496	0.506	0.504
1286	RHOJ	168924	hCG2028382	57381	ras homolog gene family, member J	-2.127	-1.573	-0.782	0.791	6.496	0.505	0.504
1287	DBP	125134	hCG2038927	1628	D site of albumin promoter (albumin D-box) binding protein	2.497	1.573	0.898	0.674	6.496	0.505	0.505
1288	BNC1	142397	hCG27264.3	646	basonuclin 1	-2.364	-1.569	-0.782	0.788	6.496	0.504	0.504
1289	PMM1	180829	hCG41539.3	5372	phosphomannomutase 1	1.859	1.569	0.898	0.671	7.145	0.554	0.544
1290	PHACTR1	189413	hCG1818446.1	221692	phosphatase and actin regulator 1	-2.053	-1.569	-0.782	0.787	7.145	0.554	0.545
1291	C18orf18	213755	hCG1820677.1	147525	chromosome 18 open reading frame 18	2.211	1.568	0.898	0.67	7.145	0.553	0.544
1292	null	227916	hCG20768.3	ABI423153	null	2.048	1.568	0.897	0.671	7.145	0.553	0.544
1293	YWHAG	219645	hCG41357.3	7532	tyrosine 3-monooxygenase/tryptophan 5-monooxygenase activation protein, gamma polypeptide	-1.828	-1.568	-0.781	0.786	7.145	0.553	0.545
1294	PRICKLE1	143140	hCG39446.3	144165	prickle-like 1 (Drosophila)	2.194	1.567	0.897	0.67	7.145	0.552	0.544
1295	CHD7	205014	hCG1988293	55636	chromodomain helicase DNA binding protein 7	-1.987	-1.566	-0.781	0.785	7.145	0.552	0.545
1296	LAT2	131190	hCG18033.3	7462	linker for activation of T cells family, member 2	-1.873	-1.566	-0.781	0.785	7.145	0.551	0.545
1297	null	231267	hCG2013006	hCG2013006	null	2.471	1.566	0.896	0.67	7.145	0.551	0.544
1298	null	228451	hCG1812817.1	hCG1812817.1	null	2.02	1.565	0.896	0.669	7.145	0.55	0.544
1299	UBE2N	139042	hCG38950.3	7334	ubiquitin-conjugating enzyme E2N (UBC13 homolog, yeast)	-1.791	-1.565	-0.781	0.784	7.145	0.55	0.545
1300	CDKN2B	204006	hCG28310.3	1030	cyclin-dependent kinase inhibitor 2B (p15, inhibits CDK4)	-2.175	-1.564	-0.78	0.784	7.145	0.55	0.545
1301	RASAL2	210229	hCG2024962.1	9462	RAS protein activator like 2	-2.215	-1.564	-0.78	0.784	7.145	0.549	0.545
1302	null	146009	hCG2023415.2	hCG2023415.2	null	-1.878	-1.564	-0.78	0.784	7.145	0.549	0.545
1303	SYNC1	110329	hCG1787654.1	81493	syncoilin, intermediate filament 1	-1.963	-1.564	-0.78	0.784	7.145	0.548	0.545
1304	CHST3	131471	hCG1745893.2	9469	carbohydrate (chondroitin 6) sulfotransferase 3	-2.211	-1.564	-0.779	0.784	7.145	0.548	0.545
1305	CNIH3	191337	hCG2044127	149111	cornichon homolog 3 (Drosophila)	1.994	1.563	0.895	0.667	7.145	0.548	0.544
1306	THBS4	174392	hCG2015975	7060	thrombospondin 4	-2.133	-1.563	-0.779	0.783	7.145	0.547	0.545
1307	null	150278	hCG2043817	hCG2043817	null	1.916	1.562	0.895	0.667	7.145	0.547	0.544
1308	FLJ20273	203132	hCG31729.3	54502	null	-1.987	-1.562	-0.779	0.783	7.145	0.546	0.545
1309	DKFZp761O2018	109715	hCG1818507.1	92293	null	1.943	1.561	0.895	0.666	7.145	0.546	0.544
1310	SRPX2	140054	hCG20192.2	27286	sushi-repeat-containing protein, X-linked 2	-2.273	-1.561	-0.779	0.782	7.145	0.545	0.545
1311	LETMD1	213652	hCG36904.4	25875	LETM1 domain containing 1	1.828	1.56	0.894	0.666	7.145	0.545	0.544
1312	PRKAB2	180648	hCG20157.3	5565	protein kinase, AMP-activated, beta 2 non-catalytic subunit	2.237	1.56	0.894	0.666	7.145	0.545	0.544
1313	null	183548	hCG2040861	hCG2040861	null	1.87	1.56	0.893	0.667	7.145	0.544	0.544
1314	USP38	107464	hCG1810871.3	84640	ubiquitin specific peptidase 38	-1.781	-1.559	-0.778	0.78	7.795	0.593	0.582
1315	FLJ37440	118833	hCG18601.5	129804	null	2.032	1.558	0.893	0.665	7.795	0.593	0.584
1316	DNAJB4	103618	hCG22857.4	11080	DnaJ (Hsp40) homolog, subfamily B, member 4	-1.971	-1.558	-0.778	0.78	7.795	0.592	0.582
1317	PRIM1	114576	hCG2016482	5557	primase, polypeptide 1, 49kDa	2.265	1.558	0.893	0.665	7.795	0.592	0.584
1318	LDHA	120739	hCG96677.3	3939	lactate dehydrogenase A	-2.027	-1.558	-0.778	0.78	7.795	0.591	0.582
1319	SCIN	101034	hCG18526.3	85477	scinderin	-2.888	-1.558	-0.778	0.78	7.795	0.591	0.582
1320	FBXW2	114604	hCG28562.3	26190	F-box and WD-40 domain protein 2	-1.864	-1.557	-0.778	0.779	7.795	0.591	0.582
1321	FAT3	693402	hCG21202.3	120114	FAT tumor suppressor homolog 3 (Drosophila)	1.951	1.556	0.892	0.664	7.795	0.59	0.584
1322	LRRK2	199912	hCG39245.4	120892	leucine-rich repeat kinase 2	-1.877	-1.556	-0.777	0.778	7.795	0.59	0.582
1323	GFPT2	113797	hCG15277.2	9945	glutamine-fructose-6-phosphate transaminase 2	-2.578	-1.556	-0.777	0.779	7.795	0.589	0.582
1324	FTSJ2	102632	hCG17134.2	29960	FtsJ homolog 2 (E. coli)	1.802	1.554	0.892	0.662	7.795	0.589	0.584
1325	FLJ11712	193960	hCG28706.3	79621	null	1.794	1.554	0.891	0.662	7.795	0.588	0.584
1326	MPST	155792	hCG41447.3	4357	mercaptopyruvate sulfurtransferase	1.732	1.552	0.891	0.661	7.795	0.588	0.584
1327	TRGC2|TRGV2|LOC442532	141631	hCG2010232.3	442532	T cell receptor gamma constant 2|T cell receptor gamma variable 2	2	1.552	0.891	0.661	7.795	0.587	0.584
1328	AVIL	110418	hCG40158.2	10677	advillin	-2.365	-1.551	-0.777	0.774	7.795	0.587	0.582
1329	null	712838	hCG41114.3	hCG41114.3	null	1.994	1.55	0.89	0.66	7.795	0.587	0.584
1330	BACH1	575026	hCG2007601	571	BTB and CNC homology 1, basic leucine zipper transcription factor 1	-2.289	-1.55	-0.777	0.774	7.795	0.586	0.582
1331	CPEB4	202878	hCG40279.3	80315	cytoplasmic polyadenylation element binding protein 4	-1.816	-1.549	-0.776	0.773	7.795	0.586	0.582
1332	DGCR6L	175672	hCG1999887	85359	DiGeorge syndrome critical region gene 6-like	1.734	1.548	0.89	0.658	7.795	0.585	0.584
1333	CLEC7A	191434	hCG1773845.2	64581	C-type lectin domain family 7, member A	-2.3	-1.547	-0.776	0.771	7.795	0.585	0.582
1334	null	179109	hCG1820831.1	hCG1820831.1	null	2.366	1.547	0.889	0.657	7.795	0.584	0.584
1335	ARSI	713730	hCG38617.2	340075	null	-3.398	-1.547	-0.776	0.771	7.795	0.584	0.582
1336	MYADML	231489	hCG1648323.2	151325	myeloid-associated differentiation marker-like	-2.105	-1.546	-0.776	0.771	7.795	0.583	0.582
1337	null	232835	hCG2011574.1	hCG2011574.1	null	-2.423	-1.546	-0.775	0.771	7.795	0.583	0.582
1338	FLT1	111674	hCG2020168	2321	fms-related tyrosine kinase 1 (vascular endothelial growth factor/vascular permeability factor receptor)	-1.755	-1.546	-0.775	0.771	7.795	0.583	0.582
1339	RPL22	182660	hCG2009685	6146	ribosomal protein L22	-2.393	-1.546	-0.775	0.771	7.795	0.582	0.582
1340	GLI3	100093	hCG17268.3	2737	GLI-Kruppel family member GLI3 (Greig cephalopolysyndactyly syndrome)	1.902	1.545	0.889	0.655	8.444	0.63	0.617
1341	null	236742	hCG22247.2	hCG22247.2	null	1.84	1.544	0.889	0.655	8.444	0.63	0.617
1342	KIAA1659	634397	hCG2011046	85373	null	-2.376	-1.544	-0.775	0.769	8.444	0.629	0.618
1343	null	109024	hCG1640415.3	hCG1640415.3	null	2.004	1.543	0.888	0.655	8.444	0.629	0.617
1344	ABCA11	216615	hCG1981959	79963	ATP-binding cassette, sub-family A (ABC1), member 11 (pseudogene)	1.927	1.543	0.888	0.656	8.444	0.628	0.617
1345	C10orf6	166285	hCG2039640	55719	chromosome 10 open reading frame 6	2.159	1.543	0.887	0.655	8.444	0.628	0.617
1346	ARL15	196221	hCG21204.2	54622	ADP-ribosylation factor-like 15	-2.009	-1.543	-0.774	0.768	8.444	0.627	0.618
1347	null	228055	hCG1643801.2	hCG1643801.2	null	2.042	1.542	0.887	0.655	8.444	0.627	0.617
1348	SERPINE2	210342	hCG21438.2	5270	serpin peptidase inhibitor, clade E (nexin, plasminogen activator inhibitor type 1), member 2	-2.014	-1.542	-0.774	0.768	8.444	0.626	0.618
1349	LOC401895	144606	hCG2040362	401895	null	1.972	1.541	0.887	0.654	8.444	0.626	0.617
1350	PDGFRL	101738	hCG27752.3	5157	platelet-derived growth factor receptor-like	2.034	1.541	0.886	0.655	8.444	0.626	0.617
1351	ITK	217072	hCG15397.3	3702	IL2-inducible T-cell kinase	-2.103	-1.541	-0.774	0.767	8.444	0.625	0.618
1352	null	214811	hCG2040606	hCG2040606	null	-2.054	-1.54	-0.774	0.767	8.444	0.625	0.618
1353	BCL7C	127252	hCG21150.3	9274	B-cell CLL/lymphoma 7C	1.82	1.54	0.886	0.654	8.444	0.624	0.617
1354	null	188893	hCG1808926.2	hCG1808926.2	null	2.799	1.54	0.886	0.654	8.444	0.624	0.617
1355	AKAP13	179634	hCG1991671.2	11214	A kinase (PRKA) anchor protein 13	-2.072	-1.54	-0.773	0.766	8.444	0.623	0.618
1356	ZFP36L1	160743	hCG20766.3	677	zinc finger protein 36, C3H type-like 1	-1.904	-1.54	-0.773	0.766	8.444	0.623	0.618
1357	HIST1H4H	222445	hCG1640981.4	8365	histone 1, H4h	-1.936	-1.539	-0.773	0.766	8.444	0.622	0.618
1358	RFXAP	167219	hCG32811.3	5994	regulatory factor X-associated protein	2.156	1.539	0.885	0.654	8.444	0.622	0.617
1359	LIPT1	139693	hCG1989457	51601	lipoyltransferase 1	1.798	1.538	0.885	0.653	8.444	0.621	0.617
1360	SIT1	179926	hCG1748307.3	27240	signaling threshold regulating transmembrane adaptor 1	1.887	1.538	0.884	0.654	8.444	0.621	0.617
1361	LOC285346	115092	hCG1643112.3	285346	null	-2.117	-1.537	-0.773	0.764	8.444	0.62	0.618
1362	ABCA10	216671	hCG1986239.2	10349	ATP-binding cassette, sub-family A (ABC1), member 10	2.075	1.537	0.884	0.653	8.444	0.62	0.617
1363	RDH5	118996	hCG20748.2	5959	retinol dehydrogenase 5 (11-cis and 9-cis)	-1.996	-1.536	-0.773	0.764	8.444	0.62	0.618
1364	LOC554206	694208	hCG23037.4	554206	null	2.438	1.536	0.884	0.653	8.444	0.619	0.617
1365	LEPREL2	170997	hCG2039832	10536	leprecan-like 2	2.421	1.536	0.883	0.653	8.444	0.619	0.617
1366	NRP2	162859	hCG15204.4	8828	neuropilin 2	-2.39	-1.536	-0.772	0.764	8.444	0.618	0.618
1367	ODF3L1	697045	hCG1739401.1	161753	outer dense fiber of sperm tails 3-like 1	-2.127	-1.535	-0.772	0.763	8.444	0.618	0.618
1368	LOC339803	132171	hCG1783888.2	339803	null	2.106	1.535	0.883	0.652	8.444	0.617	0.617
1369	null	187720	hCG1794073.1	hCG1794073.1	null	1.946	1.534	0.882	0.651	8.444	0.617	0.617
1370	null	224772	hCG2013121	ABI413154	null	1.91	1.533	0.882	0.651	9.094	0.664	0.652
1371	CSDA	156167	hCG27421.4	8531	cold shock domain protein A	-1.848	-1.533	-0.772	0.761	9.094	0.663	0.652
1372	null	216017	hCG1643726.3	hCG1643726.3	null	-2.156	-1.533	-0.772	0.761	9.094	0.663	0.652
1373	HHEX	161261	hCG1781169.1	3087	homeobox, hematopoietically expressed	2.013	1.531	0.882	0.65	9.094	0.662	0.652
1374	TARDBP	211523	hCG2005583	23435	TAR DNA binding protein	1.802	1.531	0.881	0.65	9.094	0.662	0.652
1375	null	231280	hCG1639851.3	hCG1639851.3	null	2.36	1.531	0.881	0.65	9.094	0.661	0.652
1376	null	134553	hCG2041256.1	hCG2041256.1	null	2.18	1.53	0.881	0.65	9.094	0.661	0.652
1377	ZCSL2	206430	hCG27650.3	285381	zinc finger, CSL-type containing 2	-1.863	-1.53	-0.771	0.759	9.094	0.66	0.652
1378	AKAP2|PALM2-AKAP2	189428	hCG28765.3	445815	A kinase (PRKA) anchor protein 2	-1.785	-1.53	-0.771	0.759	9.094	0.66	0.652
1379	null	111538	hCG1648136.3	hCG1648136.3	null	1.723	1.53	0.88	0.65	9.094	0.659	0.652
1380	LOC51149	116420	hCG15278.3	51149	null	1.945	1.53	0.88	0.65	9.094	0.659	0.652
1381	null	110207	hCG23000.4	hCG23000.4	null	1.84	1.53	0.879	0.651	9.094	0.659	0.652
1382	TOMM7|LOC201725	187070	hCG1659575.3	54543	translocase of outer mitochondrial membrane 7 homolog (yeast)	1.911	1.53	0.879	0.651	9.094	0.658	0.652
1383	ATF4	183867	hCG41721.3	468	activating transcription factor 4 (tax-responsive enhancer element B67)	-1.727	-1.53	-0.771	0.759	9.094	0.658	0.652
1384	SCO2	221132	hCG1988078.1	9997	SCO cytochrome oxidase deficient homolog 2 (yeast)	-1.983	-1.53	-0.771	0.759	9.094	0.657	0.652
1385	HMCN2	152965	hCG31249.2	256158	hemicentin 2	1.951	1.529	0.879	0.651	9.094	0.657	0.652
1386	null	111951	hCG1646993.2	hCG1646993.2	null	1.861	1.529	0.878	0.651	9.094	0.656	0.652
1387	COL1A2	105493	hCG1686428.3	1278	collagen, type I, alpha 2	1.951	1.529	0.878	0.651	9.094	0.656	0.652
1388	THAP3	205875	hCG22635.2	90326	THAP domain containing, apoptosis associated protein 3	1.789	1.529	0.877	0.652	9.094	0.655	0.652
1389	SCYL2	147560	hCG2039623.1	55681	SCY1-like 2 (S. cerevisiae)	-2.083	-1.529	-0.77	0.759	9.094	0.655	0.652
1390	CIDEB|LTB4R2	101377	hCG40179.2	27141	cell death-inducing DFFA-like effector b|leukotriene B4 receptor 2	2.05	1.529	0.877	0.652	9.094	0.654	0.652
1391	UBE2T	208303	hCG2027327	29089	ubiquitin-conjugating enzyme E2T (putative)	-2.207	-1.529	-0.77	0.759	9.094	0.654	0.652
1392	PRKAG2	542533	hCG2043270	51422	protein kinase, AMP-activated, gamma 2 non-catalytic subunit	2.216	1.528	0.877	0.651	9.094	0.653	0.652
1393	SPINK5	153856	hCG37434.2	11005	serine peptidase inhibitor, Kazal type 5	-2.135	-1.527	-0.77	0.758	9.094	0.653	0.652
1394	null	228956	hCG1993152	hCG1993152	null	2.115	1.525	0.876	0.649	9.094	0.652	0.652
1395	INPP1	182538	hCG24794.4	3628	inositol polyphosphate-1-phosphatase	-1.768	-1.525	-0.77	0.755	9.094	0.652	0.652
1396	ST5	210495	hCG22011.3	6764	suppression of tumorigenicity 5	1.906	1.524	0.876	0.648	9.744	0.698	0.686
1397	PTPN18	143436	hCG1992147.1	26469	protein tyrosine phosphatase, non-receptor type 18 (brain-derived)	-1.927	-1.524	-0.769	0.755	9.744	0.697	0.687
1398	ZNF435	101333	hCG1643757.2	80345	zinc finger protein 435	2.024	1.522	0.876	0.647	9.744	0.697	0.686
1399	UBE2H	182508	hCG18056.3	7328	ubiquitin-conjugating enzyme E2H (UBC8 homolog, yeast)	-1.804	-1.522	-0.769	0.752	9.744	0.696	0.687
1400	KCNJ8	165653	hCG1811070.3	3764	potassium inwardly-rectifying channel, subfamily J, member 8	1.827	1.521	0.875	0.646	9.744	0.696	0.686
1401	ZNF297B	209759	hCG30219.3	23099	zinc finger protein 297B	-1.968	-1.521	-0.769	0.752	9.744	0.695	0.687
1402	RPS6KA3	165720	hCG17953.3	6197	ribosomal protein S6 kinase, 90kDa, polypeptide 3	-1.833	-1.521	-0.769	0.752	9.744	0.695	0.687
1403	null	121757	hCG1654183.4	hCG1654183.4	null	2.488	1.521	0.875	0.646	9.744	0.694	0.686
1404	LOC400451	145937	hCG1641814.2	400451	null	1.991	1.521	0.874	0.646	9.744	0.694	0.686
1405	UBE2S	115381	hCG1818008.1	27338	ubiquitin-conjugating enzyme E2S	-2.056	-1.521	-0.769	0.752	9.744	0.693	0.687
1406	IGHV1OR15-1	214404	hCG1728627.1	388077	immunoglobulin heavy variable 1/OR15-1	2.703	1.521	0.874	0.646	9.744	0.693	0.686
1407	ZMYM6	217786	hCG2036879	9204	zinc finger, MYM-type 6	1.9	1.52	0.874	0.646	9.744	0.693	0.686
1408	C14orf93	105417	hCG2013848	60686	chromosome 14 open reading frame 93	1.828	1.519	0.873	0.646	9.744	0.692	0.686
1409	SYT17	100659	hCG38025.3	51760	synaptotagmin XVII	2.091	1.518	0.873	0.645	9.744	0.692	0.686
1410	SFT2D3	102711	hCG1646830.2	84826	SFT2 domain containing 3	1.961	1.518	0.873	0.645	9.744	0.691	0.686
1411	FXYD1	100812	hCG1983949	5348	FXYD domain containing ion transport regulator 1 (phospholemman)	2.051	1.517	0.872	0.645	9.744	0.691	0.686
1412	TXNL4B	129300	hCG1779884.2	54957	thioredoxin-like 4B	-1.989	-1.517	-0.768	0.749	9.744	0.69	0.687
1413	BCR	113575	hCG2010706.1	613	breakpoint cluster region	-1.993	-1.517	-0.768	0.749	9.744	0.69	0.687
1414	ANKMY2	128565	hCG19294.3	57037	ankyrin repeat and MYND domain containing 2	1.834	1.517	0.872	0.645	9.744	0.689	0.686
1415	null	222093	377797_rc	ABI377797	null	-2.272	-1.516	-0.768	0.748	9.744	0.689	0.687
1416	SLC40A1	165911	hCG24798.3	30061	solute carrier family 40 (iron-regulated transporter), member 1	2.071	1.516	0.872	0.644	9.744	0.688	0.686
1417	TRPC6	101144	hCG40899.2	7225	transient receptor potential cation channel, subfamily C, member 6	-2.021	-1.516	-0.768	0.748	9.744	0.688	0.687
1418	ARHGEF15	196972	hCG31280.3	22899	Rho guanine nucleotide exchange factor (GEF) 15	-1.899	-1.515	-0.767	0.748	9.744	0.687	0.687
1419	FNDC3B	112092	hCG2023140	64778	fibronectin type III domain containing 3B	-1.851	-1.515	-0.767	0.748	9.744	0.687	0.687
1420	null	232927	hCG1991802	hCG1991802	null	2.512	1.514	0.871	0.643	9.744	0.686	0.686
1421	null	613616	hCG2038561	hCG2038561	null	2.109	1.513	0.871	0.642	10.393	0.731	0.72
1422	DUSP3	161352	hCG30287.3	1845	dual specificity phosphatase 3 (vaccinia virus phosphatase VH1-related)	-1.91	-1.513	-0.767	0.746	10.393	0.731	0.721
1423	DFNA5	174313	hCG38835.3	1687	deafness, autosomal dominant 5	2.031	1.513	0.87	0.642	10.393	0.73	0.72
1424	null	198543	hCG1983816	hCG1983816	null	-2.684	-1.513	-0.767	0.746	10.393	0.73	0.721
1425	null	232069	hCG2006175	hCG2006175	null	2.098	1.513	0.87	0.642	10.393	0.729	0.72
1426	null	232213	hCG2018772	hCG2018772	null	2.075	1.513	0.87	0.643	10.393	0.729	0.72
1427	SLC35E2	206494	hCG2036609	9906	solute carrier family 35, member E2	1.788	1.512	0.869	0.643	10.393	0.728	0.72
1428	LOC441113	228532	hCG1979388	441113	null	-2.298	-1.512	-0.766	0.746	10.393	0.728	0.721
1429	null	231829	hCG2010526.1	hCG2010526.1	null	2.202	1.512	0.869	0.643	10.393	0.727	0.72
1430	FAM19A5	167237	hCG14854.2	25817	family with sequence similarity 19 (chemokine (C-C motif)-like), member A5	2.911	1.511	0.869	0.643	10.393	0.727	0.72
1431	FRMD6	186998	hCG22006.4	122786	FERM domain containing 6	2.134	1.511	0.868	0.643	10.393	0.726	0.72
1432	null	161202	hCG2042142	hCG2042142	null	1.927	1.51	0.868	0.642	10.393	0.726	0.72
1433	CYCS	102483	hCG2009955.1	54205	cytochrome c, somatic	-1.86	-1.51	-0.766	0.744	10.393	0.725	0.721
1434	C3orf18	157941	hCG17456.1	51161	chromosome 3 open reading frame 18	1.731	1.51	0.867	0.642	10.393	0.725	0.72
1435	LOC401937	138616	hCG1642997.1	401937	null	1.729	1.51	0.867	0.643	10.393	0.724	0.72
1436	SLC4A7	163733	hCG1811012.1	9497	solute carrier family 4, sodium bicarbonate cotransporter, member 7	-2.342	-1.509	-0.766	0.743	10.393	0.724	0.721
1437	COMMD3	163534	hCG2017627	23412	COMM domain containing 3	2.114	1.509	0.867	0.642	10.393	0.723	0.72
1438	ZNF295	202674	hCG1643569.2	49854	zinc finger protein 295	-2.224	-1.508	-0.766	0.742	10.393	0.723	0.721
1439	FLJ10996	105095	hCG1749680.2	54520	null	-2.062	-1.508	-0.766	0.742	10.393	0.722	0.721
1440	THYN1	175469	hCG37604.2	29087	thymocyte nuclear protein 1	1.714	1.507	0.866	0.641	10.393	0.722	0.72
1441	SLC7A4	193063	hCG41275.2	6545	solute carrier family 7 (cationic amino acid transporter, y+ system), member 4	-2.304	-1.507	-0.765	0.742	10.393	0.721	0.721
1442	null	231410	hCG2008202	CK906010	null	2.372	1.506	0.866	0.64	10.393	0.721	0.72
1443	SLC9A7	122847	hCG17724.2	84679	solute carrier family 9 (sodium/hydrogen exchanger), member 7	2.198	1.506	0.866	0.64	10.393	0.72	0.72
1444	LOC124446	209783	hCG18350.3	124446	null	2.319	1.505	0.865	0.64	10.393	0.72	0.72
1445	TRPV1	203093	hCG2033443	7442	transient receptor potential cation channel, subfamily V, member 1	2.158	1.505	0.865	0.64	11.043	0.764	0.751
1446	FLJ13614	165776	hCG2027610	84142	null	1.965	1.505	0.865	0.64	11.043	0.764	0.751
1447	LOC150383	156348	hCG41797.3	150383	null	1.814	1.504	0.864	0.64	11.043	0.763	0.751
1448	null	189643	hCG1656449.2	hCG1656449.2	null	2.072	1.503	0.864	0.639	11.043	0.763	0.751
1449	GTF2B	134023	hCG24876.4	2959	general transcription factor IIB	-1.909	-1.503	-0.765	0.738	11.043	0.762	0.75
1450	PARP14	118299	hCG15988.3	54625	poly (ADP-ribose) polymerase family, member 14	-1.838	-1.503	-0.765	0.738	11.043	0.762	0.75
1451	GLT28D1	125972	hCG1812065.1	55849	glycosyltransferase 28 domain containing 1	-1.781	-1.503	-0.765	0.738	11.043	0.761	0.75
1452	C6orf75	191318	hCG21334.3	60487	chromosome 6 open reading frame 75	2.215	1.502	0.864	0.639	11.043	0.761	0.751
1453	STAC	208710	hCG15665.2	6769	SH3 and cysteine rich domain	2.012	1.501	0.863	0.638	11.043	0.76	0.751
1454	null	106892	hCG21032.3	hCG21032.3	null	-2	-1.501	-0.764	0.737	11.043	0.759	0.75
1455	TPARL	161306	hCG20603.3	55858	null	-1.794	-1.501	-0.764	0.737	11.043	0.759	0.75
1456	FAM11B	137290	hCG1645901.3	79134	family with sequence similarity 11, member B	-1.961	-1.501	-0.764	0.737	11.043	0.758	0.75
1457	STAT3	219147	hCG1813145.1	6774	signal transducer and activator of transcription 3 (acute-phase response factor)	-1.726	-1.501	-0.764	0.737	11.043	0.758	0.75
1458	null	228088	hCG1995976	hCG1995976	null	2.407	1.501	0.863	0.638	11.043	0.757	0.751
1459	NHSL1	210061	hCG18281.4	57224	NHS-like 1	2.08	1.501	0.863	0.638	11.043	0.757	0.751
1460	TAF13	165843	hCG38754.3	6884	TAF13 RNA polymerase II, TATA box binding protein (TBP)-associated factor, 18kDa	-2.135	-1.5	-0.764	0.737	11.043	0.756	0.75
1461	TLR7	226707	hCG1646600.2	51284	toll-like receptor 7	2.27	1.5	0.862	0.638	11.043	0.756	0.751
1462	CHORDC1	113154	hCG2032534	26973	cysteine and histidine-rich domain (CHORD)-containing 1	-2.053	-1.5	-0.763	0.737	11.043	0.755	0.75
1463	CENTB2	182071	hCG22832.3	23527	centaurin, beta 2	-2.129	-1.5	-0.763	0.737	11.043	0.755	0.75
1464	KIAA1799	123057	hCG23452.3	84455	null	2.01	1.499	0.862	0.638	11.043	0.754	0.751
1465	SFRS12	201500	hCG17863.2	140890	splicing factor, arginine/serine-rich 12	-1.833	-1.499	-0.763	0.736	11.043	0.754	0.75
1466	null	137561	hCG1786664.1	hCG1786664.1	null	-1.822	-1.498	-0.763	0.736	11.043	0.753	0.75
1467	LOC401165	234683	hCG2025701	401165	null	-1.842	-1.498	-0.762	0.736	11.043	0.753	0.75
1468	null	154330	hCG20319.2	hCG20319.2	null	-1.959	-1.498	-0.762	0.736	11.043	0.752	0.75
1469	FCER1A	216239	hCG39426.3	2205	Fc fragment of IgE, high affinity I, receptor for; alpha polypeptide	1.907	1.497	0.862	0.635	11.043	0.752	0.751
1470	NUP50	114948	hCG1989366	10762	nucleoporin 50kDa	-1.956	-1.495	-0.762	0.733	11.043	0.751	0.75
1471	TPSB2|TPSAB1	178856	hCG42705.3	64499	tryptase beta 2|tryptase alpha/beta 1	2.11	1.495	0.861	0.634	11.043	0.751	0.751
1472	PDGFA	194326	hCG1818527.1	5154	platelet-derived growth factor alpha polypeptide	-2.259	-1.494	-0.762	0.732	11.043	0.75	0.75
1473	C12orf5	165976	hCG24961.2	57103	chromosome 12 open reading frame 5	-1.784	-1.493	-0.762	0.732	11.692	0.794	0.788
1474	C20orf67|LMNB1	201094	hCG27033.2	4001	chromosome 20 open reading frame 67|lamin B1	-2.505	-1.493	-0.761	0.732	11.692	0.793	0.788
1475	FAM7A1|FAM7A3	145023	BC071855.1	89837	family with sequence similarity 7, member A1|family with sequence similarity 7, member A3	1.865	1.493	0.861	0.632	11.692	0.793	0.787
1476	ADAMTS18	220286	hCG1812188.2	170692	ADAM metallopeptidase with thrombospondin type 1 motif, 18	-2.306	-1.492	-0.761	0.731	11.692	0.792	0.788
1477	FOXK2	218639	hCG30380.3	3607	forkhead box K2	-1.913	-1.492	-0.761	0.731	11.692	0.792	0.788
1478	LOC339229	134862	hCG1644378.4	339229	null	1.66	1.492	0.86	0.631	11.692	0.791	0.787
1479	null	201095	hCG1731877.3	hCG1731877.3	null	2.299	1.491	0.86	0.631	11.692	0.791	0.787
1480	DENND2A	155417	hCG40134.3	27147	DENN/MADD domain containing 2A	2.119	1.491	0.86	0.631	11.692	0.79	0.787
1481	KIAA0247	187470	hCG21964.2	9766	KIAA0247	-1.857	-1.491	-0.761	0.73	11.692	0.789	0.788
1482	HYDIN	137436	ENST00000288168	54768	hydrocephalus inducing	1.869	1.49	0.859	0.631	11.692	0.789	0.787
1483	null	425760	hCG2038130	hCG2038130	null	1.86	1.488	0.859	0.629	11.692	0.788	0.787
1484	AGPAT4	156297	hCG1781301.3	56895	1-acylglycerol-3-phosphate O-acyltransferase 4 (lysophosphatidic acid acyltransferase, delta)	-1.99	-1.487	-0.76	0.727	11.692	0.788	0.788
1485	null	226624	hCG1782590.3	ABI453957	null	1.765	1.487	0.859	0.629	11.692	0.787	0.787
1486	SLC30A7	145225	hCG2028338	148867	solute carrier family 30 (zinc transporter), member 7	-1.97	-1.486	-0.76	0.726	12.342	0.831	0.82
1487	MID1	214412	hCG1811944.1	4281	midline 1 (Opitz/BBB syndrome)	-1.835	-1.486	-0.76	0.726	12.342	0.83	0.82
1488	NUP210L	137844	hCG1746750.1	91181	nucleoporin 210kDa-like	-2.823	-1.485	-0.76	0.726	12.342	0.829	0.82
1489	null	168609	hCG1983051	hCG1983051	null	2.085	1.485	0.858	0.626	12.342	0.829	0.819
1490	MDK	111257	hCG25765.4	4192	midkine (neurite growth-promoting factor 2)	2.232	1.485	0.858	0.627	12.342	0.828	0.819
1491	null	235423	hCG2016674	CN412218	null	-1.985	-1.484	-0.76	0.724	12.342	0.828	0.82
1492	C14orf106	209615	hCG1812025.1	55320	chromosome 14 open reading frame 106	1.821	1.484	0.858	0.626	12.342	0.827	0.819
1493	STAT3	160779	hCG1813145.1	6774	signal transducer and activator of transcription 3 (acute-phase response factor)	-1.732	-1.484	-0.759	0.724	12.342	0.827	0.82
1494	LILRB1|LILRA1	212855	hCG1732224.3	11024	leukocyte immunoglobulin-like receptor, subfamily B (with TM and ITIM domains), member 1|leukocyte immunoglobulin-like receptor, subfamily A (with TM domain), member 1	-2.325	-1.484	-0.759	0.724	12.342	0.826	0.82
1495	ZNF350	200194	hCG1772922.1	59348	zinc finger protein 350	1.877	1.483	0.857	0.626	12.342	0.826	0.819
1496	ZNF177	113803	hCG26638.2	7730	zinc finger protein 177	1.983	1.483	0.857	0.626	12.342	0.825	0.819
1497	NUDT4P2|NUDT4|NUDT4P1	172746	hCG2015089	11163	nudix (nucleoside diphosphate linked moiety X)-type motif 4 pseudogene 2|nudix (nucleoside diphosphate linked moiety X)-type motif 4|nudix (nucleoside diphosphate linked moiety X)-type motif 4 pseudogene 1	-1.811	-1.482	-0.759	0.723	12.342	0.824	0.82
1498	LRRC15	231921	hCG2043616	131578	leucine rich repeat containing 15	2.986	1.482	0.857	0.626	12.342	0.824	0.819
1499	null	424300	hCG1794519.1	hCG1794519.1	null	2.039	1.482	0.856	0.626	12.342	0.823	0.819
1500	RPGR	113962	hCG1811533.1	6103	retinitis pigmentosa GTPase regulator	-2.062	-1.482	-0.759	0.723	12.342	0.823	0.82
1501	LOC338799	181239	hCG1646817.3	338799	null	1.809	1.481	0.856	0.625	12.342	0.822	0.819
1502	null	233543	hCG1643627.3	hCG1643627.3	null	1.899	1.481	0.856	0.625	12.342	0.822	0.819
1503	KIAA1458	209856	hCG17415.3	57606	null	-1.919	-1.48	-0.758	0.722	12.342	0.821	0.82
1504	DNAJC4	227872	hCG2016975	3338	DnaJ (Hsp40) homolog, subfamily C, member 4	1.7	1.48	0.855	0.625	12.342	0.821	0.819
1505	HAPLN3	146996	hCG28642.2	145864	hyaluronan and proteoglycan link protein 3	-2.004	-1.48	-0.758	0.721	12.342	0.82	0.82
1506	ARFGAP3	182688	hCG41908.3	26286	ADP-ribosylation factor GTPase activating protein 3	-1.817	-1.479	-0.758	0.721	12.342	0.82	0.82
1507	HIRIP3	164386	hCG18232.3	8479	HIRA interacting protein 3	1.766	1.479	0.855	0.624	12.342	0.819	0.819
1508	EHD1	709735	hCG2042256	10938	EH-domain containing 1	-2.247	-1.478	-0.758	0.721	12.991	0.861	0.849
1509	UBQLN1	132735	hCG27739.3	29979	ubiquilin 1	-1.842	-1.478	-0.758	0.721	12.991	0.861	0.849
1510	ZCCHC6	100485	hCG1984913	79670	zinc finger, CCHC domain containing 6	-1.94	-1.478	-0.757	0.72	12.991	0.86	0.849
1511	null	236343	hCG1643102.2	hCG1643102.2	null	1.806	1.478	0.855	0.623	12.991	0.86	0.848
1512	HIST1H2BG|HIST1H2BF	103461	hCG1787365.2	8343	histone 1, H2bg|histone 1, H2bf	-2.281	-1.477	-0.757	0.72	12.991	0.859	0.849
1513	null	670634	hCG2039033	hCG2039033	null	-1.927	-1.477	-0.757	0.72	12.991	0.859	0.849
1514	ARHGAP9	145751	hCG39668.3	64333	Rho GTPase activating protein 9	-1.89	-1.477	-0.757	0.72	12.991	0.858	0.849
1515	ARPC5L	160776	hCG29225.3	81873	actin related protein 2/3 complex, subunit 5-like	-1.919	-1.476	-0.756	0.72	12.991	0.858	0.849
1516	IL11RA	141785	hCG2011440.1	3590	interleukin 11 receptor, alpha	1.917	1.476	0.854	0.622	12.991	0.857	0.848
1517	ZNF292	145154	hCG1640214.4	23036	zinc finger protein 292	1.833	1.476	0.854	0.622	12.991	0.856	0.848
1518	SIX5	209185	hCG1789927.2	147912	sine oculis homeobox homolog 5 (Drosophila)	1.827	1.476	0.854	0.623	12.991	0.856	0.848
1519	LOC202775|LOC402617	113735	hCG1821214.1	402617	null	-1.94	-1.476	-0.756	0.72	12.991	0.855	0.849
1520	GPX7	148997	hCG1787988.2	2882	glutathione peroxidase 7	1.735	1.476	0.853	0.622	12.991	0.855	0.848
1521	null	616362	hCG2038527	hCG2038527	null	1.89	1.476	0.853	0.623	12.991	0.854	0.848
1522	WWTR1	164292	hCG21216.3	25937	WW domain containing transcription regulator 1	-1.956	-1.475	-0.756	0.719	12.991	0.854	0.849
1523	TAGAP	159231	hCG2029776.1	117289	T-cell activation GTPase activating protein	-1.922	-1.475	-0.756	0.72	12.991	0.853	0.849
1524	AGPAT4	166408	hCG1781301.3	56895	1-acylglycerol-3-phosphate O-acyltransferase 4 (lysophosphatidic acid acyltransferase, delta)	-2.02	-1.475	-0.756	0.72	12.991	0.852	0.849
1525	null	168712	R26_hCT1963832	hCG1983333.1	null	-1.939	-1.475	-0.755	0.719	12.991	0.852	0.849
1526	ZC3H10	151529	hCG1784197.3	84872	zinc finger CCCH-type containing 10	1.857	1.474	0.853	0.622	12.991	0.851	0.848
1527	SNAPC1	167664	hCG22360.2	6617	small nuclear RNA activating complex, polypeptide 1, 43kDa	-1.821	-1.474	-0.755	0.719	12.991	0.851	0.849
1528	PRO1855	115966	hCG29632.3	55379	null	-1.802	-1.473	-0.755	0.718	12.991	0.85	0.849
1529	NIPSNAP3B	116560	hCG1814658.2	55335	nipsnap homolog 3B (C. elegans)	1.84	1.473	0.852	0.621	12.991	0.85	0.848
1530	LOC286071	233637	hCG1982930	286071	null	2.462	1.472	0.852	0.621	12.991	0.849	0.848
1531	ETNK1	196469	hCG22726.3	55500	ethanolamine kinase 1	-1.925	-1.472	-0.755	0.718	12.991	0.849	0.849
1532	null	230957	hCG1985553	hCG1985553	null	2.042	1.472	0.851	0.621	12.991	0.848	0.848
1533	GLIS3	211182	hCG1648064.2	169792	GLIS family zinc finger 3	2.045	1.472	0.851	0.62	13.641	0.89	0.879
1534	LOC375295	141502	hCG2005577	375295	null	2.029	1.472	0.851	0.621	13.641	0.889	0.879
1535	STMN3	145191	hCG2018447.1	50861	stathmin-like 3	1.907	1.471	0.85	0.621	13.641	0.889	0.879
1536	RBM13	166132	hCG50188.3	84549	RNA binding motif protein 13	-1.847	-1.471	-0.754	0.716	13.641	0.888	0.878
1537	null	228648	hCG2043543	hCG2043543	null	-2.238	-1.47	-0.754	0.716	13.641	0.888	0.878
1538	RAB5A	177566	hCG1776267.2	5868	RAB5A, member RAS oncogene family	-1.815	-1.47	-0.754	0.716	13.641	0.887	0.878
1539	ZNF395	182096	hCG1995422.1	55893	zinc finger protein 395	1.791	1.47	0.85	0.62	13.641	0.886	0.879
1540	C21orf18	206226	hCG401085.2	54093	chromosome 21 open reading frame 18	2.166	1.47	0.85	0.62	13.641	0.886	0.879
1541	PLXNA2	195535	hCG1811515.2	5362	plexin A2	-1.712	-1.469	-0.754	0.716	13.641	0.885	0.878
1542	null	202210	hCG1988622	hCG1988622	null	2.178	1.469	0.85	0.619	13.641	0.885	0.879
1543	null	135772	hCG1659656.2	hCG1659656.2	null	-2.212	-1.469	-0.754	0.715	13.641	0.884	0.878
1544	null	706277	hCG1812904.3	hCG1812904.3	null	2.28	1.469	0.849	0.619	13.641	0.883	0.879
1545	IMPAD1	185353	hCG40999.3	54928	inositol monophosphatase domain containing 1	-2.021	-1.468	-0.753	0.715	13.641	0.883	0.878
1546	LOC152719	403204	hCG2039042	152719	null	2.062	1.468	0.849	0.619	13.641	0.882	0.879
1547	CORO1C	107201	hCG15695.2	23603	coronin, actin binding protein, 1C	-1.864	-1.467	-0.753	0.714	13.641	0.882	0.878
1548	SEPW1	136430	hCG20224.2	6415	selenoprotein W, 1	-1.863	-1.467	-0.753	0.714	13.641	0.881	0.878
1549	ZNF66	186362	hCG1818873.1	7617	zinc finger protein 66	1.693	1.467	0.849	0.618	13.641	0.881	0.879
1550	PICALM	132438	hCG1730090.2	8301	phosphatidylinositol binding clathrin assembly protein	-1.824	-1.466	-0.753	0.714	13.641	0.88	0.878
1551	ANXA5	226790	hCG37353.3	308	annexin A5	-1.941	-1.466	-0.753	0.714	13.641	0.879	0.878
1552	RP11-5G9.1	190096	hCG32800.3	160857	null	2.061	1.464	0.848	0.616	13.641	0.879	0.879
1553	IL10	105566	hCG22208.2	3586	interleukin 10	-1.886	-1.464	-0.752	0.712	13.641	0.878	0.878
1554	null	173717	hCG1639852.4	hCG1639852.4	null	-1.758	-1.463	-0.752	0.711	14.29	0.92	0.913
1555	TIGD2	224433	hCG2036860	166815	tigger transposable element derived 2	1.98	1.463	0.848	0.615	14.29	0.919	0.913
1556	UBE2D1	122946	hCG40954.3	7321	ubiquitin-conjugating enzyme E2D 1 (UBC4/5 homolog, yeast)	-1.78	-1.463	-0.752	0.711	14.29	0.918	0.913
1557	null	174981	hCG32841.2	hCG32841.2	null	-2.123	-1.462	-0.752	0.711	14.29	0.918	0.913
1558	MAP1B	190011	hCG37848.3	4131	microtubule-associated protein 1B	-1.794	-1.462	-0.751	0.711	14.29	0.917	0.913
1559	LOC440447	460762	hCG2043523	440447	null	1.907	1.461	0.848	0.613	14.29	0.917	0.913
1560	C14orf133	157327	hCG22273.2	63894	chromosome 14 open reading frame 133	1.948	1.459	0.847	0.612	14.29	0.916	0.913
1561	LMCD1	193582	hCG21742.3	29995	LIM and cysteine-rich domains 1	-2.04	-1.459	-0.751	0.708	14.29	0.915	0.913
1562	NFKBIL1	128198	hCG43682.3	4795	nuclear factor of kappa light polypeptide gene enhancer in B-cells inhibitor-like 1	1.71	1.459	0.847	0.612	14.29	0.915	0.913
1563	null	10471331	hCG2038390	hCG2038390	null	1.98	1.458	0.847	0.612	14.29	0.914	0.913
1564	AMY1A|AMY1B|AMY1C|AMY2A	703675	hCG2028285	276	amylase, alpha 1A; salivary|amylase, alpha 1B; salivary|amylase, alpha 1C; salivary|amylase, alpha 2A; pancreatic	1.786	1.458	0.846	0.612	14.29	0.914	0.913
1565	TPM3	222573	hCG1997142	7170	tropomyosin 3	-1.81	-1.458	-0.751	0.707	14.29	0.913	0.913
1566	FLJ23825	120417	hCG1642176.3	284004	null	1.819	1.457	0.846	0.611	14.29	0.913	0.913
1567	null	213429	hCG1641325.2	hCG1641325.2	null	-1.713	-1.456	-0.751	0.705	14.94	0.953	0.944
1568	null	236191	hCG1732260.1	hCG1732260.1	null	1.795	1.456	0.846	0.61	14.94	0.953	0.944
1569	null	234451	hCG2006634.1	hCG2006634.1	null	1.952	1.456	0.845	0.61	14.94	0.952	0.944
1570	CBLB	133302	hCG1811662.1	868	Cas-Br-M (murine) ecotropic retroviral transforming sequence b	-2.531	-1.456	-0.751	0.705	14.94	0.952	0.944
1571	null	10693949	hCG2039112	hCG2039112	null	1.964	1.456	0.845	0.611	14.94	0.951	0.944
1572	DDX26	101397	hCG29123.2	26512	DEAD/H (Asp-Glu-Ala-Asp/His) box polypeptide 26	-1.888	-1.455	-0.75	0.705	14.94	0.95	0.944
1573	COL15A1	201107	hCG30155.3	1306	collagen, type XV, alpha 1	-1.903	-1.455	-0.75	0.705	14.94	0.95	0.944
1574	MNS1	204454	hCG40113.3	55329	meiosis-specific nuclear structural 1	1.963	1.455	0.845	0.61	14.94	0.949	0.944
1575	LGP2	191770	hCG15679.2	79132	null	1.962	1.454	0.844	0.61	14.94	0.949	0.944
1576	SPAG9	183176	hCG29635.3	9043	sperm associated antigen 9	-1.802	-1.453	-0.75	0.703	14.94	0.948	0.944
1577	IGHG1	191229	hCG2038926	3500	immunoglobulin heavy constant gamma 1 (G1m marker)	2.676	1.453	0.844	0.609	14.94	0.947	0.944
1578	ZC3H12A	113464	hCG25680.2	80149	zinc finger CCCH-type containing 12A	-2.508	-1.453	-0.75	0.703	14.94	0.947	0.944
1579	null	235217	hCG2043511	hCG2043511	null	-1.961	-1.453	-0.75	0.703	14.94	0.946	0.944
1580	H1FX	214295	hCG2022619	8971	H1 histone family, member X	1.788	1.452	0.844	0.609	14.94	0.946	0.944
1581	CDC42SE1	181218	hCG1778765.2	56882	CDC42 small effector 1	-1.795	-1.452	-0.749	0.703	14.94	0.945	0.944
1582	ARC	212274	hCG1790970.2	23237	activity-regulated cytoskeleton-associated protein	-2.371	-1.452	-0.749	0.703	14.94	0.944	0.944
1583	GMCL1L	218495	hCG1983128	64396	null	2.016	1.452	0.843	0.608	14.94	0.944	0.944
1584	NEURL	143283	hCG24133.3	9148	neuralized-like (Drosophila)	2.073	1.451	0.843	0.608	15.59	0.984	0.968
1585	ZNF174	168789	hCG16638.2	7727	zinc finger protein 174	1.947	1.451	0.843	0.608	15.59	0.984	0.968
1586	null	126814	hCG1642793.2	hCG1642793.2	null	1.781	1.451	0.842	0.608	15.59	0.983	0.968
1587	HSD17B1	229605	hCG2007481	3292	hydroxysteroid (17-beta) dehydrogenase 1	1.701	1.451	0.842	0.609	15.59	0.982	0.968
1588	SYNE1	234478	hCG2036530.1	23345	spectrin repeat containing, nuclear envelope 1	-2.264	-1.45	-0.749	0.701	15.59	0.982	0.967
1589	C14orf32	203878	hCG22122.3	93487	chromosome 14 open reading frame 32	-1.683	-1.45	-0.749	0.701	15.59	0.981	0.967
1590	FLJ36031	137314	hCG1779065.2	168455	null	-1.896	-1.45	-0.748	0.701	15.59	0.98	0.967
1591	null	234647	hCG2006634	null	null	2.034	1.45	0.842	0.608	15.59	0.98	0.968
1592	LOC112869	142421	NM_138414.1	112869	null	1.779	1.449	0.841	0.608	15.59	0.979	0.968
1593	FLJ20485	123062	hCG1811543.1	54517	null	-1.907	-1.449	-0.748	0.701	15.59	0.979	0.967
1594	FANCF	123778	hCG1646608.3	2188	Fanconi anemia, complementation group F	2.092	1.449	0.841	0.608	15.59	0.978	0.968
1595	BIN1	149438	hCG40441.2	274	bridging integrator 1	1.694	1.449	0.841	0.608	15.59	0.977	0.968
1596	ST7L	225875	hCG38462.3	54879	suppression of tumorigenicity 7 like	-2.11	-1.448	-0.748	0.7	15.59	0.977	0.967
1597	TMEM60	196668	hCG40628.2	85025	transmembrane protein 60	1.682	1.448	0.84	0.608	15.59	0.976	0.968
1598	null	714879	hCG1995170	hCG1995170	null	1.744	1.448	0.84	0.608	15.59	0.976	0.968
1599	C7	186316	hCG36864.3	730	complement component 7	2.101	1.447	0.84	0.607	15.59	0.975	0.968
1600	LOC388335	185016	hCG1648253.3	388335	null	1.743	1.447	0.84	0.607	15.59	0.974	0.968
1601	HYI	175688	hCG23169.3	81888	hydroxypyruvate isomerase homolog (E. coli)	1.7	1.446	0.839	0.607	15.59	0.974	0.968
1602	STEAP4	198082	hCG20821.3	79689	STEAP family member 4	-1.986	-1.446	-0.748	0.698	15.59	0.973	0.967
1603	TIFA	206048	hCG21298.3	92610	null	-2.06	-1.445	-0.748	0.697	15.59	0.973	0.967
1604	MDM1	224645	hCG2039616	56890	Mdm4, transformed 3T3 cell double minute 1, p53 binding protein (mouse)	2.036	1.445	0.839	0.606	15.59	0.972	0.968
1605	SMPDL3A	168505	hCG19609.3	10924	sphingomyelin phosphodiesterase, acid-like 3A	1.866	1.444	0.839	0.606	15.59	0.971	0.968
1606	null	128365	hCG1980192	null	null	-2.093	-1.444	-0.747	0.697	15.59	0.971	0.967
1607	UBE2J1	201805	hCG33069.2	51465	ubiquitin-conjugating enzyme E2, J1 (UBC6 homolog, yeast)	-1.764	-1.444	-0.747	0.697	15.59	0.97	0.967
1608	null	233855	hCG2042287	hCG2042287	null	2.256	1.444	0.838	0.606	15.59	0.97	0.968
1609	null	226230	hCG2015657	ABI438645	null	2.038	1.444	0.838	0.606	15.59	0.969	0.968
1610	SPPL3	234690	hCG2016633	121665	null	1.935	1.443	0.838	0.606	15.59	0.968	0.968
1611	HSPC176	117637	hCG19102.3	51693	null	1.78	1.443	0.837	0.606	15.59	0.968	0.968
1612	LRRFIP1	104750	hCG2012960	9208	leucine rich repeat (in FLII) interacting protein 1	-1.749	-1.443	-0.747	0.696	15.59	0.967	0.967
1613	null	205347	hCG22225.3	hCG22225.3	null	-1.789	-1.443	-0.747	0.696	16.239	1.007	0.997
1614	UCK2	114895	hCG22683.3	7371	uridine-cytidine kinase 2	-2.211	-1.443	-0.747	0.696	16.239	1.006	0.997
1615	FAM53C	174755	hCG18784.3	51307	family with sequence similarity 53, member C	-1.848	-1.442	-0.746	0.696	16.239	1.006	0.997
1616	null	234709	hCG1641980.5	ABI432085	null	-2.053	-1.442	-0.746	0.696	16.239	1.005	0.997
1617	null	228316	hCG15652.2	hCG15652.2	null	-1.896	-1.441	-0.746	0.695	16.239	1.004	0.997
1618	SIVA	171202	hCG2029580	10572	null	1.675	1.441	0.837	0.604	16.239	1.004	0.996
1619	SUSD3	180197	hCG1784573.2	203328	sushi domain containing 3	1.783	1.441	0.837	0.604	16.239	1.003	0.996
1620	null	187206	hCG1647052.3	null	null	-1.853	-1.441	-0.746	0.695	16.239	1.002	0.997
1621	RP4-691N24.1	182254	hCG17631.3	22981	null	1.794	1.44	0.836	0.604	16.239	1.002	0.996
1622	ABCC5	197753	hCG18394.2	10057	ATP-binding cassette, sub-family C (CFTR/MRP), member 5	1.884	1.44	0.836	0.604	16.239	1.001	0.996
1623	PPP2R1B	141237	hCG39476.2	5519	protein phosphatase 2 (formerly 2A), regulatory subunit A (PR 65), beta isoform	-2.245	-1.44	-0.746	0.694	16.239	1.001	0.997
1624	ANXA5	214214	hCG37353.3	308	annexin A5	-1.951	-1.439	-0.745	0.694	16.239	1	0.997
1625	ZNF395|FBXO16	115399	hCG1995422.1	55893	zinc finger protein 395|F-box protein 16	1.814	1.439	0.836	0.603	16.239	0.999	0.996
1626	LOC391847	105726	hCG37598.1	391847	null	1.847	1.439	0.835	0.603	16.239	0.999	0.996
1627	CLIC5	229083	hCG2042290	53405	chloride intracellular channel 5	-2.429	-1.439	-0.745	0.693	16.239	0.998	0.997
1628	null	167671	hCG2016736	hCG2016736	null	-1.739	-1.438	-0.745	0.693	16.239	0.997	0.997
1629	C6orf111	126331	hCG18411.4	25957	chromosome 6 open reading frame 111	1.778	1.438	0.835	0.603	16.239	0.997	0.996
1630	CLEC11A	157786	hCG22930.2	6320	C-type lectin domain family 11, member A	1.867	1.437	0.835	0.603	16.239	0.996	0.996
1631	PGLS	175900	hCG1778174.2	25796	6-phosphogluconolactonase	1.649	1.437	0.834	0.602	16.239	0.996	0.996
1632	GFI1	121984	hCG1811334.1	2672	growth factor independent 1	2.282	1.436	0.834	0.602	16.889	1.035	1.03
1633	MGC13183	101027	hCG25275.2	84318	null	1.962	1.436	0.834	0.602	16.889	1.034	1.03
1634	LOC120376	126683	hCG1647254.2	120376	null	2.016	1.436	0.833	0.602	16.889	1.034	1.03
1635	FY	132199	hCG39425.3	2532	Duffy blood group	-1.884	-1.435	-0.745	0.69	16.889	1.033	1.029
1636	DSP	170090	hCG14677.2	1832	desmoplakin	-1.905	-1.435	-0.745	0.69	16.889	1.032	1.029
1637	CIR	181481	hCG17421.3	9541	null	1.849	1.434	0.833	0.601	16.889	1.032	1.03
1638	C5orf13	203075	hCG2028192	9315	chromosome 5 open reading frame 13	1.987	1.434	0.833	0.601	16.889	1.031	1.03
1639	TMEM16G	149150	hCG1808269.1	50636	transmembrane protein 16G	-2.044	-1.434	-0.744	0.69	16.889	1.03	1.029
1640	LOC347544	170463	hCG2040224	347544	null	1.818	1.433	0.833	0.601	16.889	1.03	1.03
1641	CD200	105368	hCG17791.3	4345	CD200 antigen	-1.881	-1.433	-0.744	0.689	16.889	1.029	1.029
1642	FLJ11773	149497	hCG37973.3	60673	null	-1.897	-1.433	-0.744	0.689	16.889	1.029	1.029
1643	ADAM17	189065	hCG23065.3	6868	ADAM metallopeptidase domain 17 (tumor necrosis factor, alpha, converting enzyme)	-1.768	-1.432	-0.744	0.688	17.538	1.067	1.06
1644	VNN3	198143	hCG1786321.2	55350	vanin 3	-2.585	-1.432	-0.743	0.688	17.538	1.067	1.06
1645	null	236669	hCG1644300.2	hCG1644300.2	null	1.751	1.432	0.832	0.599	17.538	1.066	1.059
1646	null	105605	R26_hCT30425.2	null	null	1.754	1.431	0.832	0.599	17.538	1.066	1.059
1647	null	357089	hCG2038663	hCG2038663	null	2.033	1.431	0.832	0.599	17.538	1.065	1.059
1648	CASP3	209157	hCG1786935.2	836	caspase 3, apoptosis-related cysteine peptidase	-1.91	-1.43	-0.743	0.687	17.538	1.064	1.06
1649	NDOR1	184829	hCG2040226	27158	NADPH dependent diflavin oxidoreductase 1	2.129	1.43	0.831	0.599	17.538	1.064	1.059
1650	null	185882	hCG1997378.1	AW362054	null	2.025	1.43	0.831	0.599	17.538	1.063	1.059
1651	SFRS6	174269	hCG1785248.3	6431	splicing factor, arginine/serine-rich 6	-1.808	-1.43	-0.743	0.687	17.538	1.062	1.06
1652	HIST1H3C	163028	hCG1643896.3	8352	histone 1, H3c	-1.767	-1.429	-0.743	0.686	17.538	1.062	1.06
1653	CYP51A1	120692	hCG18765.3	1595	cytochrome P450, family 51, subfamily A, polypeptide 1	-1.731	-1.429	-0.743	0.686	17.538	1.061	1.06
1654	HOP	207916	NM_139212.2	84525	null	2.248	1.429	0.831	0.598	17.538	1.06	1.059
1655	AQP3	205859	hCG30266.3	360	aquaporin 3	-1.895	-1.428	-0.742	0.686	17.538	1.06	1.06
1656	LOC440991	235782	hCG2017209	440991	null	1.813	1.428	0.83	0.598	17.538	1.059	1.059
1657	CEP135	174451	hCG2039594	9662	centrosomal protein 135kDa	2.079	1.428	0.83	0.598	18.188	1.098	1.086
1658	IRF2BP1	105988	hCG1639801.2	26145	interferon regulatory factor 2 binding protein 1	1.731	1.428	0.83	0.598	18.188	1.097	1.086
1659	PDE4DIP	227835	hCG1755149.2	9659	phosphodiesterase 4D interacting protein (myomegalin)	-1.918	-1.427	-0.742	0.685	18.188	1.096	1.088
1660	Rgr	121267	hCG2043016	266747	null	-2.115	-1.427	-0.742	0.685	18.188	1.096	1.088
1661	null	161284	R26_hCT1830164.1	null	null	1.854	1.427	0.83	0.597	18.188	1.095	1.086
1662	KIAA0999	197996	hCG41335.3	23387	null	-1.881	-1.426	-0.742	0.684	18.188	1.094	1.088
1663	null	112167	hCG1794612.2	hCG1794612.2	null	1.777	1.426	0.829	0.597	18.188	1.094	1.086
1664	KIAA1404	109437	hCG38335.2	57169	null	-1.708	-1.426	-0.742	0.684	18.188	1.093	1.088
1665	C10orf10	178105	hCG23312.3	11067	chromosome 10 open reading frame 10	-2.092	-1.425	-0.741	0.684	18.188	1.092	1.088
1666	KCNK5	192874	hCG32352.3	8645	potassium channel, subfamily K, member 5	-2.228	-1.425	-0.741	0.684	18.188	1.092	1.088
1667	COL12A1	124270	hCG16842.2	1303	collagen, type XII, alpha 1	-1.975	-1.424	-0.741	0.683	18.188	1.091	1.088
1668	C3orf25	201790	hCG1780884.2	90288	chromosome 3 open reading frame 25	-1.862	-1.424	-0.741	0.683	18.188	1.09	1.088
1669	LOC493869	193191	hCG1644287.3	493869	null	1.795	1.424	0.829	0.595	18.188	1.09	1.086
1670	SFPQ	108419	hCG37061.3	6421	splicing factor proline/glutamine-rich (polypyrimidine tract binding protein associated)	-1.849	-1.424	-0.741	0.683	18.188	1.089	1.088
1671	ZDHHC9	169783	hCG1645136.2	51114	zinc finger, DHHC-type containing 9	-1.756	-1.423	-0.74	0.683	18.188	1.088	1.088
1672	CTSL	172735	hCG30369.2	1514	cathepsin L	-2.206	-1.422	-0.74	0.682	18.188	1.088	1.088
1673	CASP12P1	152163	hCG2032385	120329	caspase 12 pseudogene 1	2.197	1.422	0.829	0.594	18.188	1.087	1.086
1674	C7orf23	121751	hCG1743212.2	79161	chromosome 7 open reading frame 23	1.803	1.421	0.828	0.593	18.188	1.086	1.086
1675	CHST11	114014	hCG2015274	50515	carbohydrate (chondroitin 4) sulfotransferase 11	-1.896	-1.421	-0.74	0.681	18.837	1.125	1.113
1676	FCAR	129653	hCG20262.3	2204	Fc fragment of IgA, receptor for	-2.212	-1.42	-0.74	0.68	18.837	1.124	1.113
1677	TBC1D22B	164875	hCG2003601	55633	TBC1 domain family, member 22B	-2.203	-1.42	-0.74	0.68	18.837	1.123	1.113
1678	FLJ30672	223468	hCG2036967	158696	null	-2.177	-1.42	-0.739	0.68	18.837	1.123	1.113
1679	TADA1L	212648	hCG37995.2	117143	transcriptional adaptor 1 (HFI1 homolog, yeast)-like	1.894	1.419	0.828	0.591	18.837	1.122	1.112
1680	null	165647	hCG2041545	hCG2041545	null	2.036	1.419	0.828	0.592	18.837	1.121	1.112
1681	MAP1LC3B	119226	hCG32374.3	81631	microtubule-associated protein 1 light chain 3 beta	-1.69	-1.419	-0.739	0.68	18.837	1.121	1.113
1682	null	105211	hCG1792141.1	hCG1792141.1	null	1.863	1.419	0.827	0.591	18.837	1.12	1.112
1683	ZNF607	210661	hCG2044001	84775	zinc finger protein 607	2.405	1.417	0.827	0.59	18.837	1.119	1.112
1684	LOC389372	176403	hCG1820927.2	389372	null	2.136	1.417	0.827	0.59	18.837	1.119	1.112
1685	NOL5A	189611	hCG39617.2	10528	nucleolar protein 5A (56kDa with KKE/D repeat)	-1.904	-1.417	-0.739	0.678	18.837	1.118	1.113
1686	null	118720	hCG1782458.2	hCG1782458.2	null	2.277	1.416	0.827	0.59	18.837	1.117	1.112
1687	null	101736	hCG2040209	hCG2040209	null	-1.967	-1.415	-0.739	0.677	18.837	1.117	1.113
1688	ZNF510	213865	hCG32174.3	22869	zinc finger protein 510	1.856	1.415	0.826	0.589	18.837	1.116	1.112
1689	NR1H3	155957	hCG25179.3	10062	nuclear receptor subfamily 1, group H, member 3	1.683	1.415	0.826	0.589	18.837	1.115	1.112
1690	TPRT	117679	hCG25241.3	23590	trans-prenyltransferase	-2.222	-1.415	-0.739	0.676	18.837	1.115	1.113
1691	GOLT1B	154301	hCG25051.3	51026	golgi transport 1 homolog B (S. cerevisiae)	-1.704	-1.415	-0.738	0.676	18.837	1.114	1.113
1692	null	135977	hCG1782438.2	hCG1782438.2	null	1.765	1.414	0.826	0.589	18.837	1.113	1.112
1693	SFRS2	167003	hCG27842.3	6427	splicing factor, arginine/serine-rich 2	-1.68	-1.414	-0.738	0.676	18.837	1.113	1.113
1694	LOC390729	234761	hCG1642043.1	390729	null	1.705	1.414	0.825	0.588	18.837	1.112	1.112
1695	null	712118	hCG2020760	hCG2020760	null	1.847	1.413	0.825	0.588	19.487	1.15	1.144
1696	null	139957	hCG2041661	hCG2041661	null	2.348	1.413	0.825	0.588	19.487	1.149	1.144
1697	TRIM65	194072	hCG1776096.2	201292	tripartite motif-containing 65	2.168	1.412	0.824	0.588	19.487	1.148	1.144
1698	FLJ14525	199244	hCG1810779.2	84886	null	-1.972	-1.412	-0.738	0.674	19.487	1.148	1.142
1699	CCND1	141689	hCG2016647	595	cyclin D1	-1.815	-1.412	-0.738	0.674	19.487	1.147	1.142
1700	NTS	160562	hCG21128.4	4922	neurotensin	2.133	1.412	0.824	0.588	19.487	1.146	1.144
1701	KIAA1076	172202	hCG1812756.2	23067	null	1.776	1.412	0.824	0.588	19.487	1.146	1.144
1702	ENO1	119513	hCG22399.3	2023	enolase 1, (alpha)	-1.913	-1.412	-0.738	0.674	19.487	1.145	1.142
1703	LIAS	122705	hCG38555.3	11019	lipoic acid synthetase	1.816	1.411	0.823	0.587	19.487	1.144	1.144
1704	AKR1C2	122158	hCG2017792	1646	aldo-keto reductase family 1, member C2 (dihydrodiol dehydrogenase 2; bile acid binding protein; 3-alpha hydroxysteroid dehydrogenase, type III)	-2.179	-1.41	-0.737	0.673	19.487	1.144	1.142
1705	MYO1E	142916	hCG38672.3	4643	myosin IE	-1.717	-1.41	-0.737	0.673	19.487	1.143	1.142
1706	DKFZP686A01247	124456	hCG33090.3	22998	null	-2.096	-1.41	-0.737	0.673	19.487	1.142	1.142
1707	WARS	197127	hCG25017.2	7453	tryptophanyl-tRNA synthetase	-1.837	-1.41	-0.737	0.673	20.137	1.18	1.171
1708	GNPNAT1	129200	hCG22673.2	64841	glucosamine-phosphate N-acetyltransferase 1	-2.649	-1.409	-0.737	0.673	20.137	1.179	1.171
1709	C8orf22	236031	hCG1797113.3	492307	chromosome 8 open reading frame 22	2.188	1.409	0.823	0.586	20.137	1.178	1.171
1710	LOC92270	132576	hCG1641198.2	92270	null	1.94	1.408	0.823	0.586	20.137	1.178	1.171
1711	LOC392451	236364	hCG1641791.3	392451	null	1.783	1.408	0.823	0.586	20.137	1.177	1.171
1712	CAB39L	152387	hCG30046.2	81617	calcium binding protein 39-like	-1.857	-1.408	-0.736	0.671	20.137	1.176	1.171
1713	CPA3	100989	hCG21211.3	1359	carboxypeptidase A3 (mast cell)	1.898	1.408	0.822	0.585	20.137	1.176	1.171
1714	PDE4B	131675	hCG1811271.2	5142	phosphodiesterase 4B, cAMP-specific (phosphodiesterase E4 dunce homolog, Drosophila)	-2.179	-1.407	-0.736	0.671	20.137	1.175	1.171
1715	null	231192	hCG2043540	hCG2043540	null	1.776	1.407	0.822	0.585	20.137	1.174	1.171
1716	ITLN1	207163	hCG20855.4	55600	intelectin 1 (galactofuranose binding)	-3.212	-1.407	-0.736	0.671	20.137	1.173	1.171
1717	RASIP1	206612	hCG16232.2	54922	Ras interacting protein 1	-1.763	-1.406	-0.736	0.67	20.137	1.173	1.171
1718	null	182566	hCG2041469	hCG2041469	null	1.927	1.406	0.822	0.584	20.137	1.172	1.171
1719	RPS9	105689	hCG2009111	6203	ribosomal protein S9	1.75	1.405	0.821	0.584	20.137	1.171	1.171
1720	VAPA	139052	hCG38685.2	9218	VAMP (vesicle-associated membrane protein)-associated protein A, 33kDa	-1.641	-1.405	-0.736	0.669	20.137	1.171	1.171
1721	HSZFP36	116061	hCG27961.3	55552	null	1.861	1.404	0.821	0.583	20.786	1.208	1.195
1722	ATP13A3	222770	hCG22538.3	79572	ATPase type 13A3	-1.928	-1.404	-0.735	0.669	20.786	1.207	1.193
1723	LOC347292	176535	hCG27590.2	347292	null	1.931	1.404	0.821	0.583	20.786	1.206	1.195
1724	null	190586	hCG27371.3	hCG27371.3	null	-1.745	-1.404	-0.735	0.669	20.786	1.206	1.193
1725	SOCS1	187514	hCG14617.2	8651	suppressor of cytokine signaling 1	-1.837	-1.404	-0.735	0.669	20.786	1.205	1.193
1726	GLYCTK	146003	hCG42582.3	132158	null	1.998	1.404	0.821	0.583	20.786	1.204	1.195
1727	MGC71993|C17orf49	137076	hCG32827.3	124944	chromosome 17 open reading frame 49	1.72	1.403	0.82	0.583	20.786	1.204	1.195
1728	null	235219	hCG1993672	AI904291	null	1.666	1.403	0.82	0.583	20.786	1.203	1.195
1729	LOC148206	189635	hCG1791605.2	148206	null	2.256	1.403	0.82	0.583	20.786	1.202	1.195
1730	null	191777	hCG2043176	hCG2043176	null	1.812	1.402	0.819	0.583	20.786	1.202	1.195
1731	PKD1L2	193860	hCG1649464.4	114780	polycystic kidney disease 1-like 2	2.185	1.402	0.819	0.583	20.786	1.201	1.195
1732	RGS10	128800	hCG40608.3	6001	regulator of G-protein signalling 10	1.685	1.402	0.819	0.583	20.786	1.2	1.195
1733	null	373161	hCG2038218	hCG2038218	null	2.101	1.402	0.818	0.583	20.786	1.199	1.195
1734	COL4A1	185369	hCG33041.2	1282	collagen, type IV, alpha 1	-1.95	-1.401	-0.735	0.667	20.786	1.199	1.193
1735	KLP1	111478	hCG38651.2	57106	null	1.795	1.401	0.818	0.583	20.786	1.198	1.195
1736	PSME4	102559	hCG17341.3	23198	proteasome (prosome, macropain) activator subunit 4	-1.847	-1.401	-0.735	0.667	20.786	1.197	1.193
1737	null	130996	hCG2041343	hCG2041343	null	2.098	1.401	0.818	0.583	20.786	1.197	1.195
1738	null	224626	hCG2042456	hCG2042456	null	1.902	1.401	0.818	0.583	20.786	1.196	1.195
1739	RBAF600	119508	hCG1984462	23352	null	-1.738	-1.401	-0.734	0.666	20.786	1.195	1.193
1740	RP5-1119A7.4	172800	hCG2011131.1	80020	null	2.226	1.401	0.817	0.583	20.786	1.195	1.195
1741	null	229680	hCG1642409.3	hCG1642409.3	null	-1.883	-1.4	-0.734	0.666	20.786	1.194	1.193
1742	KCTD15	183097	hCG21286.3	79047	potassium channel tetramerisation domain containing 15	-1.671	-1.4	-0.734	0.666	20.786	1.193	1.193
1743	PDGFD	108301	hCG40536.2	80310	platelet derived growth factor D	1.791	1.399	0.817	0.582	21.436	1.23	1.217
1744	PNRC1	102937	hCG33071.3	10957	proline-rich nuclear receptor coactivator 1	-1.823	-1.399	-0.734	0.665	21.436	1.229	1.221
1745	null	131844	hCG1786983.2	hCG1786983.2	null	1.717	1.399	0.817	0.582	21.436	1.228	1.217
1746	ERG	160319	hCG401221.3	2078	v-ets erythroblastosis virus E26 oncogene like (avian)	-2.152	-1.399	-0.734	0.665	21.436	1.228	1.221
1747	FLJ13231	208556	hCG37560.3	65250	null	1.81	1.398	0.816	0.582	21.436	1.227	1.217
1748	FLJ45645	189312	hCG41969.2	375287	null	2.115	1.398	0.816	0.582	21.436	1.226	1.217
1749	TNFRSF10D	156211	hCG1645071.3	8793	tumor necrosis factor receptor superfamily, member 10d, decoy with truncated death domain	-2.376	-1.398	-0.733	0.664	21.436	1.226	1.221
1750	MLSTD2	118673	hCG23552.2	84188	male sterility domain containing 2	-1.906	-1.397	-0.733	0.664	21.436	1.225	1.221
1751	DCXR	103350	hCG40598.3	51181	dicarbonyl/L-xylulose reductase	1.686	1.397	0.816	0.581	21.436	1.224	1.217
1752	ZNF440	109229	hCG2036820	126070	zinc finger protein 440	1.811	1.397	0.816	0.582	21.436	1.224	1.217
1753	LOC392447	236594	hCG1644323.2	392447	null	1.844	1.397	0.815	0.581	21.436	1.223	1.217
1754	null	659748	hCG1641837.2	hCG1641837.2	null	2.013	1.397	0.815	0.582	21.436	1.222	1.217
1755	null	201122	hCG1653688.2	hCG1653688.2	null	2.092	1.397	0.815	0.582	21.436	1.221	1.217
1756	C9orf62	225668	hCG2021555.1	157927	chromosome 9 open reading frame 62	-1.829	-1.396	-0.733	0.663	21.436	1.221	1.221
1757	LOC402716	233306	hCG1644277.1	402716	null	1.94	1.396	0.814	0.582	21.436	1.22	1.217
1758	C1orf46	229660	hCG1995278.1	388699	chromosome 1 open reading frame 46	1.804	1.396	0.814	0.581	21.436	1.219	1.217
1759	ZNF658	219920	hCG2036709	26149	zinc finger protein 658	1.984	1.395	0.814	0.581	21.436	1.219	1.217
1760	LOC163233	697196	hCG2038508	163233	null	1.785	1.395	0.814	0.582	21.436	1.218	1.217
1761	ZNF234	207008	hCG1789363.2	10780	zinc finger protein 234	1.706	1.395	0.813	0.582	21.436	1.217	1.217
1762	null	101058	hCG2014614	hCG2014614	null	-1.826	-1.395	-0.733	0.662	22.085	1.253	1.249
1763	FREM1	113717	hCG2012531.2	158326	FRAS1 related extracellular matrix 1	2.117	1.394	0.813	0.581	22.085	1.253	1.251
1764	C8orf58	225077	hCG15997.3	541565	chromosome 8 open reading frame 58	1.649	1.394	0.813	0.581	22.085	1.252	1.251
1765	NUP98	132880	hCG16164.3	4928	nucleoporin 98kDa	-1.715	-1.393	-0.733	0.661	22.085	1.251	1.249
1766	null	220000	hCG2042400	hCG2042400	null	1.999	1.393	0.813	0.581	22.085	1.251	1.251
1767	ELOVL7	122127	hCG40383.3	79993	ELOVL family member 7, elongation of long chain fatty acids (yeast)	-1.791	-1.393	-0.732	0.661	22.085	1.25	1.249
1768	null	228808	hCG17218.2	hCG17218.2	null	-2.048	-1.393	-0.732	0.661	22.085	1.249	1.249
1769	LOC81558	150029	hCG29614.3	81558	null	1.967	1.392	0.812	0.58	22.735	1.285	1.277
1770	null	541108	hCG18994.2	null	null	1.772	1.391	0.812	0.579	22.735	1.284	1.277
1771	null	235017	hCG1982563	hCG1982563.1	null	-1.807	-1.391	-0.732	0.659	22.735	1.284	1.274
1772	HRMT1L6	118482	hCG1644242.3	55170	HMT1 hnRNP methyltransferase-like 6 (S. cerevisiae)	1.944	1.391	0.812	0.579	22.735	1.283	1.277
1773	null	202525	hCG1820599.1	hCG1820599.1	null	2.017	1.39	0.811	0.579	22.735	1.282	1.277
1774	FLRT2	171313	hCG40797.3	23768	fibronectin leucine rich transmembrane protein 2	1.998	1.39	0.811	0.579	22.735	1.282	1.277
1775	C12orf22	142116	hCG36905.4	81566	chromosome 12 open reading frame 22	-1.626	-1.389	-0.732	0.657	22.735	1.281	1.274
1776	ALDOC	195743	hCG31801.3	230	aldolase C, fructose-bisphosphate	-2.266	-1.388	-0.732	0.656	22.735	1.28	1.274
1777	TUSC4	165005	hCG17473.3	10641	tumor suppressor candidate 4	1.742	1.388	0.811	0.577	22.735	1.279	1.277
1778	MMP11	135420	hCG1995680	4320	matrix metallopeptidase 11 (stromelysin 3)	2.083	1.388	0.811	0.577	22.735	1.279	1.277
1779	LOC344405	200635	hCG16980.2	344405	null	2.113	1.387	0.81	0.577	22.735	1.278	1.277
1780	BDKRB2	135343	hCG1785397.3	624	bradykinin receptor B2	-1.966	-1.387	-0.732	0.655	22.735	1.277	1.274
1781	SOX4	201275	hCG36747.4	6659	SRY (sex determining region Y)-box 4	2.047	1.386	0.81	0.577	22.735	1.277	1.277
1782	DAB2IP	116785	hCG2021113	153090	DAB2 interacting protein	-1.799	-1.386	-0.731	0.655	22.735	1.276	1.274
1783	BTG1	144049	hCG21188.3	694	B-cell translocation gene 1, anti-proliferative	-1.76	-1.386	-0.731	0.655	22.735	1.275	1.274
1784	null	107487	R26_hCT1805624	null	null	-1.906	-1.386	-0.731	0.655	22.735	1.274	1.274
1785	FLJ25476	127632	hCG39687.3	149076	null	1.772	1.385	0.81	0.575	23.384	1.31	1.306
1786	ANKRA2	122550	hCG37847.3	57763	ankyrin repeat, family A (RFXANK-like), 2	1.826	1.385	0.809	0.575	23.384	1.309	1.306
1787	ABHD14A	103341	hCG42588.2	25864	abhydrolase domain containing 14A	1.697	1.385	0.809	0.575	23.384	1.309	1.306
1788	DDX48	128949	hCG28565.3	9775	DEAD (Asp-Glu-Ala-Asp) box polypeptide 48	-1.81	-1.384	-0.731	0.654	23.384	1.308	1.304
1789	HSPC009	175899	hCG16955.2	28958	null	1.678	1.384	0.809	0.575	23.384	1.307	1.306
1790	null	341055	hCG1652639.3	hCG1652639.3	null	1.89	1.383	0.809	0.575	23.384	1.306	1.306
1791	null	228104	hCG1644083.2	hCG1644083.2	null	1.914	1.383	0.808	0.575	23.384	1.306	1.306
1792	CLU	128174	hCG17283.4	1191	clusterin (complement lysis inhibitor, SP-40,40, sulfated glycoprotein 2, testosterone-repressed prostate message 2, apolipoprotein J)	-1.78	-1.383	-0.731	0.653	23.384	1.305	1.304
1793	null	138328	hCG1644466.2	hCG1644466.2	null	-1.844	-1.383	-0.73	0.653	23.384	1.304	1.304
1794	RASGRF2	181938	hCG37932.3	5924	Ras protein-specific guanine nucleotide-releasing factor 2	-1.906	-1.383	-0.73	0.652	24.034	1.34	1.331
1795	GDF15	182404	hCG37044.2	9518	growth differentiation factor 15	1.931	1.383	0.808	0.574	24.034	1.339	1.328
1796	null	712024	hCG2032523	hCG2032523	null	2.194	1.382	0.808	0.575	24.034	1.338	1.328
1797	PGK2	104878	hCG1641874.2	5232	phosphoglycerate kinase 2	-2.034	-1.382	-0.73	0.652	24.034	1.337	1.331
1798	MGC13053	100479	hCG2033106	84796	null	1.858	1.382	0.808	0.575	24.034	1.337	1.328
1799	null	229610	hCG2018743	hCG2018743	null	1.793	1.382	0.807	0.575	24.034	1.336	1.328
1800	GRB14	117681	hCG40120.3	2888	growth factor receptor-bound protein 14	-2.168	-1.382	-0.73	0.652	24.034	1.335	1.331
1801	TSC22D1	117132	hCG32172.3	8848	TSC22 domain family, member 1	-1.786	-1.381	-0.73	0.652	24.034	1.334	1.331
1802	SNAI1	141204	hCG37886.3	6615	snail homolog 1 (Drosophila)	-2.568	-1.381	-0.729	0.652	24.034	1.334	1.331
1803	null	233015	hCG2015892	hCG2015892	null	1.853	1.381	0.807	0.574	24.034	1.333	1.328
1804	MGC52110	156126	hCG1811921.2	493753	null	1.659	1.381	0.807	0.574	24.034	1.332	1.328
1805	AFF4	105544	hCG24122.2	27125	AF4/FMR2 family, member 4	-1.94	-1.38	-0.729	0.651	24.034	1.332	1.331
1806	D21S2089E	139256	hCG2041689	246312	null	-1.8	-1.38	-0.729	0.651	24.034	1.331	1.331
1807	ZNF21	104791	hCG1771494.1	7569	zinc finger protein 21 (KOX 14)	1.781	1.38	0.806	0.573	24.034	1.33	1.328
1808	null	328080	hCG1640376.3	hCG1640376.3	null	1.742	1.38	0.806	0.573	24.034	1.329	1.328
1809	null	178206	hCG1814207.1	hCG1814207.1	null	1.925	1.379	0.806	0.573	24.034	1.329	1.328
1810	CKS1B	130399	hCG1739274.2	1163	CDC28 protein kinase regulatory subunit 1B	1.631	1.379	0.806	0.573	24.034	1.328	1.328
1811	C18orf56	220880	hCG1994665	494514	chromosome 18 open reading frame 56	1.961	1.378	0.805	0.572	24.684	1.363	1.36
1812	SDCBP	182783	hCG1787561.1	6386	syndecan binding protein (syntenin)	-1.729	-1.377	-0.729	0.648	24.684	1.362	1.359
1813	KLF7	102040	hCG16523.2	8609	Kruppel-like factor 7 (ubiquitous)	-1.721	-1.376	-0.729	0.648	24.684	1.361	1.359
1814	LOC388526	129603	hCG1817542.2	388526	null	2.193	1.376	0.805	0.571	24.684	1.361	1.36
1815	HSPBAP1	190833	hCG17209.3	79663	HSPB (heat shock 27kDa) associated protein 1	1.812	1.375	0.805	0.571	24.684	1.36	1.36
1816	TAGLN2	172296	hCG39730.3	8407	transgelin 2	-1.722	-1.375	-0.728	0.646	24.684	1.359	1.359
1817	null	245251	hCG2010372	null	null	2.214	1.374	0.804	0.57	25.333	1.394	1.38
1818	LCP2	114663	hCG37753.3	3937	lymphocyte cytosolic protein 2 (SH2 domain containing leukocyte protein of 76kDa)	-1.914	-1.374	-0.728	0.645	25.333	1.393	1.381
1819	PERQ1	166071	hCG20454.2	64599	PERQ amino acid rich, with GYF domain 1	2.019	1.373	0.804	0.569	25.333	1.393	1.38
1820	LOC344595	199627	hCG1651748.2	344595	null	2.026	1.373	0.804	0.569	25.333	1.392	1.38
1821	ETF1	122028	hCG1981800	2107	eukaryotic translation termination factor 1	-1.722	-1.373	-0.728	0.645	25.333	1.391	1.381
1822	LILRA3	102060	hCG2043692	11026	leukocyte immunoglobulin-like receptor, subfamily A (without TM domain), member 3	-1.876	-1.373	-0.728	0.645	25.333	1.39	1.381
1823	CSNK1A1L	192716	hCG32812.2	122011	casein kinase 1, alpha 1-like	-1.633	-1.373	-0.728	0.645	25.333	1.39	1.381
1824	SCGB1C1	183841	hCG1741344.2	147199	secretoglobin, family 1C, member 1	1.954	1.372	0.804	0.569	25.333	1.389	1.38
1825	CDC7	145155	hCG23224.2	8317	CDC7 cell division cycle 7 (S. cerevisiae)	-1.977	-1.372	-0.727	0.645	25.333	1.388	1.381
1826	null	109112	hCG2041607.1	hCG2041607.1	null	2.739	1.372	0.803	0.568	25.333	1.387	1.38
1827	Pfs2	163121	hCG15657.2	51659	null	1.827	1.372	0.803	0.569	25.333	1.387	1.38
1828	PHF12	109811	hCG1771704.2	57649	PHD finger protein 12	1.884	1.372	0.803	0.569	25.333	1.386	1.38
1829	HIST1H3D	184281	hCG2039566.1	8351	histone 1, H3d	-1.963	-1.372	-0.727	0.644	25.333	1.385	1.381
1830	HSPC111	106637	hCG1980223	51491	null	-2.342	-1.372	-0.727	0.645	25.333	1.384	1.381
1831	LOC440381	217291	hCG2042347	440381	null	2.011	1.372	0.803	0.569	25.333	1.384	1.38
1832	TFAP4	145738	hCG1984788	7023	transcription factor AP-4 (activating enhancer binding protein 4)	1.942	1.371	0.802	0.569	25.333	1.383	1.38
1833	LOC401396	207291	hCG2040404	401396	null	2.079	1.371	0.802	0.569	25.333	1.382	1.38
1834	BCL2L1	182648	hCG38811.3	598	BCL2-like 1	-1.637	-1.371	-0.727	0.644	25.333	1.381	1.381
1835	SHC3	155712	hCG29913.3	53358	SHC (Src homology 2 domain containing) transforming protein 3	2.08	1.371	0.802	0.569	25.333	1.381	1.38
1836	CHMP4A|MGC5987	151600	hCG2039651	145553	chromatin modifying protein 4A	1.731	1.37	0.802	0.569	25.333	1.38	1.38
1837	DLEU2	195004	hCG27742.2	8847	deleted in lymphocytic leukemia, 2	1.88	1.37	0.801	0.569	25.983	1.414	1.405
1838	CCNL2	222089	hCG20423.3	81669	cyclin L2	-1.944	-1.37	-0.727	0.643	25.983	1.414	1.404
1839	null	115167	hCG1800018.1	hCG1800018.1	null	2.007	1.37	0.801	0.569	25.983	1.413	1.405
1840	CALCRL	105029	hCG22606.2	10203	calcitonin receptor-like	-1.925	-1.37	-0.726	0.643	25.983	1.412	1.404
1841	TNFSF18	179164	hCG37645.3	8995	tumor necrosis factor (ligand) superfamily, member 18	-1.81	-1.37	-0.726	0.644	25.983	1.411	1.404
1842	C9orf75	208704	hCG1818431.1	286262	chromosome 9 open reading frame 75	1.689	1.369	0.801	0.569	25.983	1.411	1.405
1843	null	134151	hCG2040463	hCG2040463	null	1.858	1.369	0.8	0.569	25.983	1.41	1.405
1844	HOXB6	218380	hCG2000669.1	3216	homeobox B6	1.781	1.369	0.8	0.569	25.983	1.409	1.405
1845	FLJ40142	101260	hCG39052.2	400073	null	1.969	1.369	0.8	0.569	25.983	1.408	1.405
1846	null	177345	hCG1820520.1	hCG1820520.1	null	1.821	1.368	0.8	0.568	25.983	1.408	1.405
1847	LOC151963	168721	hCG1645935.3	151963	null	-2.138	-1.368	-0.726	0.642	25.983	1.407	1.404
1848	GNPTAB	180782	hCG2015225	79158	N-acetylglucosamine-1-phosphate transferase, alpha and beta subunits	1.665	1.368	0.799	0.568	25.983	1.406	1.405
1849	null	210967	hCG2041669	null	null	1.884	1.368	0.799	0.569	25.983	1.405	1.405
1850	MTRF1L	113600	hCG2029919	54516	mitochondrial translational release factor 1-like	-1.706	-1.368	-0.726	0.642	25.983	1.404	1.404
1851	null	152505	hCG1793060.3	hCG1793060.3	null	-2.27	-1.367	-0.726	0.641	25.983	1.404	1.404
1852	ANXA8	175878	NM_001630.1	244	annexin A8	-2.63	-1.367	-0.725	0.641	26.632	1.438	1.424
1853	ZNF505	167382	AK022550.1	81931	zinc finger protein 505	1.761	1.367	0.799	0.568	26.632	1.437	1.423
1854	ADH1A	124299	hCG1778209.2	124	alcohol dehydrogenase 1A (class I), alpha polypeptide	1.898	1.366	0.799	0.568	26.632	1.436	1.423
1855	null	208924	hCG1820411.1	hCG1820411.1	null	-1.918	-1.366	-0.725	0.641	26.632	1.436	1.424
1856	ASB15	105403	hCG32917.3	142685	ankyrin repeat and SOCS box-containing 15	2.092	1.366	0.798	0.568	26.632	1.435	1.423
1857	null	212939	hCG1780740.2	hCG1780740.2	null	1.633	1.366	0.798	0.568	26.632	1.434	1.423
1858	null	236780	hCG24960.3	hCG24960.3	null	-1.94	-1.366	-0.725	0.641	26.632	1.433	1.424
1859	RLF	107357	hCG15674.3	6018	rearranged L-myc fusion	-1.638	-1.365	-0.725	0.641	26.632	1.433	1.424
1860	C12orf10	142379	hCG23362.4	60314	chromosome 12 open reading frame 10	1.718	1.365	0.798	0.568	26.632	1.432	1.423
1861	HSPC176	220647	hCG19102.3	51693	null	1.998	1.365	0.797	0.568	26.632	1.431	1.423
1862	LOC130063	154084	hCG1817911.1	130063	null	2.069	1.365	0.797	0.568	26.632	1.43	1.423
1863	LOC442426	185704	hCG1643035.2	442426	null	1.742	1.365	0.797	0.568	26.632	1.43	1.423
1864	null	165307	hCG1815255.1	hCG1815255.1	null	-1.966	-1.365	-0.725	0.64	26.632	1.429	1.424
1865	null	134304	hCG1646475.3	hCG1646475.3	null	-2.381	-1.364	-0.725	0.64	26.632	1.428	1.424
1866	HTLF	187144	hCG18929.3	3344	human T-cell leukemia virus enhancer factor	1.948	1.364	0.797	0.568	26.632	1.427	1.423
1867	KCNN4	152561	hCG33372.3	3783	potassium intermediate/small conductance calcium-activated channel, subfamily N, member 4	-2.163	-1.364	-0.724	0.64	26.632	1.426	1.424
1868	LOC400969	152726	hCG1746478.3	400969	null	-1.835	-1.364	-0.724	0.64	26.632	1.426	1.424
1869	C10orf11	167343	hCG22507.4	83938	chromosome 10 open reading frame 11	-1.665	-1.364	-0.724	0.64	26.632	1.425	1.424
1870	null	232265	AK126659.1	AK126659	null	-2.11	-1.364	-0.724	0.64	26.632	1.424	1.424
1871	null	237385	hCG2010083	hCG2010083	null	1.827	1.364	0.796	0.567	26.632	1.423	1.423
1872	GLS	264797	hCG2009984	2744	glutaminase	1.849	1.363	0.796	0.567	27.282	1.457	1.436
1873	TTMB	233427	hCG2032007	399474	null	2.098	1.363	0.796	0.567	27.282	1.457	1.436
1874	C3orf31	173785	hCG28045.2	132001	chromosome 3 open reading frame 31	1.698	1.363	0.796	0.567	27.282	1.456	1.436
1875	LOC388022	150185	AK131040.1	388022	null	-1.721	-1.363	-0.724	0.639	27.282	1.455	1.435
1876	C18orf56	223997	hCG1994665	494514	chromosome 18 open reading frame 56	1.994	1.363	0.795	0.567	27.282	1.454	1.436
1877	LOC92345	159012	hCG1655280.3	92345	null	-2.11	-1.363	-0.723	0.639	27.282	1.453	1.435
1878	null	127359	hCG1803608.2	ABI390364	null	1.913	1.363	0.795	0.567	27.282	1.453	1.436
1879	EST1B	168706	hCG17192.2	23381	null	-1.756	-1.362	-0.723	0.639	27.282	1.452	1.435
1880	RBM33	230842	hCG2000729	155435	RNA binding motif protein 33	1.755	1.362	0.795	0.567	27.282	1.451	1.436
1881	TRIM9	219444	hCG20957.2	114088	tripartite motif-containing 9	2.13	1.361	0.795	0.567	27.282	1.45	1.436
1882	KIAA1731	172477	hCG2036584	85459	KIAA1731	1.928	1.361	0.794	0.567	27.282	1.45	1.436
1883	NEU4	206934	hCG31619.2	129807	sialidase 4	-2.002	-1.361	-0.723	0.638	27.282	1.449	1.435
1884	FLJ22639	129448	hCG2003858	79854	null	1.945	1.361	0.794	0.567	27.282	1.448	1.436
1885	NS3BP	148033	hCG1993423	171391	null	2.015	1.361	0.794	0.567	27.282	1.447	1.436
1886	SORCS2	118556	hCG1981796	57537	sortilin-related VPS10 domain containing receptor 2	1.855	1.361	0.794	0.567	27.282	1.447	1.436
1887	ZNF37B	163715	hCG1770448.2	256112	zinc finger protein 37b (KOX 21)	1.806	1.361	0.793	0.567	27.282	1.446	1.436
1888	DKFZp686E2433	194071	hCG2039274	345462	null	1.882	1.361	0.793	0.568	27.282	1.445	1.436
1889	NAPG	157883	hCG37210.2	8774	N-ethylmaleimide-sensitive factor attachment protein, gamma	-1.8	-1.361	-0.723	0.638	27.282	1.444	1.435
1890	null	231022	hCG1643417.4	hCG1643417.4	null	1.701	1.361	0.793	0.568	27.282	1.443	1.436
1891	CDKN2C	112997	hCG40289.1	1031	cyclin-dependent kinase inhibitor 2C (p18, inhibits CDK4)	2.004	1.361	0.793	0.568	27.282	1.443	1.436
1892	null	10694430	hCG2038971	hCG2038971	null	1.668	1.361	0.792	0.568	27.282	1.442	1.436
1893	FAM72A	110140	NM_207418.2	389835	family with sequence similarity 72, member A	-1.919	-1.36	-0.723	0.638	27.282	1.441	1.435
1894	FAM44C	222998	hCG1790072.2	284257	family with sequence similarity 44, member C	-2.09	-1.36	-0.723	0.638	27.282	1.44	1.435
1895	null	190261	hCG1778586.1	hCG1778586.1	null	1.734	1.36	0.792	0.568	27.282	1.44	1.436
1896	LOC400621	160642	hCG1821181.2	400621	null	1.868	1.36	0.792	0.568	27.282	1.439	1.436
1897	null	179312	hCG2032551.1	hCG2032551.1	null	-1.728	-1.359	-0.722	0.637	27.282	1.438	1.435
1898	null	203682	hCG2039928	hCG2039928	null	2.009	1.359	0.792	0.568	27.282	1.437	1.436
1899	LOC554234	201335	hCG2040187	554234	null	1.8	1.359	0.791	0.568	27.282	1.437	1.436
1900	ZNF25	112803	hCG22820.3	219749	zinc finger protein 25 (KOX 19)	1.654	1.359	0.791	0.568	27.282	1.436	1.436
1901	null	102817	hCG1660379.3	hCG1660379.3	null	-1.988	-1.358	-0.722	0.636	27.282	1.435	1.435
1902	LOC390407	205468	hCG28210.3	390407	null	-1.883	-1.358	-0.722	0.636	27.931	1.469	1.462
1903	null	192482	hCG2041546	hCG2041546	null	-1.774	-1.358	-0.722	0.636	27.931	1.468	1.462
1904	null	228941	hCG1811814.1	hCG1811814.1	null	-2.016	-1.358	-0.722	0.636	27.931	1.467	1.462
1905	ADAMTSL4	152384	hCG1812808.2	54507	ADAMTS-like 4	1.705	1.358	0.791	0.567	27.931	1.466	1.459
1906	LOC119358	132681	hCG2040270	119358	null	1.716	1.357	0.791	0.566	27.931	1.465	1.459
1907	null	102484	hCG1645925.2	hCG1645925.2	null	1.687	1.356	0.79	0.566	27.931	1.465	1.459
1908	RBP1	149921	hCG16055.3	5947	retinol binding protein 1, cellular	1.818	1.356	0.79	0.566	27.931	1.464	1.459
1909	MAFG	218083	hCG1991559	4097	v-maf musculoaponeurotic fibrosarcoma oncogene homolog G (avian)	-1.701	-1.356	-0.721	0.634	27.931	1.463	1.462
1910	null	10703804	hCG1642314.3	null	null	1.608	1.355	0.79	0.566	27.931	1.462	1.459
1911	EIF4E	217282	hCG1779046.1	1977	eukaryotic translation initiation factor 4E	-1.793	-1.355	-0.721	0.634	27.931	1.462	1.462
1912	null	155297	hCG1795566.2	hCG1795566.2	null	1.796	1.355	0.79	0.565	27.931	1.461	1.459
1913	ETAA16	120129	hCG22842.3	54465	null	1.941	1.355	0.789	0.565	27.931	1.46	1.459
1914	ACPL2	196309	hCG17601.3	92370	acid phosphatase-like 2	1.839	1.354	0.789	0.565	27.931	1.459	1.459
1915	FCER2	103950	hCG65710.3	2208	Fc fragment of IgE, low affinity II, receptor for (CD23A)	1.987	1.354	0.789	0.565	28.581	1.492	1.489
1916	LIPG	200619	hCG24488.2	9388	lipase, endothelial	-2.658	-1.354	-0.721	0.633	28.581	1.492	1.487
1917	LOC255025	171591	hCG1643878.3	255025	null	-1.976	-1.353	-0.721	0.633	28.581	1.491	1.487
1918	PIK3AP1	170179	hCG1788074.2	118788	phosphoinositide-3-kinase adaptor protein 1	1.73	1.353	0.789	0.565	28.581	1.49	1.489
1919	KARCA1|ZNF333	226603	hCG1995932	126823	zinc finger protein 333	1.696	1.353	0.788	0.565	28.581	1.489	1.489
1920	2002-03-01	144621	hCG1820508.1	92935	methionine-tRNA synthetase 2 (mitochondrial)	-2.243	-1.353	-0.721	0.632	28.581	1.489	1.487
1921	TMED5	146430	hCG31486.3	50999	transmembrane emp24 protein transport domain containing 5	-1.744	-1.353	-0.721	0.632	28.581	1.488	1.487
1922	LOC130195	233016	hCG16654.3	130195	null	-1.849	-1.353	-0.72	0.632	28.581	1.487	1.487
1923	LOC284064	127871	hCG28536.2	284064	null	1.733	1.352	0.788	0.564	29.231	1.52	1.509
1924	null	206878	hCG2041220	hCG2041220	null	1.808	1.352	0.788	0.564	29.231	1.519	1.509
1925	null	162615	hCG1640052.2	hCG1640052.3	null	-1.76	-1.352	-0.72	0.632	29.231	1.518	1.51
1926	CTAGE5	202523	hCG2033319.1	4253	CTAGE family, member 5	1.997	1.352	0.788	0.564	29.231	1.518	1.509
1927	TACR2	195561	hCG25258.3	6865	tachykinin receptor 2	1.995	1.352	0.787	0.564	29.231	1.517	1.509
1928	NAALADL1	182292	hCG23372.3	10004	N-acetylated alpha-linked acidic dipeptidase-like 1	-2.235	-1.351	-0.72	0.631	29.231	1.516	1.51
1929	FNDC3B	133032	hCG2023140	64778	fibronectin type III domain containing 3B	-2.21	-1.349	-0.72	0.629	29.231	1.515	1.51
1930	null	235238	hCG2013069	null	null	-1.621	-1.349	-0.72	0.629	29.231	1.515	1.51
1931	FLJ38717	261069	hCG2001898	401261	null	2.075	1.348	0.787	0.561	29.231	1.514	1.509
1932	NDUFS3	216204	hCG25184.3	4722	NADH dehydrogenase (ubiquinone) Fe-S protein 3, 30kDa (NADH-coenzyme Q reductase)	1.601	1.348	0.787	0.562	29.231	1.513	1.509
1933	SMURF1	163294	hCG41327.3	57154	SMAD specific E3 ubiquitin protein ligase 1	-1.636	-1.348	-0.719	0.629	29.231	1.512	1.51
1934	LOC401431	227240	hCG1988098	401431	null	1.883	1.348	0.787	0.561	29.231	1.511	1.509
1935	NADK	120591	hCG2033593.2	65220	NAD kinase	-1.634	-1.347	-0.719	0.628	29.231	1.511	1.51
1936	HECW2	103552	hCG21192.2	57520	HECT, C2 and WW domain containing E3 ubiquitin protein ligase 2	-2.327	-1.347	-0.719	0.628	29.231	1.51	1.51
1937	null	100130	hCG1818621.1	hCG1818621.1	null	1.691	1.346	0.786	0.56	29.231	1.509	1.509
1938	null	337482	hCG2038844	hCG2038844	null	1.678	1.346	0.786	0.56	29.88	1.542	1.537
1939	ANKMY1	155630	hCG1811573.1	51281	ankyrin repeat and MYND domain containing 1	1.962	1.346	0.786	0.56	29.88	1.541	1.537
1940	LECT1	163040	hCG29565.3	11061	leukocyte cell derived chemotaxin 1	2.017	1.345	0.785	0.56	29.88	1.54	1.537
1941	null	100390	hCG1643101.3	hCG1643101.3	null	1.791	1.345	0.785	0.56	29.88	1.539	1.537
1942	null	127913	hCG1651219.1	hCG1651219.1	null	1.772	1.345	0.785	0.56	29.88	1.539	1.537
1943	null	140853	hCG15923.2	hCG15923.2	null	1.819	1.345	0.785	0.56	29.88	1.538	1.537
1944	SLC2A10	150919	hCG40024.3	81031	solute carrier family 2 (facilitated glucose transporter), member 10	1.749	1.345	0.784	0.56	29.88	1.537	1.537
1945	ZNF217	170989	hCG37127.2	7764	zinc finger protein 217	-1.736	-1.345	-0.719	0.626	29.88	1.536	1.536
1946	DYNC1I1	187298	hCG40542.3	1780	dynein, cytoplasmic 1, intermediate chain 1	-2.087	-1.344	-0.719	0.625	30.53	1.569	1.562
1947	LSM2	153620	hCG43728.2	57819	LSM2 homolog, U6 small nuclear RNA associated (S. cerevisiae)	1.707	1.343	0.784	0.559	30.53	1.568	1.564
1948	LOXL2	110933	hCG16688.3	4017	lysyl oxidase-like 2	-1.891	-1.343	-0.718	0.625	30.53	1.567	1.562
1949	null	228389	hCG1986144	null	null	2.056	1.343	0.784	0.559	30.53	1.566	1.564
1950	null	231508	hCG2024768	hCG2024768	null	1.872	1.343	0.784	0.559	30.53	1.566	1.564
1951	RPL27	143570	hCG16959.4	6155	ribosomal protein L27	-2.026	-1.343	-0.718	0.625	30.53	1.565	1.562
1952	LOC440508	136617	hCG2038374	440508	null	1.846	1.343	0.784	0.559	30.53	1.564	1.564
1953	SEMA4A	155754	hCG17189.2	64218	sema domain, immunoglobulin domain (Ig), transmembrane domain (TM) and short cytoplasmic domain, (semaphorin) 4A	-2.037	-1.342	-0.718	0.624	30.53	1.563	1.562
1954	HNRPF	124489	hCG1770443.3	3185	heterogeneous nuclear ribonucleoprotein F	-1.72	-1.342	-0.718	0.625	30.53	1.562	1.562
1955	ZNF658|ZNF658B	697581	hCG2039166	401509	zinc finger protein 658|zinc finger protein 658B	1.693	1.342	0.783	0.558	31.179	1.595	1.59
1956	OAS2	144135	hCG38536.2	4939	2'-5'-oligoadenylate synthetase 2, 69/71kDa	-1.877	-1.341	-0.718	0.624	31.179	1.594	1.588
1957	HDGFRP3	208589	hCG1811535.1	50810	null	-1.764	-1.341	-0.717	0.623	31.179	1.593	1.588
1958	LYNX1	203365	hCG2043033	66004	Ly6/neurotoxin 1	1.93	1.341	0.783	0.558	31.179	1.592	1.59
1959	null	233366	hCG1641825.3	hCG1641825.3	null	2.206	1.341	0.783	0.558	31.179	1.592	1.59
1960	ATG12	144879	hCG36968.3	9140	ATG12 autophagy related 12 homolog (S. cerevisiae)	1.683	1.341	0.783	0.558	31.179	1.591	1.59
1961	LOC112869	186980	hCG15724.3	112869	null	1.675	1.34	0.782	0.558	31.179	1.59	1.59
1962	PLOD2	176082	hCG16089.3	5352	procollagen-lysine, 2-oxoglutarate 5-dioxygenase 2	-1.865	-1.339	-0.717	0.622	31.179	1.589	1.588
1963	WDR19	186385	hCG38548.4	57728	WD repeat domain 19	-1.971	-1.338	-0.717	0.621	31.179	1.588	1.588
1964	null	171892	hCG2036538	hCG2036538	null	-1.802	-1.338	-0.717	0.621	31.179	1.588	1.588
1965	NXT1	203549	hCG22366.2	29107	NTF2-like export factor 1	-2.051	-1.337	-0.717	0.621	31.829	1.62	1.606
1966	MAN1C1	211828	hCG23747.2	57134	mannosidase, alpha, class 1C, member 1	1.829	1.337	0.782	0.555	31.829	1.619	1.6
1967	EIF4G2	159195	hCG1991788.1	1982	eukaryotic translation initiation factor 4 gamma, 2	-1.736	-1.337	-0.717	0.621	31.829	1.618	1.606
1968	null	272417	hCG20433.3	hCG20433.3	null	2.128	1.337	0.782	0.555	31.829	1.617	1.6
1969	null	125728	hCG1644333.2	hCG1644333.2	null	1.777	1.337	0.782	0.555	31.829	1.616	1.6
1970	RPS28	144955	hCG1988228	6234	ribosomal protein S28	1.781	1.336	0.781	0.555	31.829	1.616	1.6
1971	ETV3	134683	hCG39826.3	2117	ets variant gene 3	-1.791	-1.336	-0.716	0.62	31.829	1.615	1.606
1972	LRRC46	115588	hCG29365.2	90506	leucine rich repeat containing 46	-2.161	-1.336	-0.716	0.62	31.829	1.614	1.606
1973	APOC2	115390	hCG20334.3	344	apolipoprotein C-II	2.049	1.336	0.781	0.555	31.829	1.613	1.6
1974	PACAP	194013	NM_016459.2	51237	null	2.049	1.336	0.781	0.555	31.829	1.612	1.6
1975	C21orf82	187272	hCG2036845	114036	chromosome 21 open reading frame 82	2.155	1.336	0.781	0.555	31.829	1.612	1.6
1976	ZNF570	222604	hCG1995173.1	148268	zinc finger protein 570	1.833	1.336	0.78	0.555	31.829	1.611	1.6
1977	C1orf38	172468	hCG20166.2	9473	chromosome 1 open reading frame 38	-1.773	-1.335	-0.716	0.619	31.829	1.61	1.606
1978	OR4K13	616213	hCG1800595.3	390433	olfactory receptor, family 4, subfamily K, member 13	-1.845	-1.335	-0.716	0.619	31.829	1.609	1.606
1979	ZNF503	128470	hCG23983.2	84858	zinc finger protein 503	1.758	1.335	0.78	0.555	31.829	1.608	1.6
1980	HSD11B1	142316	hCG22476.3	3290	hydroxysteroid (11-beta) dehydrogenase 1	-2.168	-1.335	-0.716	0.619	31.829	1.608	1.606
1981	ZNF616	228721	hCG2042311	90317	zinc finger protein 616	1.849	1.335	0.78	0.555	31.829	1.607	1.6
1982	HIST1H3F	167512	hCG1641782.1	8968	histone 1, H3f	-1.74	-1.334	-0.715	0.619	31.829	1.606	1.606
1983	FLJ44216|LOC202181	132118	hCG41595.2	375484	null	1.727	1.334	0.78	0.555	31.829	1.605	1.6
1984	MASK-BP3|EIF4EBP3	120870	hCG1982388	8637	eukaryotic translation initiation factor 4E binding protein 3	1.641	1.334	0.779	0.555	31.829	1.604	1.6
1985	KIAA1787	178658	hCG42028.4	84461	null	1.635	1.334	0.779	0.555	31.829	1.603	1.6
1986	null	234540	hCG1812088.2	hCG1812088.2	null	1.606	1.333	0.779	0.554	31.829	1.603	1.6
1987	null	235139	hCG2043434	hCG2043434	null	1.829	1.333	0.779	0.554	31.829	1.602	1.6
1988	WDR34	149145	hCG41040.2	89891	WD repeat domain 34	1.721	1.333	0.778	0.554	31.829	1.601	1.6
1989	ZNF425	135763	hCG1737064.2	155054	zinc finger protein 425	1.844	1.333	0.778	0.554	31.829	1.6	1.6
1990	null	122935	hCG2040743	hCG2040743	null	2.014	1.332	0.778	0.554	32.478	1.632	1.626
1991	null	193754	hCG2039211	hCG2039211	null	-1.981	-1.331	-0.715	0.616	32.478	1.631	1.626
1992	null	708509	hCG1778693.1	null	null	1.732	1.331	0.778	0.553	32.478	1.63	1.626
1993	EDG1	177346	hCG1640193.2	1901	endothelial differentiation, sphingolipid G-protein-coupled receptor, 1	-1.762	-1.331	-0.715	0.616	32.478	1.63	1.626
1994	FAT	131558	hCG16250.2	2195	FAT tumor suppressor homolog 1 (Drosophila)	-1.767	-1.331	-0.715	0.616	32.478	1.629	1.626
[truncated: 30,874 more rows]
