# Supplementary material for: Switch from Stress Response to Homeobox Transcription Factors in Adipose Tissue After Profound Fat Loss
Source: PLoS One. 2010 Jun 9;5(6):e11033. doi: 10.1371/journal.pone.0011033 (PMC2882947; doi:10.1371/journal.pone.0011033)
Supplement: Dataset S3 — Illumina microarray analysis of adipose tissue comparing morbidly obese and lean subjects. (7.22 MB XLS) [file pone.0011033.s013.xls]

## Sheet: SAM Illumina Post vs Ctr
DATASET S3
Dankel SN et al.
Switch from stress response to homeobox transcription factors in adipose tissue after profound fat loss
Ranked list of genes using Illumina microarrays and Significance Analysis of Microarrays (SAM)
Post-surgery (n=16) vs. healthy controls (n=13) (Unpaired analysis)
Rank	Gene Symbol	Probe ID	Gene ID	Definition	Fold Change	D[i]	De[i]	Delta[i]	FSN[i]	FDR[i]	q-val[i]
1	KLRB1	ILMN_2079655	3820	killer cell lectin-like receptor subfamily B, member 1 (KLRB1), mRNA.	2.162	7.811	3.321	4.49	0	0	0
2	IGLL1	ILMN_2393765	3543	immunoglobulin lambda-like polypeptide 1 (IGLL1), transcript variant 1, mRNA.	10.135	6.947	3.092	3.854	0	0	0
3	C6orf192	ILMN_1669831	116843	chromosome 6 open reading frame 192 (C6orf192), mRNA.	2.078	6.938	2.98	3.958	0	0	0
4	NNAT	ILMN_1691413	4826	neuronatin (NNAT), transcript variant 2, mRNA.	-2.429	-6.874	-3.345	3.529	0	0	0
5	TRIM22	ILMN_1779252	10346	tripartite motif-containing 22 (TRIM22), mRNA.	1.543	6.832	2.903	3.929	0	0	0
6	TYRO3	ILMN_1740169	7301	TYRO3 protein tyrosine kinase (TYRO3), mRNA.	-1.825	-6.793	-3.113	3.68	0	0	0
7	FYB	ILMN_1796537	2533	FYN binding protein (FYB-120/130) (FYB), transcript variant 1, mRNA.	2.049	6.777	2.847	3.93	0	0	0
8	PPP1R1B	ILMN_2304495	84152	protein phosphatase 1, regulatory (inhibitor) subunit 1B (dopamine and cAMP regulated phosphoprotein, DARPP-32) (PPP1R1B), transcript variant 2, mRNA.	-2.317	-6.704	-3.001	3.703	0	0	0
9	FGFRL1	ILMN_1795865	53834	fibroblast growth factor receptor-like 1 (FGFRL1), transcript variant 3, mRNA.	-1.902	-6.605	-2.917	3.688	0	0	0
10	CPXM1	ILMN_1712046	56265	carboxypeptidase X (M14 family), member 1 (CPXM1), mRNA.	2.317	6.552	2.8	3.751	0	0	0
11	BASP1	ILMN_1651826	10409	brain abundant, membrane attached signal protein 1 (BASP1), mRNA.	2.675	6.539	2.762	3.778	0	0	0
12	PAPLN	ILMN_1710495	89932	papilin, proteoglycan-like sulfated glycoprotein (PAPLN), mRNA.	1.521	6.405	2.729	3.676	0	0	0
13	LOC283392	ILMN_2096031	283392	hypothetical protein LOC283392 (LOC283392), mRNA.	-1.396	-6.396	-2.86	3.536	0	0	0
14	SC5DL	ILMN_1677607	6309	sterol-C5-desaturase (ERG3 delta-5-desaturase homolog, S. cerevisiae)-like (SC5DL), transcript variant 1, mRNA.	-1.885	-6.396	-2.814	3.581	0	0	0
15	IGJ	ILMN_2105441	3512	immunoglobulin J polypeptide, linker protein for immunoglobulin alpha and mu polypeptides (IGJ), mRNA.	4.089	6.393	2.697	3.696	0	0	0
16	DAB2	ILMN_2128428	1601	disabled homolog 2, mitogen-responsive phosphoprotein (Drosophila) (DAB2), mRNA.	1.766	6.382	2.67	3.712	0	0	0
17	ALDH2	ILMN_1793859	217	aldehyde dehydrogenase 2 family (mitochondrial) (ALDH2), nuclear gene encoding mitochondrial protein, mRNA.	-1.706	-6.372	-2.774	3.598	0	0	0
18	RUNX1	ILMN_1801504	861	runt-related transcription factor 1 (acute myeloid leukemia 1; aml1 oncogene) (RUNX1), transcript variant 1, mRNA.	1.477	6.363	2.646	3.717	0	0	0
19	CTHRC1	ILMN_2117508	115908	collagen triple helix repeat containing 1 (CTHRC1), mRNA.	2.787	6.316	2.624	3.693	0	0	0
20	PDGFD	ILMN_1803094	80310	platelet derived growth factor D (PDGFD), transcript variant 2, mRNA.	2.285	6.25	2.602	3.648	0	0	0
21	LIPE	ILMN_1670693	3991	lipase, hormone-sensitive (LIPE), mRNA.	-2.031	-6.22	-2.739	3.481	0	0	0
22	WDR20	ILMN_1707199	91833	WD repeat domain 20 (WDR20), transcript variant 1, mRNA.	-1.37	-6.198	-2.708	3.489	0	0	0
23	HLA-DMB	ILMN_1761733	3109	major histocompatibility complex, class II, DM beta (HLA-DMB), mRNA.	2.373	6.164	2.584	3.58	0	0	0
24	COL1A1	ILMN_1701308	1277	collagen, type I, alpha 1 (COL1A1), mRNA.	3.477	6.144	2.567	3.577	0	0	0
25	HOXA10	ILMN_1770247	3206	homeobox A10 (HOXA10), transcript variant 2, mRNA.	-1.35	-6.132	-2.682	3.45	0	0	0
26	PRRX1	ILMN_1739496	5396	paired related homeobox 1 (PRRX1), transcript variant pmx-1a, mRNA.	2.025	6.115	2.55	3.564	0	0	0
27	FAM46A	ILMN_1740466	55603	family with sequence similarity 46, member A (FAM46A), mRNA.	1.886	6.077	2.535	3.541	0	0	0
28	OSBPL3	ILMN_2328378	26031	oxysterol binding protein-like 3 (OSBPL3), transcript variant 4, mRNA.	1.329	6.058	2.521	3.537	0	0	0
29	SPRED1	ILMN_1804277	161742	sprouty-related, EVH1 domain containing 1 (SPRED1), mRNA.	1.635	6.023	2.506	3.517	0	0	0
30	CDH11	ILMN_1672611	1009	cadherin 11, type 2, OB-cadherin (osteoblast) (CDH11), mRNA.	1.92	6.007	2.494	3.514	0	0	0
31	LY96	ILMN_1724533	23643	lymphocyte antigen 96 (LY96), mRNA.	1.935	5.99	2.481	3.509	0	0	0
32	RORB	ILMN_1746658	6096	RAR-related orphan receptor B (RORB), mRNA.	-1.857	-5.984	-2.658	3.326	0	0	0
33	CD48	ILMN_2061043	962	CD48 molecule (CD48), mRNA.	1.745	5.95	2.469	3.481	0	0	0
34	FZD9	ILMN_1704398	8326	frizzled homolog 9 (Drosophila) (FZD9), mRNA.	-1.469	-5.943	-2.636	3.307	0	0	0
35	CTSK	ILMN_1758895	1513	cathepsin K (CTSK), mRNA.	2.388	5.92	2.458	3.462	0	0	0
36	MYOC	ILMN_2052331	4653	myocilin, trabecular meshwork inducible glucocorticoid response (MYOC), mRNA.	-2.258	-5.897	-2.616	3.28	0	0	0
37	AMICA1	ILMN_1778723	120425	adhesion molecule, interacts with CXADR antigen 1 (AMICA1), mRNA.	1.773	5.882	2.446	3.436	0	0	0
38	BNIP3	ILMN_1724658	664	BCL2/adenovirus E1B 19kDa interacting protein 3 (BNIP3), nuclear gene encoding mitochondrial protein, mRNA.	-1.643	-5.88	-2.597	3.282	0	0	0
39	ARHGDIB	ILMN_1678143	397	Rho GDP dissociation inhibitor (GDI) beta (ARHGDIB), mRNA.	1.609	5.871	2.435	3.435	0	0	0
40	ASS1	ILMN_1708778	445	argininosuccinate synthetase 1 (ASS1), transcript variant 1, mRNA.	-1.615	-5.849	-2.58	3.269	0	0	0
41	SLC25A23	ILMN_1679949	79085	solute carrier family 25 (mitochondrial carrier; phosphate carrier), member 23 (SLC25A23), nuclear gene encoding mitochondrial protein, mRNA.	-1.557	-5.836	-2.564	3.272	0	0	0
42	HLA-DQA1	ILMN_1808405	3117	PREDICTED: major histocompatibility complex, class II, DQ alpha 1, transcript variant 10 (HLA-DQA1), mRNA.	2.466	5.83	2.425	3.405	0	0	0
43	PDGFD	ILMN_2376859	80310	platelet derived growth factor D (PDGFD), transcript variant 1, mRNA.	2.059	5.815	2.416	3.4	0	0	0
44	NNAT	ILMN_1707734	4826	neuronatin (NNAT), transcript variant 1, mRNA.	-2.07	-5.815	-2.548	3.267	0	0	0
45	PSCD4	ILMN_1660364	27128	pleckstrin homology, Sec7 and coiled-coil domains 4 (PSCD4), mRNA.	1.817	5.798	2.406	3.392	0	0	0
46	CA12	ILMN_1720998	771	carbonic anhydrase XII (CA12), transcript variant 1, mRNA.	2.072	5.785	2.398	3.387	0	0	0
47	WASPIP	ILMN_1668417	7456	Wiskott-Aldrich syndrome protein interacting protein (WASPIP), mRNA.	1.428	5.726	2.389	3.337	0	0	0
48	CD1C	ILMN_1654210	911	CD1c molecule (CD1C), mRNA.	1.363	5.723	2.381	3.343	0	0	0
49	KIAA0922	ILMN_1668469	23240	KIAA0922 (KIAA0922), mRNA.	-1.518	-5.706	-2.534	3.172	0	0	0
50	PYHIN1	ILMN_1669447	149628	pyrin and HIN domain family, member 1 (PYHIN1), transcript variant b2, mRNA.	1.338	5.649	2.372	3.277	0	0	0
51	AIF1	ILMN_1703538	199	allograft inflammatory factor 1 (AIF1), transcript variant 3, mRNA.	1.962	5.637	2.364	3.273	0	0	0
52	SEPW1	ILMN_2045994	6415	selenoprotein W, 1 (SEPW1), mRNA.	-1.558	-5.542	-2.52	3.022	0	0	0
53	TMEM98	ILMN_1779182	26022	transmembrane protein 98 (TMEM98), transcript variant 2, mRNA.	1.691	5.534	2.356	3.178	0	0	0
54	CTSH	ILMN_2390853	1512	cathepsin H (CTSH), transcript variant 1, mRNA.	2.055	5.52	2.348	3.172	0	0	0
55	ALPL	ILMN_1701603	249	alkaline phosphatase, liver/bone/kidney (ALPL), mRNA.	2.747	5.518	2.34	3.177	0	0	0
56	COL1A2	ILMN_2104356	1278	collagen, type I, alpha 2 (COL1A2), mRNA.	2.701	5.504	2.333	3.171	0	0	0
57	CLDND2	ILMN_2077680	125875	claudin domain containing 2 (CLDND2), mRNA.	-1.664	-5.49	-2.508	2.982	0	0	0
58	COL5A2	ILMN_1729117	1290	collagen, type V, alpha 2 (COL5A2), mRNA.	1.694	5.486	2.326	3.16	0	0	0
59	PFKFB3	ILMN_2186061	5209	6-phosphofructo-2-kinase/fructose-2,6-biphosphatase 3 (PFKFB3), mRNA.	-2.247	-5.469	-2.496	2.972	0	0	0
60	P2RY13	ILMN_1664094	53829	purinergic receptor P2Y, G-protein coupled, 13 (P2RY13), transcript variant 1, mRNA.	1.577	5.462	2.319	3.143	0	0	0
61	TIMP1	ILMN_1711566	7076	TIMP metallopeptidase inhibitor 1 (TIMP1), mRNA.	1.848	5.441	2.312	3.129	0	0	0
62	TMEM100	ILMN_1698259	55273	transmembrane protein 100 (TMEM100), transcript variant 2, mRNA.	-1.712	-5.439	-2.484	2.955	0	0	0
63	LOC401052	ILMN_1791423	401052	hypothetical LOC401052 (LOC401052), mRNA.	-1.613	-5.426	-2.473	2.953	0	0	0
64	HEBP2	ILMN_1755077	23593	heme binding protein 2 (HEBP2), mRNA.	-1.676	-5.426	-2.462	2.964	0	0	0
65	HCLS1	ILMN_1727402	3059	hematopoietic cell-specific Lyn substrate 1 (HCLS1), mRNA.	1.733	5.417	2.306	3.111	0	0	0
66	FAP	ILMN_2232854	2191	fibroblast activation protein, alpha (FAP), mRNA.	1.631	5.416	2.3	3.116	0	0	0
67	SIRT5	ILMN_1683059	23408	sirtuin (silent mating type information regulation 2 homolog) 5 (S. cerevisiae) (SIRT5), transcript variant 1, mRNA.	-1.312	-5.414	-2.452	2.962	0	0	0
68	LTB	ILMN_2376205	4050	lymphotoxin beta (TNF superfamily, member 3) (LTB), transcript variant 1, mRNA.	1.885	5.411	2.294	3.117	0	0	0
69	ROD1	ILMN_2117223	9991	ROD1 regulator of differentiation 1 (S. pombe) (ROD1), mRNA.	1.449	5.411	2.288	3.123	0	0	0
70	WISP2	ILMN_1812461	8839	WNT1 inducible signaling pathway protein 2 (WISP2), mRNA.	2.204	5.407	2.282	3.125	0	0	0
71	ALDH1A3	ILMN_2139970	220	aldehyde dehydrogenase 1 family, member A3 (ALDH1A3), mRNA.	2.506	5.4	2.276	3.124	0	0	0
72	TMEM200A	ILMN_1725387	114801	transmembrane protein 200A (TMEM200A), mRNA.	1.477	5.395	2.271	3.125	0	0	0
73	AVPI1	ILMN_1671731	60370	arginine vasopressin-induced 1 (AVPI1), mRNA.	-1.483	-5.38	-2.441	2.938	0	0	0
74	NIN	ILMN_1724753	51199	ninein (GSK3B interacting protein) (NIN), transcript variant 2, mRNA.	1.301	5.346	2.265	3.081	0	0	0
75	APCDD1	ILMN_1656951	147495	adenomatosis polyposis coli down-regulated 1 (APCDD1), mRNA.	-2.17	-5.335	-2.432	2.904	0	0	0
76	CCDC80	ILMN_1715662	151887	coiled-coil domain containing 80 (CCDC80), transcript variant 1, mRNA.	1.525	5.315	2.26	3.055	0	0	0
77	MBP	ILMN_1672660	4155	myelin basic protein (MBP), transcript variant 8, mRNA.	1.711	5.312	2.254	3.058	0	0	0
78	CA12	ILMN_2382942	771	carbonic anhydrase XII (CA12), transcript variant 1, mRNA.	1.51	5.312	2.249	3.063	0	0	0
79	HSD17B14	ILMN_1809483	51171	hydroxysteroid (17-beta) dehydrogenase 14 (HSD17B14), mRNA.	1.34	5.299	2.244	3.056	0	0	0
80	DRAM	ILMN_1669376	55332	damage-regulated autophagy modulator (DRAM), mRNA.	1.483	5.286	2.238	3.047	0	0	0
81	HADH	ILMN_1719906	3033	hydroxyacyl-Coenzyme A dehydrogenase (HADH), nuclear gene encoding mitochondrial protein, mRNA.	-1.63	-5.277	-2.422	2.855	0	0	0
82	C1R	ILMN_1677198	715	complement component 1, r subcomponent (C1R), mRNA.	1.61	5.261	2.234	3.027	0	0	0
83	FBXL10	ILMN_1794260	84678	F-box and leucine-rich repeat protein 10 (FBXL10), transcript variant 1, mRNA.	1.414	5.256	2.229	3.027	0	0	0
84	TMEM119	ILMN_1738116	338773	transmembrane protein 119 (TMEM119), mRNA.	1.519	5.253	2.224	3.029	0	0	0
85	SHMT1	ILMN_1743784	6470	serine hydroxymethyltransferase 1 (soluble) (SHMT1), transcript variant 1, mRNA.	-1.456	-5.241	-2.413	2.828	0	0	0
86	MARCKS	ILMN_1807042	4082	myristoylated alanine-rich protein kinase C substrate (MARCKS), mRNA.	1.758	5.205	2.219	2.986	0	0	0
87	PLEK	ILMN_1795762	5341	pleckstrin (PLEK), mRNA.	2.135	5.193	2.215	2.978	0	0	0
88	CABC1	ILMN_1731064	56997	chaperone, ABC1 activity of bc1 complex homolog (S. pombe) (CABC1), nuclear gene encoding mitochondrial protein, mRNA.	-1.802	-5.181	-2.405	2.776	0	0	0
89	LAMP2	ILMN_2279961	3920	lysosomal-associated membrane protein 2 (LAMP2), transcript variant LAMP2B, mRNA.	1.361	5.179	2.21	2.969	0	0	0
90	SMAP2	ILMN_2081682	64744	stromal membrane-associated GTPase-activating protein 2 (SMAP2), mRNA.	1.643	5.169	2.205	2.963	0	0	0
91	RASSF2	ILMN_1709683	9770	Ras association (RalGDS/AF-6) domain family 2 (RASSF2), transcript variant 2, mRNA.	1.718	5.156	2.201	2.955	0	0	0
92	WAS	ILMN_1760027	7454	Wiskott-Aldrich syndrome (eczema-thrombocytopenia) (WAS), mRNA.	1.682	5.153	2.197	2.956	0	0	0
93	FGFRL1	ILMN_2348367	53834	fibroblast growth factor receptor-like 1 (FGFRL1), transcript variant 2, mRNA.	-1.479	-5.144	-2.396	2.748	0	0	0
94	ACADL	ILMN_1660890	33	acyl-Coenzyme A dehydrogenase, long chain (ACADL), nuclear gene encoding mitochondrial protein, mRNA.	-1.442	-5.127	-2.388	2.739	0	0	0
95	ASS1	ILMN_2395451	445	argininosuccinate synthetase 1 (ASS1), transcript variant 2, mRNA.	-1.593	-5.122	-2.38	2.742	0	0	0
96	CTGF	ILMN_2115125	1490	connective tissue growth factor (CTGF), mRNA.	2.566	5.109	2.192	2.917	0	0	0
97	BIRC3	ILMN_1776181	330	baculoviral IAP repeat-containing 3 (BIRC3), transcript variant 1, mRNA.	1.481	5.101	2.188	2.913	0	0	0
98	COL6A3	ILMN_1706643	1293	collagen, type VI, alpha 3 (COL6A3), transcript variant 3, mRNA.	1.634	5.097	2.184	2.913	0	0	0
99	S100A1	ILMN_1653494	6271	S100 calcium binding protein A1 (S100A1), mRNA.	-1.741	-5.089	-2.372	2.718	0	0	0
100	LACTB	ILMN_1703335	114294	lactamase, beta (LACTB), nuclear gene encoding mitochondrial protein, transcript variant 1, mRNA.	1.604	5.086	2.18	2.906	0	0	0
101	MKNK2	ILMN_2347068	2872	MAP kinase interacting serine/threonine kinase 2 (MKNK2), transcript variant 1, mRNA.	-1.549	-5.079	-2.364	2.715	0	0	0
102	MKNK2	ILMN_1654060	2872	MAP kinase interacting serine/threonine kinase 2 (MKNK2), transcript variant 2, mRNA.	-1.413	-5.065	-2.356	2.709	0	0	0
103	CASQ2	ILMN_1722329	845	calsequestrin 2 (cardiac muscle) (CASQ2), mRNA.	-2.134	-5.062	-2.349	2.713	0	0	0
104	FSCN1	ILMN_1808707	6624	fascin homolog 1, actin-bundling protein (Strongylocentrotus purpuratus) (FSCN1), mRNA.	1.648	5.05	2.176	2.874	0	0	0
105	C1orf53	ILMN_1661595	388722	chromosome 1 open reading frame 53 (C1orf53), mRNA.	-1.456	-5.047	-2.341	2.706	0	0	0
106	PLEKHO1	ILMN_1694213	51177	pleckstrin homology domain containing, family O member 1 (PLEKHO1), mRNA.	1.469	5.023	2.171	2.851	0	0	0
107	ETFB	ILMN_1729374	2109	electron-transfer-flavoprotein, beta polypeptide (ETFB), transcript variant 1, mRNA.	-1.452	-5.014	-2.335	2.68	0	0	0
108	PPP1R14A	ILMN_1761968	94274	protein phosphatase 1, regulatory (inhibitor) subunit 14A (PPP1R14A), mRNA.	-1.974	-5.012	-2.328	2.684	0	0	0
109	PDGFRB	ILMN_1815057	5159	platelet-derived growth factor receptor, beta polypeptide (PDGFRB), mRNA.	1.496	5.009	2.168	2.842	0	0	0
110	CXCL16	ILMN_1728478	58191	chemokine (C-X-C motif) ligand 16 (CXCL16), mRNA.	2.102	5.005	2.164	2.842	0	0	0
111	AOAH	ILMN_1709820	313	acyloxyacyl hydrolase (neutrophil) (AOAH), mRNA.	1.32	5.003	2.16	2.843	0	0	0
112	PCCA	ILMN_1714384	5095	propionyl Coenzyme A carboxylase, alpha polypeptide (PCCA), mRNA.	-1.417	-5.002	-2.321	2.681	0	0	0
113	PJA1	ILMN_2373566	64219	praja 1 (PJA1), transcript variant 2, mRNA.	-1.366	-4.986	-2.316	2.671	0	0	0
114	SNF1LK2	ILMN_1668714	23235	SNF1-like kinase 2 (SNF1LK2), mRNA.	-1.272	-4.975	-2.31	2.665	0	0	0
115	FKBP11	ILMN_1787345	51303	FK506 binding protein 11, 19 kDa (FKBP11), mRNA.	1.648	4.969	2.156	2.813	0	0	0
116	FCN1	ILMN_1668063	2219	ficolin (collagen/fibrinogen domain containing) 1 (FCN1), mRNA.	2.034	4.969	2.153	2.816	0	0	0
117	MAF	ILMN_1719543	4094	v-maf musculoaponeurotic fibrosarcoma oncogene homolog (avian) (MAF), transcript variant 1, mRNA.	1.595	4.959	2.149	2.81	0	0	0
118	CCDC50	ILMN_2302118	152137	coiled-coil domain containing 50 (CCDC50), transcript variant 1, mRNA.	-1.489	-4.956	-2.303	2.653	0	0	0
119	RAC2	ILMN_1709795	5880	ras-related C3 botulinum toxin substrate 2 (rho family, small GTP binding protein Rac2) (RAC2), mRNA.	2.01	4.952	2.145	2.806	0	0	0
120	HS3ST2	ILMN_1712475	9956	heparan sulfate (glucosamine) 3-O-sulfotransferase 2 (HS3ST2), mRNA.	2.016	4.944	2.142	2.802	0	0	0
121	DOCK2	ILMN_1799725	1794	dedicator of cytokinesis 2 (DOCK2), mRNA.	1.884	4.937	2.138	2.799	0	0	0
122	TGFB3	ILMN_1687652	7043	transforming growth factor, beta 3 (TGFB3), mRNA.	1.445	4.936	2.135	2.801	0	0	0
123	MAPK10	ILMN_1748281	5602	mitogen-activated protein kinase 10 (MAPK10), transcript variant 2, mRNA.	-1.628	-4.926	-2.297	2.629	0	0	0
124	FDFT1	ILMN_2144088	2222	farnesyl-diphosphate farnesyltransferase 1 (FDFT1), mRNA.	-1.487	-4.921	-2.292	2.629	0	0	0
125	CASP1	ILMN_2326509	834	caspase 1, apoptosis-related cysteine peptidase (interleukin 1, beta, convertase) (CASP1), transcript variant delta, mRNA.	1.393	4.918	2.131	2.786	0	0	0
126	RASSF5	ILMN_2362902	83593	Ras association (RalGDS/AF-6) domain family member 5 (RASSF5), transcript variant 2, mRNA.	1.474	4.918	2.128	2.79	0	0	0
127	ACADS	ILMN_1795104	35	acyl-Coenzyme A dehydrogenase, C-2 to C-3 short chain (ACADS), nuclear gene encoding mitochondrial protein, mRNA.	-1.44	-4.915	-2.286	2.629	0	0	0
128	FER1L3	ILMN_1810289	26509	fer-1-like 3, myoferlin (C. elegans) (FER1L3), transcript variant 2, mRNA.	1.534	4.913	2.125	2.788	0	0	0
129	IGSF6	ILMN_1653498	10261	immunoglobulin superfamily, member 6 (IGSF6), mRNA.	1.741	4.908	2.121	2.786	0	0	0
130	FRAS1	ILMN_1806667	80144	Fraser syndrome 1 (FRAS1), mRNA.	1.41	4.906	2.118	2.789	0	0	0
131	VCAM1	ILMN_2307903	7412	vascular cell adhesion molecule 1 (VCAM1), transcript variant 1, mRNA.	2.23	4.904	2.114	2.79	0	0	0
132	DHFR	ILMN_1782813	1719	dihydrofolate reductase (DHFR), mRNA.	-1.279	-4.902	-2.28	2.622	0	0	0
133	C3	ILMN_1762260	718	complement component 3 (C3), mRNA.	1.72	4.901	2.111	2.79	0	0	0
134	HINT2	ILMN_1697820	84681	histidine triad nucleotide binding protein 2 (HINT2), mRNA.	-1.403	-4.893	-2.275	2.619	0	0	0
135	C14orf180	ILMN_1693951	400258	chromosome 14 open reading frame 180 (C14orf180), mRNA.	-1.782	-4.891	-2.269	2.622	0	0	0
136	DOCK10	ILMN_1702301	55619	dedicator of cytokinesis 10 (DOCK10), mRNA.	1.539	4.89	2.108	2.782	0	0	0
137	GPT2	ILMN_1684158	84706	glutamic pyruvate transaminase (alanine aminotransferase) 2 (GPT2), mRNA.	-1.835	-4.889	-2.264	2.625	0	0	0
138	EIF4E3	ILMN_2225144	317649	eukaryotic translation initiation factor 4E family member 3 (EIF4E3), mRNA.	-1.374	-4.878	-2.259	2.619	0	0	0
139	BHLHB5	ILMN_1699585	27319	basic helix-loop-helix domain containing, class B, 5 (BHLHB5), mRNA.	1.776	4.867	2.105	2.762	0	0	0
140	BOK	ILMN_1730032	666	BCL2-related ovarian killer (BOK), mRNA.	-1.564	-4.861	-2.254	2.607	0	0	0
141	RGS10	ILMN_1733538	6001	regulator of G-protein signaling 10 (RGS10), transcript variant 1, mRNA.	1.789	4.85	2.102	2.749	0	0	0
142	MAOA	ILMN_1663640	4128	monoamine oxidase A (MAOA), nuclear gene encoding mitochondrial protein, mRNA.	-1.692	-4.85	-2.249	2.602	0	0	0
143	ORMDL3	ILMN_1662174	94103	ORM1-like 3 (S. cerevisiae) (ORMDL3), mRNA.	-1.569	-4.85	-2.244	2.606	0	0	0
144	CECR1	ILMN_1751851	51816	cat eye syndrome chromosome region, candidate 1 (CECR1), transcript variant 2, mRNA.	2.361	4.844	2.099	2.746	0	0	0
145	M6PRBP1	ILMN_1660021	10226	mannose-6-phosphate receptor binding protein 1 (M6PRBP1), mRNA.	1.475	4.843	2.095	2.748	0	0	0
146	HRASLS5	ILMN_1674349	117245	HRAS-like suppressor family, member 5 (HRASLS5), mRNA.	-1.527	-4.84	-2.239	2.601	0	0	0
147	PRKCB1	ILMN_1806908	5579	protein kinase C, beta 1 (PRKCB1), transcript variant 2, mRNA.	1.629	4.838	2.092	2.746	0	0	0
148	DHRS9	ILMN_1733998	10170	dehydrogenase/reductase (SDR family) member 9 (DHRS9), transcript variant 1, mRNA.	3.048	4.832	2.089	2.743	0	0	0
149	C1orf115	ILMN_1674817	79762	chromosome 1 open reading frame 115 (C1orf115), mRNA.	-1.406	-4.814	-2.234	2.58	0	0	0
150	CENTA2	ILMN_1763000	55803	centaurin, alpha 2 (CENTA2), mRNA.	1.918	4.809	2.086	2.723	0	0	0
151	OXCT1	ILMN_1813544	5019	3-oxoacid CoA transferase 1 (OXCT1), nuclear gene encoding mitochondrial protein, mRNA.	-1.531	-4.807	-2.229	2.578	0	0	0
152	STX3	ILMN_1659544	6809	syntaxin 3 (STX3), mRNA.	1.363	4.803	2.083	2.72	0	0	0
153	AIF1	ILMN_1792473	199	allograft inflammatory factor 1 (AIF1), transcript variant 1, mRNA.	1.737	4.801	2.08	2.72	0	0	0
154	IFI16	ILMN_1710937	3428	interferon, gamma-inducible protein 16 (IFI16), mRNA.	1.575	4.793	2.077	2.715	0	0	0
155	HDC	ILMN_1792323	3067	histidine decarboxylase (HDC), mRNA.	1.789	4.792	2.075	2.717	0	0	0
156	TYROBP	ILMN_1778977	7305	TYRO protein tyrosine kinase binding protein (TYROBP), transcript variant 1, mRNA.	2.291	4.783	2.072	2.712	0	0	0
157	ECHS1	ILMN_1718132	1892	enoyl Coenzyme A hydratase, short chain, 1, mitochondrial (ECHS1), nuclear gene encoding mitochondrial protein, mRNA.	-1.721	-4.78	-2.225	2.555	0	0	0
158	PWWP2B	ILMN_1764609	170394	PWWP domain containing 2B (PWWP2B), transcript variant 1, mRNA.	-1.247	-4.777	-2.221	2.557	0	0	0
159	MOCS1	ILMN_2323801	4337	molybdenum cofactor synthesis 1 (MOCS1), transcript variant 4, mRNA.	-1.834	-4.777	-2.216	2.561	0	0	0
160	HRASLS3	ILMN_1667711	11145	HRAS-like suppressor 3 (HRASLS3), mRNA.	-1.415	-4.772	-2.212	2.56	0	0	0
161	SH3PXD2A	ILMN_1743103	9644	SH3 and PX domains 2A (SH3PXD2A), mRNA.	1.571	4.772	2.069	2.703	0	0	0
162	CD86	ILMN_1714602	942	CD86 molecule (CD86), transcript variant 2, mRNA.	1.743	4.769	2.066	2.702	0	0	0
163	ETV6	ILMN_1789596	2120	ets variant gene 6 (TEL oncogene) (ETV6), mRNA.	1.332	4.767	2.064	2.704	0	0	0
164	COL3A1	ILMN_1773079	1281	collagen, type III, alpha 1 (Ehlers-Danlos syndrome type IV, autosomal dominant) (COL3A1), mRNA.	1.852	4.764	2.061	2.703	0	0	0
165	ALPK2	ILMN_1811238	115701	alpha-kinase 2 (ALPK2), mRNA.	1.449	4.762	2.058	2.704	0	0	0
166	PDE4B	ILMN_2340259	5142	phosphodiesterase 4B, cAMP-specific (phosphodiesterase E4 dunce homolog, Drosophila) (PDE4B), transcript variant a, mRNA.	1.396	4.762	2.055	2.706	0	0	0
167	RNASET2	ILMN_1671565	8635	ribonuclease T2 (RNASET2), mRNA.	1.828	4.746	2.053	2.693	0	0	0
168	IKZF1	ILMN_1676575	10320	IKAROS family zinc finger 1 (Ikaros) (IKZF1), mRNA.	1.366	4.746	2.05	2.696	0	0	0
169	ASIP	ILMN_1791647	434	agouti signaling protein, nonagouti homolog (mouse) (ASIP), mRNA.	1.287	4.744	2.047	2.696	0	0	0
170	ODZ3	ILMN_2336094	55714	odz, odd Oz/ten-m homolog 3 (Drosophila) (ODZ3), mRNA.	-1.578	-4.741	-2.207	2.534	0	0	0
171	OBFC1	ILMN_1789186	79991	oligonucleotide/oligosaccharide-binding fold containing 1 (OBFC1), mRNA.	-1.274	-4.74	-2.203	2.537	0	0	0
172	CD36	ILMN_1665132	948	CD36 molecule (thrombospondin receptor) (CD36), transcript variant 2, mRNA.	-2.157	-4.731	-2.199	2.532	0	0	0
173	PYHIN1	ILMN_2395981	149628	pyrin and HIN domain family, member 1 (PYHIN1), transcript variant a1, mRNA.	1.271	4.727	2.045	2.682	0	0	0
174	STAT5A	ILMN_1753547	6776	signal transducer and activator of transcription 5A (STAT5A), mRNA.	-1.475	-4.72	-2.194	2.526	0	0	0
175	ACO2	ILMN_1654861	50	aconitase 2, mitochondrial (ACO2), nuclear gene encoding mitochondrial protein, mRNA.	-1.469	-4.72	-2.19	2.53	0	0	0
176	ECHDC3	ILMN_2072178	79746	enoyl Coenzyme A hydratase domain containing 3 (ECHDC3), mRNA.	-2.312	-4.715	-2.186	2.529	0	0	0
177	PCOLCE	ILMN_1707070	5118	procollagen C-endopeptidase enhancer (PCOLCE), mRNA.	1.781	4.713	2.042	2.671	0	0	0
178	HLA-DPA1	ILMN_1772218	3113	major histocompatibility complex, class II, DP alpha 1 (HLA-DPA1), mRNA.	1.755	4.713	2.04	2.673	0	0	0
179	CASP4	ILMN_1678454	837	caspase 4, apoptosis-related cysteine peptidase (CASP4), transcript variant alpha, mRNA.	1.366	4.713	2.037	2.675	0	0	0
180	CTSG	ILMN_1680424	1511	cathepsin G (CTSG), mRNA.	2.566	4.712	2.035	2.677	0	0	0
181	RTN1	ILMN_1756928	6252	reticulon 1 (RTN1), transcript variant 1, mRNA.	-1.486	-4.707	-2.182	2.524	0	0	0
182	GBP5	ILMN_2114568	115362	guanylate binding protein 5 (GBP5), mRNA.	1.306	4.706	2.032	2.674	0	0	0
183	SCN4A	ILMN_1731914	6329	sodium channel, voltage-gated, type IV, alpha subunit (SCN4A), mRNA.	-1.354	-4.7	-2.179	2.521	0	0	0
184	OR51E1	ILMN_1750330	143503	olfactory receptor, family 51, subfamily E, member 1 (OR51E1), mRNA.	-1.49	-4.698	-2.175	2.523	0	0	0
185	GPNMB	ILMN_1801205	10457	glycoprotein (transmembrane) nmb (GPNMB), transcript variant 1, mRNA.	2.181	4.692	2.03	2.662	0	0	0
186	ANKRD57	ILMN_1724040	65124	ankyrin repeat domain 57 (ANKRD57), mRNA.	1.371	4.672	2.027	2.645	0	0	0
187	HIBCH	ILMN_1656977	26275	3-hydroxyisobutyryl-Coenzyme A hydrolase (HIBCH), transcript variant 2, mRNA.	-1.402	-4.67	-2.171	2.499	0	0	0
188	MFAP2	ILMN_1787981	4237	microfibrillar-associated protein 2 (MFAP2), transcript variant 1, mRNA.	1.493	4.669	2.025	2.644	0	0	0
189	CPVL	ILMN_1682928	54504	carboxypeptidase, vitellogenic-like (CPVL), transcript variant 2, mRNA.	1.801	4.668	2.023	2.646	0	0	0
190	CTSS	ILMN_1743032	1520	cathepsin S (CTSS), mRNA.	1.65	4.655	2.02	2.635	0	0	0
191	DAPK2	ILMN_1791847	23604	death-associated protein kinase 2 (DAPK2), mRNA.	-1.328	-4.653	-2.167	2.485	0	0	0
192	FAM102A	ILMN_2401779	399665	family with sequence similarity 102, member A (FAM102A), transcript variant 1, mRNA.	1.247	4.643	2.018	2.625	0	0	0
193	ANGPT2	ILMN_1774207	285	angiopoietin 2 (ANGPT2), mRNA.	1.619	4.642	2.015	2.626	0	0	0
194	LRRC16	ILMN_1736730	55604	leucine rich repeat containing 16 (LRRC16), mRNA.	1.339	4.638	2.013	2.625	0	0	0
195	GABARAPL1	ILMN_2151281	23710	GABA(A) receptor-associated protein like 1 (GABARAPL1), mRNA.	-1.367	-4.623	-2.164	2.46	0	0	0
196	FXYD5	ILMN_1704286	53827	FXYD domain containing ion transport regulator 5 (FXYD5), transcript variant 1, mRNA.	1.502	4.623	2.011	2.612	0	0	0
197	KIAA1737	ILMN_2097858	85457	KIAA1737 (KIAA1737), mRNA.	-1.253	-4.615	-2.16	2.455	0	0	0
198	RAB34	ILMN_1810486	83871	RAB34, member RAS oncogene family (RAB34), mRNA.	1.394	4.614	2.008	2.606	0	0	0
199	MAPK10	ILMN_2340131	5602	mitogen-activated protein kinase 10 (MAPK10), transcript variant 3, mRNA.	-1.34	-4.614	-2.156	2.457	0	0	0
200	LCP1	ILMN_1662932	3936	lymphocyte cytosolic protein 1 (L-plastin) (LCP1), mRNA.	2.5	4.612	2.006	2.606	0	0	0
201	THBS2	ILMN_1678842	7058	thrombospondin 2 (THBS2), mRNA.	2.003	4.61	2.004	2.607	0	0	0
202	MPST	ILMN_1764596	4357	mercaptopyruvate sulfurtransferase (MPST), nuclear gene encoding mitochondrial protein, transcript variant 3, mRNA.	-1.328	-4.61	-2.153	2.457	0	0	0
203	FNBP1	ILMN_1797342	23048	formin binding protein 1 (FNBP1), mRNA.	1.355	4.599	2.001	2.597	0	0	0
204	C5orf32	ILMN_1761566	84418	chromosome 5 open reading frame 32 (C5orf32), mRNA.	-1.325	-4.596	-2.149	2.447	0	0	0
205	CCL19	ILMN_1769129	6363	chemokine (C-C motif) ligand 19 (CCL19), mRNA.	1.911	4.595	1.999	2.596	0	0	0
206	SCRN2	ILMN_1662016	90507	secernin 2 (SCRN2), mRNA.	-1.336	-4.592	-2.146	2.447	0	0	0
207	SLC7A7	ILMN_1810275	9056	solute carrier family 7 (cationic amino acid transporter, y+ system), member 7 (SLC7A7), mRNA.	1.896	4.59	1.997	2.593	0	0	0
208	CIDECP	ILMN_2170080		cell death-inducing DFFA-like effector c pseudogene (CIDECP) on chromosome 3.	-1.745	-4.585	-2.142	2.442	0	0	0
209	CPZ	ILMN_1705258	8532	carboxypeptidase Z (CPZ), transcript variant 1, mRNA.	1.659	4.583	1.994	2.588	0	0	0
210	C3orf23	ILMN_1754423	285343	chromosome 3 open reading frame 23 (C3orf23), transcript variant 1, mRNA.	-1.199	-4.581	-2.139	2.442	0	0	0
211	PTPRF	ILMN_1798081	5792	protein tyrosine phosphatase, receptor type, F (PTPRF), transcript variant 2, mRNA.	-1.438	-4.577	-2.135	2.442	0	0	0
212	MCCC1	ILMN_1760174	56922	methylcrotonoyl-Coenzyme A carboxylase 1 (alpha) (MCCC1), mRNA.	-1.612	-4.572	-2.132	2.44	0	0	0
213	MYO1C	ILMN_1812616	4641	myosin IC (MYO1C), transcript variant 3, mRNA.	-1.552	-4.567	-2.128	2.439	0	0	0
214	SCARA3	ILMN_1723358	51435	scavenger receptor class A, member 3 (SCARA3), transcript variant 1, mRNA.	1.514	4.564	1.992	2.572	0	0	0
215	C1orf162	ILMN_1754894	128346	chromosome 1 open reading frame 162 (C1orf162), mRNA.	2.187	4.561	1.99	2.571	0	0	0
216	SAMM50	ILMN_1671932	25813	sorting and assembly machinery component 50 homolog (S. cerevisiae) (SAMM50), mRNA.	-1.371	-4.56	-2.125	2.435	0	0	0
217	SHMT1	ILMN_1811933	6470	serine hydroxymethyltransferase 1 (soluble) (SHMT1), transcript variant 1, mRNA.	-1.679	-4.556	-2.122	2.434	0	0	0
218	PTGFR	ILMN_1813341	5737	prostaglandin F receptor (FP) (PTGFR), transcript variant 2, mRNA.	1.35	4.553	1.988	2.565	0	0	0
219	ABCA3	ILMN_1758523	21	ATP-binding cassette, sub-family A (ABC1), member 3 (ABCA3), mRNA.	-1.294	-4.551	-2.119	2.432	0	0	0
220	TLR7	ILMN_1677827	51284	toll-like receptor 7 (TLR7), mRNA.	1.551	4.546	1.986	2.56	0	0	0
221	PILRA	ILMN_2362858	29992	paired immunoglobin-like type 2 receptor alpha (PILRA), transcript variant 2, mRNA.	1.486	4.544	1.984	2.561	0	0	0
222	ARHGAP9	ILMN_1663916	64333	Rho GTPase activating protein 9 (ARHGAP9), transcript variant 2, mRNA.	1.436	4.544	1.981	2.563	0	0	0
223	COL6A3	ILMN_2307861	1293	collagen, type VI, alpha 3 (COL6A3), transcript variant 1, mRNA.	1.641	4.538	1.979	2.558	0	0	0
224	NUDT14	ILMN_1669788	256281	nudix (nucleoside diphosphate linked moiety X)-type motif 14 (NUDT14), mRNA.	-1.466	-4.533	-2.116	2.418	0	0	0
225	GZMK	ILMN_1710734	3003	granzyme K (granzyme 3; tryptase II) (GZMK), mRNA.	1.61	4.529	1.977	2.552	0	0	0
226	SYK	ILMN_2059549	6850	spleen tyrosine kinase (SYK), mRNA.	1.746	4.52	1.975	2.545	0	0	0
227	CALB2	ILMN_1748840	794	calbindin 2, 29kDa (calretinin) (CALB2), transcript variant CALB2c, mRNA.	-1.652	-4.515	-2.113	2.402	0	0	0
228	TMEM91	ILMN_2211065	641649	transmembrane protein 91 (TMEM91), mRNA.	1.414	4.512	1.973	2.539	0	0	0
229	PDK4	ILMN_1684982	5166	pyruvate dehydrogenase kinase, isozyme 4 (PDK4), mRNA.	-1.738	-4.505	-2.109	2.396	0	0	0
230	HNMT	ILMN_1751789	3176	histamine N-methyltransferase (HNMT), transcript variant 2, mRNA.	1.426	4.505	1.971	2.534	0	0	0
231	FCER1G	ILMN_2123743	2207	Fc fragment of IgE, high affinity I, receptor for; gamma polypeptide (FCER1G), mRNA.	2.016	4.504	1.969	2.535	0	0	0
232	ABCG1	ILMN_2329927	9619	ATP-binding cassette, sub-family G (WHITE), member 1 (ABCG1), transcript variant 2, mRNA.	1.509	4.499	1.967	2.532	0	0	0
233	RNASE6	ILMN_1780533	6039	ribonuclease, RNase A family, k6 (RNASE6), mRNA.	1.659	4.497	1.965	2.532	0	0	0
234	DDIT4	ILMN_1661599	54541	DNA-damage-inducible transcript 4 (DDIT4), mRNA.	-1.854	-4.496	-2.107	2.39	0	0	0
235	FMO1	ILMN_1684401	2326	flavin containing monooxygenase 1 (FMO1), mRNA.	1.82	4.493	1.963	2.531	0	0	0
236	WDFY1	ILMN_1676448	57590	WD repeat and FYVE domain containing 1 (WDFY1), mRNA.	1.323	4.489	1.961	2.528	0	0	0
237	GLRB	ILMN_1669631	2743	glycine receptor, beta (GLRB), mRNA.	-1.309	-4.488	-2.104	2.384	0	0	0
238	CD3D	ILMN_2325837	915	CD3d molecule, delta (CD3-TCR complex) (CD3D), transcript variant 2, mRNA.	1.6	4.482	1.959	2.523	0	0	0
239	PLOD2	ILMN_1799139	5352	procollagen-lysine, 2-oxoglutarate 5-dioxygenase 2 (PLOD2), transcript variant 1, mRNA.	-1.746	-4.48	-2.101	2.379	0	0	0
240	LYN	ILMN_1781155	4067	v-yes-1 Yamaguchi sarcoma viral related oncogene homolog (LYN), mRNA.	1.517	4.478	1.957	2.522	0	0	0
241	UBFD1	ILMN_1700811	56061	ubiquitin family domain containing 1 (UBFD1), mRNA.	-1.189	-4.474	-2.098	2.376	0	0	0
242	ECH1	ILMN_1653115	1891	enoyl Coenzyme A hydratase 1, peroxisomal (ECH1), mRNA.	-1.419	-4.46	-2.095	2.365	0	0	0
243	GPNMB	ILMN_2407389	10457	glycoprotein (transmembrane) nmb (GPNMB), transcript variant 2, mRNA.	2.003	4.46	1.955	2.505	0	0	0
244	TUBB2B	ILMN_1680874	347733	tubulin, beta 2B (TUBB2B), mRNA.	1.716	4.44	1.953	2.488	0	0	0
245	MRPL41	ILMN_1705464	64975	mitochondrial ribosomal protein L41 (MRPL41), nuclear gene encoding mitochondrial protein, mRNA.	-1.453	-4.438	-2.092	2.346	0	0	0
246	TMEM143	ILMN_1732187	55260	transmembrane protein 143 (TMEM143), mRNA.	-1.245	-4.418	-2.089	2.33	0	0	0
247	TSPAN32	ILMN_1718621	10077	tetraspanin 32 (TSPAN32), transcript variant 2, mRNA.	1.285	4.418	1.951	2.467	0	0	0
248	VAV1	ILMN_1717334	7409	vav 1 guanine nucleotide exchange factor (VAV1), mRNA.	1.219	4.416	1.949	2.468	0	0	0
249	C5orf13	ILMN_1680738	9315	chromosome 5 open reading frame 13 (C5orf13), mRNA.	1.645	4.415	1.947	2.469	0	0	0
250	PET112L	ILMN_1753010	5188	PET112-like (yeast) (PET112L), mRNA.	-1.301	-4.408	-2.086	2.322	0	0	0
251	FXYD5	ILMN_2309848	53827	FXYD domain containing ion transport regulator 5 (FXYD5), transcript variant 2, mRNA.	1.615	4.408	1.945	2.463	0	0	0
252	CXCR4	ILMN_1801584	7852	chemokine (C-X-C motif) receptor 4 (CXCR4), transcript variant 2, mRNA.	1.54	4.402	1.943	2.459	0	0	0
253	SPTBN1	ILMN_1714228	6711	spectrin, beta, non-erythrocytic 1 (SPTBN1), transcript variant 2, mRNA.	-1.985	-4.4	-2.083	2.317	0	0	0
254	ID1	ILMN_1664861	3397	inhibitor of DNA binding 1, dominant negative helix-loop-helix protein (ID1), transcript variant 2, mRNA.	-1.741	-4.394	-2.08	2.314	0	0	0
255	TMED3	ILMN_1719316	23423	transmembrane emp24 protein transport domain containing 3 (TMED3), mRNA.	1.743	4.394	1.941	2.453	0	0	0
256	RAC3	ILMN_1693340	5881	ras-related C3 botulinum toxin substrate 3 (rho family, small GTP binding protein Rac3) (RAC3), mRNA.	-1.215	-4.385	-2.078	2.307	0	0	0
257	GPSM3	ILMN_1662799	63940	G-protein signaling modulator 3 (AGS3-like, C. elegans) (GPSM3), mRNA.	1.344	4.38	1.939	2.441	0	0	0
258	GINS3	ILMN_1754272	64785	GINS complex subunit 3 (Psf3 homolog) (GINS3), mRNA.	-1.483	-4.374	-2.075	2.3	0	0	0
259	SLC29A4	ILMN_2325056	222962	solute carrier family 29 (nucleoside transporters), member 4 (SLC29A4), transcript variant 1, mRNA.	-1.447	-4.373	-2.072	2.301	0	0	0
260	CPA3	ILMN_1766551	1359	carboxypeptidase A3 (mast cell) (CPA3), mRNA.	2.161	4.372	1.938	2.434	0	0	0
261	OGN	ILMN_2387105	4969	osteoglycin (OGN), transcript variant 3, mRNA.	1.988	4.368	1.936	2.432	0	0	0
262	CPVL	ILMN_2400759	54504	carboxypeptidase, vitellogenic-like (CPVL), transcript variant 1, mRNA.	1.767	4.366	1.934	2.432	0	0	0
263	ETFA	ILMN_1718924	2108	electron-transfer-flavoprotein, alpha polypeptide (glutaric aciduria II) (ETFA), nuclear gene encoding mitochondrial protein, mRNA.	-1.475	-4.356	-2.069	2.287	0	0	0
264	MRPS15	ILMN_1680703	64960	mitochondrial ribosomal protein S15 (MRPS15), nuclear gene encoding mitochondrial protein, mRNA.	-1.406	-4.354	-2.067	2.288	0	0	0
265	NAPSB	ILMN_2109416		napsin B aspartic peptidase pseudogene (NAPSB) on chromosome 19. XR_001413	1.349	4.352	1.932	2.42	0	0	0
266	MYO1C	ILMN_2329165	4641	myosin IC (MYO1C), transcript variant 1, mRNA.	-1.43	-4.352	-2.064	2.288	0	0	0
267	CCL5	ILMN_2098126	6352	chemokine (C-C motif) ligand 5 (CCL5), mRNA.	2.184	4.351	1.93	2.42	0	0	0
268	PIK3CG	ILMN_1770433	5294	phosphoinositide-3-kinase, catalytic, gamma polypeptide (PIK3CG), mRNA.	1.23	4.347	1.929	2.419	0	0	0
269	ATP1B1	ILMN_2407824	481	ATPase, Na+/K+ transporting, beta 1 polypeptide (ATP1B1), transcript variant 2, mRNA.	2.053	4.347	1.927	2.42	0	0	0
270	RBPMS2	ILMN_1808238	348093	RNA binding protein with multiple splicing 2 (RBPMS2), mRNA.	-1.693	-4.345	-2.062	2.283	0	0	0
271	LST1	ILMN_1718936	7940	leukocyte specific transcript 1 (LST1), transcript variant 1, mRNA.	1.627	4.344	1.925	2.419	0	0	0
272	CIDEC	ILMN_2174437	63924	cell death-inducing DFFA-like effector c (CIDEC), mRNA.	-1.421	-4.341	-2.059	2.282	0	0	0
273	MRPL43	ILMN_1700477	84545	mitochondrial ribosomal protein L43 (MRPL43), nuclear gene encoding mitochondrial protein, transcript variant 1, mRNA.	-1.282	-4.34	-2.056	2.284	0	0	0
274	SLC11A2	ILMN_1745034	4891	solute carrier family 11 (proton-coupled divalent metal ion transporters), member 2 (SLC11A2), mRNA.	1.413	4.338	1.923	2.415	0	0	0
275	CDK6	ILMN_1802615	1021	cyclin-dependent kinase 6 (CDK6), mRNA.	1.356	4.333	1.921	2.412	0	0	0
276	SLC2A10	ILMN_2120247	81031	solute carrier family 2 (facilitated glucose transporter), member 10 (SLC2A10), mRNA.	1.468	4.331	1.92	2.411	0	0	0
277	ST3GAL5	ILMN_1713496	8869	ST3 beta-galactoside alpha-2,3-sialyltransferase 5 (ST3GAL5), transcript variant 2, mRNA.	1.508	4.329	1.918	2.411	0	0	0
278	CD2	ILMN_1695025	914	CD2 molecule (CD2), mRNA.	1.385	4.318	1.916	2.402	0	0	0
279	AKR1B1	ILMN_1701731	231	aldo-keto reductase family 1, member B1 (aldose reductase) (AKR1B1), mRNA.	1.445	4.315	1.915	2.4	0	0	0
280	ALDH1L1	ILMN_1802167	10840	aldehyde dehydrogenase 1 family, member L1 (ALDH1L1), mRNA.	-1.905	-4.303	-2.053	2.25	0	0	0
281	OGN	ILMN_1790098	4969	osteoglycin (OGN), transcript variant 3, mRNA.	1.88	4.301	1.913	2.388	0	0	0
282	RGS22	ILMN_1669983	26166	regulator of G-protein signalling 22 (RGS22), mRNA.	-1.363	-4.284	-2.051	2.233	0	0	0
283	STAMBP	ILMN_2391355	10617	STAM binding protein (STAMBP), transcript variant 1, mRNA.	-1.223	-4.282	-2.048	2.234	0	0	0
284	HOXA10	ILMN_1689336	3206	homeobox A10 (HOXA10), transcript variant 1, mRNA.	-1.419	-4.281	-2.046	2.236	0	0	0
285	CLEC4A	ILMN_2399363	50856	C-type lectin domain family 4, member A (CLEC4A), transcript variant 4, mRNA.	1.384	4.277	1.911	2.366	0	0	0
286	CXCL12	ILMN_1791447	6387	chemokine (C-X-C motif) ligand 12 (stromal cell-derived factor 1) (CXCL12), transcript variant 1, mRNA.	1.523	4.276	1.91	2.367	0	0	0
287	SLC15A3	ILMN_2085862	51296	solute carrier family 15, member 3 (SLC15A3), mRNA.	1.973	4.275	1.908	2.368	0	0	0
288	SDPR	ILMN_1715991	8436	serum deprivation response (phosphatidylserine binding protein) (SDPR), mRNA.	-1.516	-4.27	-2.043	2.227	0	0	0
289	HLA-DRB6	ILMN_2066066		major histocompatibility complex, class II, DR beta 6 (pseudogene) (HLA-DRB6) on chromosome 6.	1.538	4.267	1.906	2.361	0	0	0
290	ITGB2	ILMN_2175912	3689	integrin, beta 2 (complement component 3 receptor 3 and 4 subunit) (ITGB2), mRNA.	2.462	4.264	1.904	2.36	0	0	0
291	C10orf59	ILMN_1765232	55328	chromosome 10 open reading frame 59 (C10orf59), transcript variant 2, mRNA.	-1.345	-4.26	-2.041	2.219	0	0	0
292	TNFRSF14	ILMN_1697409	8764	tumor necrosis factor receptor superfamily, member 14 (herpesvirus entry mediator) (TNFRSF14), mRNA.	1.579	4.258	1.903	2.356	0	0	0
293	SLCO2A1	ILMN_1705231	6578	solute carrier organic anion transporter family, member 2A1 (SLCO2A1), mRNA.	-1.457	-4.258	-2.038	2.22	0	0	0
294	CD44	ILMN_1803429	960	CD44 molecule (Indian blood group) (CD44), transcript variant 4, mRNA.	1.58	4.257	1.901	2.356	0	0	0
295	LRMP	ILMN_1804419	4033	lymphoid-restricted membrane protein (LRMP), mRNA.	1.264	4.253	1.9	2.353	0	0	0
296	TSGA10	ILMN_1674967	80705	testis specific, 10 (TSGA10), mRNA.	-1.252	-4.253	-2.036	2.217	0	0	0
297	SUCLG1	ILMN_1779616	8802	succinate-CoA ligase, alpha subunit (SUCLG1), mRNA.	-1.488	-4.248	-2.033	2.215	0	0	0
298	HCK	ILMN_1791771	3055	hemopoietic cell kinase (HCK), mRNA.	1.504	4.245	1.898	2.347	0	0	0
299	GZMA	ILMN_1779324	3001	granzyme A (granzyme 1, cytotoxic T-lymphocyte-associated serine esterase 3) (GZMA), mRNA.	1.525	4.239	1.896	2.343	0	0	0
300	FAM89A	ILMN_1652677	375061	family with sequence similarity 89, member A (FAM89A), mRNA.	-1.634	-4.238	-2.031	2.207	0	0	0
301	ROR2	ILMN_1694426	4920	receptor tyrosine kinase-like orphan receptor 2 (ROR2), mRNA.	1.226	4.237	1.895	2.342	0	0	0
302	TRAM1	ILMN_1737146	23471	translocation associated membrane protein 1 (TRAM1), mRNA.	1.281	4.237	1.893	2.344	0	0	0
303	SIPA1L2	ILMN_1732923	57568	signal-induced proliferation-associated 1 like 2 (SIPA1L2), mRNA.	1.358	4.236	1.891	2.345	0	0	0
304	MTHFD1	ILMN_1785324	4522	methylenetetrahydrofolate dehydrogenase (NADP+ dependent) 1, methenyltetrahydrofolate cyclohydrolase, formyltetrahydrofolate synthetase (MTHFD1), mRNA.	-1.335	-4.236	-2.029	2.207	0	0	0
305	MMP9	ILMN_1796316	4318	matrix metallopeptidase 9 (gelatinase B, 92kDa gelatinase, 92kDa type IV collagenase) (MMP9), mRNA.	4.263	4.235	1.89	2.345	0	0	0
306	TMEM176A	ILMN_1791511	55365	transmembrane protein 176A (TMEM176A), mRNA.	1.451	4.229	1.888	2.341	0	0	0
307	SERPINA1	ILMN_2338452	5265	serpin peptidase inhibitor, clade A (alpha-1 antiproteinase, antitrypsin), member 1 (SERPINA1), transcript variant 2, mRNA.	1.435	4.228	1.887	2.342	0	0	0
308	MTMR11	ILMN_1769299	10903	myotubularin related protein 11 (MTMR11), mRNA.	1.539	4.228	1.885	2.343	0	0	0
309	CNTFR	ILMN_1809456	1271	ciliary neurotrophic factor receptor (CNTFR), transcript variant 2, mRNA.	-1.7	-4.226	-2.026	2.2	0	0	0
310	RBP4	ILMN_1814719	5950	retinol binding protein 4, plasma (RBP4), mRNA.	-1.676	-4.224	-2.024	2.2	0	0	0
311	RGS10	ILMN_1668559	6001	regulator of G-protein signaling 10 (RGS10), transcript variant 1, mRNA.	1.322	4.221	1.883	2.338	0	0	0
312	CDC42SE2	ILMN_2313926	56990	CDC42 small effector 2 (CDC42SE2), transcript variant 2, mRNA.	1.249	4.22	1.882	2.338	0	0	0
313	PTGFR	ILMN_2395652	5737	prostaglandin F receptor (FP) (PTGFR), transcript variant 1, mRNA.	1.287	4.219	1.88	2.338	0	0	0
314	PROS1	ILMN_1671928	5627	protein S (alpha) (PROS1), mRNA.	1.427	4.217	1.879	2.338	0	0	0
315	CD37	ILMN_1786176	951	CD37 antigen (CD37), mRNA.	1.5	4.209	1.878	2.332	0	0	0
316	CD163	ILMN_1733270	9332	CD163 molecule (CD163), transcript variant 1, mRNA.	1.615	4.207	1.876	2.331	0	0	0
317	EPB41L4B	ILMN_1810051	54566	erythrocyte membrane protein band 4.1 like 4B (EPB41L4B), transcript variant 2, mRNA.	-1.311	-4.203	-2.022	2.182	0	0	0
318	BCL2L13	ILMN_2181445	23786	BCL2-like 13 (apoptosis facilitator) (BCL2L13), nuclear gene encoding mitochondrial protein, mRNA.	-1.351	-4.202	-2.019	2.183	0	0	0
319	SPP1	ILMN_1651354	6696	secreted phosphoprotein 1 (osteopontin, bone sialoprotein I, early T-lymphocyte activation 1) (SPP1), transcript variant 2, mRNA.	5.105	4.202	1.874	2.327	0	0	0
320	PXMP2	ILMN_1681634	5827	peroxisomal membrane protein 2, 22kDa (PXMP2), mRNA.	-1.522	-4.202	-2.017	2.185	0	0	0
321	PRRX2	ILMN_1790338	51450	paired related homeobox 2 (PRRX2), mRNA.	1.606	4.2	1.873	2.327	0	0	0
322	PIK3CD	ILMN_1766275	5293	phosphoinositide-3-kinase, catalytic, delta polypeptide (PIK3CD), mRNA.	1.266	4.2	1.872	2.328	0	0	0
323	LY86	ILMN_1807825	9450	lymphocyte antigen 86 (LY86), mRNA.	1.99	4.198	1.87	2.329	0	0	0
324	DLD	ILMN_1664577	1738	dihydrolipoamide dehydrogenase (DLD), mRNA.	-1.394	-4.198	-2.015	2.183	0	0	0
325	PLOD2	ILMN_2410924	5352	procollagen-lysine, 2-oxoglutarate 5-dioxygenase 2 (PLOD2), transcript variant 2, mRNA.	-1.634	-4.197	-2.013	2.184	0	0	0
326	H2AFJ	ILMN_1708728	55766	H2A histone family, member J (H2AFJ), mRNA.	-1.323	-4.196	-2.01	2.186	0	0	0
327	ATPAF1	ILMN_1790603	64756	ATP synthase mitochondrial F1 complex assembly factor 1 (ATPAF1), nuclear gene encoding mitochondrial protein, transcript variant 1, mRNA.	-1.417	-4.195	-2.008	2.186	0	0	0
328	ACAT1	ILMN_1800008	38	acetyl-Coenzyme A acetyltransferase 1 (acetoacetyl Coenzyme A thiolase) (ACAT1), nuclear gene encoding mitochondrial protein, mRNA.	-1.404	-4.194	-2.006	2.188	0	0	0
329	FUCA1	ILMN_1752728	2517	fucosidase, alpha-L- 1, tissue (FUCA1), mRNA.	1.746	4.191	1.868	2.323	0	0	0
330	SATB2	ILMN_1738657	23314	SATB homeobox 2 (SATB2), mRNA.	-1.251	-4.191	-2.004	2.187	0	0	0
331	ELF4	ILMN_1652082	2000	E74-like factor 4 (ets domain transcription factor) (ELF4), mRNA.	1.313	4.191	1.867	2.324	0	0	0
332	LAPTM5	ILMN_1772359	7805	lysosomal associated multispanning membrane protein 5 (LAPTM5), mRNA.	2.073	4.19	1.865	2.325	0	0	0
333	AGPAT2	ILMN_1732176	10555	1-acylglycerol-3-phosphate O-acyltransferase 2 (lysophosphatidic acid acyltransferase, beta) (AGPAT2), transcript variant 1, mRNA.	-1.532	-4.19	-2.002	2.188	0	0	0
334	PRDM1	ILMN_1655077	639	PR domain containing 1, with ZNF domain (PRDM1), transcript variant 1, mRNA.	1.445	4.189	1.864	2.326	0	0	0
335	ABCG1	ILMN_1794782	9619	ATP-binding cassette, sub-family G (WHITE), member 1 (ABCG1), transcript variant 2, mRNA.	1.305	4.189	1.862	2.327	0	0	0
336	FGD3	ILMN_1772686	89846	FYVE, RhoGEF and PH domain containing 3 (FGD3), transcript variant 2, mRNA.	1.429	4.188	1.861	2.327	0	0	0
337	NPL	ILMN_2149494	80896	N-acetylneuraminate pyruvate lyase (dihydrodipicolinate synthase) (NPL), mRNA.	1.969	4.187	1.86	2.327	0	0	0
338	CD53	ILMN_1662843	963	CD53 molecule (CD53), transcript variant 2, mRNA.	1.535	4.185	1.858	2.327	0	0	0
339	BTK	ILMN_1662026	695	Bruton agammaglobulinemia tyrosine kinase (BTK), mRNA.	1.527	4.181	1.857	2.325	0	0	0
340	LILRA2	ILMN_1716983	11027	leukocyte immunoglobulin-like receptor, subfamily A (with TM domain), member 2 (LILRA2), mRNA.	1.383	4.181	1.855	2.326	0	0	0
341	ACACB	ILMN_1763852	32	acetyl-Coenzyme A carboxylase beta (ACACB), mRNA.	-1.689	-4.175	-1.999	2.176	0	0	0
342	RGS18	ILMN_2101278	64407	regulator of G-protein signaling 18 (RGS18), mRNA.	1.339	4.161	1.854	2.307	0	0	0
343	ZDHHC11	ILMN_1694514	79844	zinc finger, DHHC-type containing 11 (ZDHHC11), mRNA.	-1.445	-4.157	-1.997	2.16	0	0	0
344	VAMP3	ILMN_1714527	9341	vesicle-associated membrane protein 3 (cellubrevin) (VAMP3), mRNA.	-1.242	-4.157	-1.995	2.162	0	0	0
345	LOC401431	ILMN_2067682	401431	hypothetical gene LOC401431 (LOC401431), mRNA.	-1.25	-4.156	-1.993	2.163	0	0	0
346	NDUFA10	ILMN_2225698	4705	NADH dehydrogenase (ubiquinone) 1 alpha subcomplex, 10, 42kDa (NDUFA10), nuclear gene encoding mitochondrial protein, mRNA.	-1.297	-4.156	-1.991	2.165	0	0	0
347	C5orf20	ILMN_1701911	140947	chromosome 5 open reading frame 20 (C5orf20), mRNA.	1.159	4.155	1.852	2.303	0	0	0
348	LST1	ILMN_2345353	7940	leukocyte specific transcript 1 (LST1), transcript variant 5, mRNA.	1.392	4.153	1.851	2.302	0	0	0
349	PHF17	ILMN_1655194	79960	PHD finger protein 17 (PHF17), transcript variant L, mRNA.	-1.218	-4.15	-1.988	2.162	0	0	0
350	PYCARD	ILMN_1698766	29108	PYD and CARD domain containing (PYCARD), transcript variant 1, mRNA.	1.573	4.144	1.85	2.295	0	0	0
351	OPLAH	ILMN_1711030	26873	5-oxoprolinase (ATP-hydrolysing) (OPLAH), mRNA.	-1.359	-4.144	-1.986	2.158	0	0	0
352	PAFAH1B3	ILMN_1748093	5050	platelet-activating factor acetylhydrolase, isoform Ib, gamma subunit 29kDa (PAFAH1B3), mRNA.	1.25	4.144	1.848	2.295	0	0	0
353	P2RX7	ILMN_1759326	5027	purinergic receptor P2X, ligand-gated ion channel, 7 (P2RX7), mRNA.	1.254	4.143	1.847	2.296	0	0	0
354	CASP1	ILMN_2326512	834	caspase 1, apoptosis-related cysteine peptidase (interleukin 1, beta, convertase) (CASP1), transcript variant delta, mRNA.	1.37	4.137	1.845	2.292	0	0	0
355	UBE2J1	ILMN_1713759	51465	ubiquitin-conjugating enzyme E2, J1 (UBC6 homolog, yeast) (UBE2J1), mRNA.	1.482	4.136	1.844	2.292	0	0	0
356	GPR146	ILMN_1684227	115330	G protein-coupled receptor 146 (GPR146), mRNA.	-1.432	-4.131	-1.984	2.147	0	0	0
357	ZSCAN1	ILMN_1716999	284312	zinc finger and SCAN domain containing 1 (ZSCAN1), mRNA.	-1.25	-4.13	-1.982	2.148	0	0	0
358	PPP1R1B	ILMN_1690096	84152	protein phosphatase 1, regulatory (inhibitor) subunit 1B (dopamine and cAMP regulated phosphoprotein, DARPP-32) (PPP1R1B), transcript variant 1, mRNA.	-1.206	-4.13	-1.98	2.15	0	0	0
359	MYO1D	ILMN_1805999	4642	myosin ID (MYO1D), mRNA.	1.404	4.127	1.843	2.284	0	0	0
360	CFB	ILMN_1774287	629	complement factor B (CFB), mRNA.	1.832	4.127	1.841	2.285	0	0	0
361	CMTM7	ILMN_1698934	112616	CKLF-like MARVEL transmembrane domain containing 7 (CMTM7), transcript variant 2, mRNA.	1.529	4.126	1.84	2.286	0	0	0
362	MTA3	ILMN_1768751	57504	metastasis associated 1 family, member 3 (MTA3), mRNA.	-1.213	-4.117	-1.978	2.139	0	0	0
363	ZMYND15	ILMN_1778136	84225	zinc finger, MYND-type containing 15 (ZMYND15), mRNA.	1.354	4.116	1.839	2.278	0	0	0
364	LPXN	ILMN_1742789	9404	leupaxin (LPXN), mRNA.	1.952	4.113	1.837	2.276	0	0	0
365	OLFML1	ILMN_1776151	283298	olfactomedin-like 1 (OLFML1), mRNA.	1.419	4.113	1.836	2.277	0	0	0
366	FAM89A	ILMN_2285817	375061	family with sequence similarity 89, member A (FAM89A), mRNA.	-1.655	-4.112	-1.976	2.136	0	0	0
367	GLT8D2	ILMN_1802654	83468	glycosyltransferase 8 domain containing 2 (GLT8D2), mRNA.	1.456	4.112	1.835	2.277	0	0	0
368	C1QTNF6	ILMN_1729288	114904	C1q and tumor necrosis factor related protein 6 (C1QTNF6), transcript variant 1, mRNA.	1.368	4.103	1.833	2.27	0	0	0
369	SELO	ILMN_1769787	83642	selenoprotein O (SELO), mRNA.	-1.2	-4.102	-1.974	2.129	0	0	0
370	OSCAR	ILMN_2367418	126014	osteoclast-associated receptor (OSCAR), transcript variant 4, mRNA.	1.541	4.101	1.832	2.269	0	0	0
371	CCDC80	ILMN_1803338	151887	coiled-coil domain containing 80 (CCDC80), transcript variant 1, mRNA.	1.49	4.095	1.83	2.265	0	0	0
372	TLR8	ILMN_1705047	51311	toll-like receptor 8 (TLR8), transcript variant 1, mRNA.	1.275	4.091	1.829	2.262	0	0	0
373	FAM129B	ILMN_1661755	64855	family with sequence similarity 129, member B (FAM129B), transcript variant 1, mRNA.	1.436	4.09	1.828	2.262	0	0	0
374	C16orf68	ILMN_1658290	79091	chromosome 16 open reading frame 68 (C16orf68), mRNA.	-1.262	-4.085	-1.972	2.113	0	0	0
375	PGM1	ILMN_1800659	5236	phosphoglucomutase 1 (PGM1), mRNA.	-1.504	-4.085	-1.97	2.115	0	0	0
376	C1orf186	ILMN_1690209	440712	chromosome 1 open reading frame 186 (C1orf186), mRNA.	1.529	4.084	1.827	2.258	0	0	0
377	ARHGAP15	ILMN_2208413	55843	Rho GTPase activating protein 15 (ARHGAP15), mRNA.	1.339	4.08	1.825	2.255	0	0	0
378	STXBP1	ILMN_2414878	6812	syntaxin binding protein 1 (STXBP1), transcript variant 2, mRNA.	-1.315	-4.079	-1.968	2.112	0	0	0
379	RUNX2	ILMN_1716651	860	runt-related transcription factor 2 (RUNX2), transcript variant 1, mRNA.	1.215	4.077	1.824	2.253	0	0	0
380	RIPK3	ILMN_1763763	11035	receptor-interacting serine-threonine kinase 3 (RIPK3), mRNA.	1.182	4.075	1.823	2.253	0	0	0
381	CADM2	ILMN_1664679	253559	cell adhesion molecule 2 (CADM2), mRNA.	-1.365	-4.069	-1.966	2.103	0	0	0
382	MDK	ILMN_2349393	4192	midkine (neurite growth-promoting factor 2) (MDK), transcript variant 1, mRNA.	1.724	4.067	1.821	2.245	0	0	0
383	TSC22D3	ILMN_2276952	1831	TSC22 domain family, member 3 (TSC22D3), transcript variant 2, mRNA.	-1.537	-4.066	-1.964	2.102	0	0	0
384	FAH	ILMN_1781536	2184	fumarylacetoacetate hydrolase (fumarylacetoacetase) (FAH), mRNA.	-1.527	-4.061	-1.962	2.099	0	0	0
385	NTRK2	ILMN_2357855	4915	neurotrophic tyrosine kinase, receptor, type 2 (NTRK2), transcript variant d, mRNA.	-1.497	-4.055	-1.96	2.096	0	0	0
386	EBI2	ILMN_2168217	1880	Epstein-Barr virus induced gene 2 (lymphocyte-specific G protein-coupled receptor) (EBI2), mRNA.	1.552	4.055	1.82	2.235	0	0	0
387	HLA-DRA	ILMN_2157441	3122	major histocompatibility complex, class II, DR alpha (HLA-DRA), mRNA.	1.764	4.049	1.819	2.23	0	0	0
388	CD74	ILMN_2379644	972	CD74 molecule, major histocompatibility complex, class II invariant chain (CD74), transcript variant 2, mRNA.	1.741	4.047	1.818	2.23	0	0	0
389	HEXB	ILMN_1806692	3074	hexosaminidase B (beta polypeptide) (HEXB), mRNA.	1.487	4.045	1.816	2.228	0	0	0
390	IL11RA	ILMN_1664912	3590	interleukin 11 receptor, alpha (IL11RA), transcript variant 1, mRNA.	1.425	4.04	1.815	2.225	0	0	0
391	CD37	ILMN_2375825	951	CD37 molecule (CD37), transcript variant 1, mRNA.	1.381	4.04	1.814	2.226	0	0	0
392	DHRS12	ILMN_1669177	79758	dehydrogenase/reductase (SDR family) member 12 (DHRS12), transcript variant 2, mRNA.	-1.248	-4.04	-1.958	2.082	0	0	0
393	IMMP2L	ILMN_1809292	83943	IMP2 inner mitochondrial membrane peptidase-like (S. cerevisiae) (IMMP2L), nuclear gene encoding mitochondrial protein, mRNA.	-1.301	-4.038	-1.956	2.082	0	0	0
394	DHRS9	ILMN_2384181	10170	dehydrogenase/reductase (SDR family) member 9 (DHRS9), transcript variant 1, mRNA.	1.831	4.036	1.813	2.224	0	0	0
395	C2	ILMN_1710740	717	complement component 2 (C2), mRNA.	1.514	4.034	1.811	2.223	0	0	0
396	ARHGEF3	ILMN_1781010	50650	Rho guanine nucleotide exchange factor (GEF) 3 (ARHGEF3), mRNA.	1.423	4.03	1.81	2.22	0	0	0
397	RAB8B	ILMN_2173004	51762	RAB8B, member RAS oncogene family (RAB8B), mRNA.	1.28	4.027	1.809	2.218	0	0	0
398	COQ9	ILMN_1756898	57017	coenzyme Q9 homolog (S. cerevisiae) (COQ9), mRNA.	-1.321	-4.023	-1.954	2.069	0	0	0
399	CIDEA	ILMN_2390318	1149	cell death-inducing DFFA-like effector a (CIDEA), transcript variant 2, mRNA.	-2.183	-4.022	-1.952	2.07	0	0	0
400	RUNX3	ILMN_1787461	864	runt-related transcription factor 3 (RUNX3), transcript variant 2, mRNA.	1.44	4.021	1.807	2.214	0	0	0
401	CYB561	ILMN_1771179	1534	cytochrome b-561 (CYB561), transcript variant 1, mRNA.	1.246	4.017	1.806	2.211	0	0	0
402	PHLPP	ILMN_1814661	23239	PH domain and leucine rich repeat protein phosphatase (PHLPP), mRNA.	-1.183	-4.015	-1.95	2.064	0	0	0
403	AK3	ILMN_1778173	50808	adenylate kinase 3 (AK3), mRNA.	-1.204	-4.012	-1.949	2.063	0	0	0
404	CPZ	ILMN_1690945	8532	carboxypeptidase Z (CPZ), transcript variant 1, mRNA.	1.381	4.011	1.805	2.207	0	0	0
405	IAH1	ILMN_2217329	285148	isoamyl acetate-hydrolyzing esterase 1 homolog (S. cerevisiae) (IAH1), mRNA.	-1.24	-4.011	-1.947	2.064	0	0	0
406	GPT	ILMN_1795257	2875	glutamic-pyruvate transaminase (alanine aminotransferase) (GPT), mRNA.	-1.753	-4.009	-1.945	2.064	0	0	0
407	AKAP1	ILMN_1712530	8165	A kinase (PRKA) anchor protein 1 (AKAP1), nuclear gene encoding mitochondrial protein, mRNA.	-1.36	-4.009	-1.943	2.065	0	0	0
408	CXCR4	ILMN_2320888	7852	chemokine (C-X-C motif) receptor 4 (CXCR4), transcript variant 1, mRNA.	1.308	4.002	1.804	2.199	0	0	0
409	PLCB2	ILMN_1724066	5330	phospholipase C, beta 2 (PLCB2), mRNA.	1.288	4.001	1.802	2.199	0	0	0
410	RCN3	ILMN_1809850	57333	reticulocalbin 3, EF-hand calcium binding domain (RCN3), mRNA.	1.33	3.999	1.801	2.198	0	0	0
411	GRTP1	ILMN_2142353	79774	growth hormone regulated TBC protein 1 (GRTP1), mRNA.	-1.171	-3.995	-1.941	2.054	0	0	0
412	MYLIP	ILMN_1656111	29116	myosin regulatory light chain interacting protein (MYLIP), mRNA.	1.398	3.993	1.8	2.193	0	0	0
413	MCAT	ILMN_1745513	27349	malonyl CoA:ACP acyltransferase (mitochondrial) (MCAT), nuclear gene encoding mitochondrial protein, transcript variant 1, mRNA.	-1.176	-3.991	-1.939	2.051	0	0	0
414	AQP7	ILMN_1738494	364	aquaporin 7 (AQP7), mRNA.	-1.499	-3.99	-1.937	2.053	0	0	0
415	CD3D	ILMN_2261416	915	CD3d molecule, delta (CD3-TCR complex) (CD3D), transcript variant 1, mRNA.	1.525	3.99	1.799	2.191	0	0	0
416	SMOC2	ILMN_1719641	64094	SPARC related modular calcium binding 2 (SMOC2), mRNA.	1.632	3.99	1.797	2.192	0	0	0
417	COL16A1	ILMN_1684554	1307	collagen, type XVI, alpha 1 (COL16A1), mRNA.	1.382	3.989	1.796	2.193	0	0	0
418	AP3M1	ILMN_2362122	26985	adaptor-related protein complex 3, mu 1 subunit (AP3M1), transcript variant 2, mRNA.	-1.19	-3.985	-1.936	2.049	0	0	0
419	SIRPA	ILMN_1758146	140885	signal-regulatory protein alpha (SIRPA), transcript variant 2, mRNA.	1.348	3.983	1.795	2.188	0	0	0
420	C5orf29	ILMN_1675191	202309	chromosome 5 open reading frame 29 (C5orf29), mRNA.	1.257	3.982	1.794	2.188	0	0	0
421	TUSC5	ILMN_1776852	286753	tumor suppressor candidate 5 (TUSC5), mRNA.	-1.602	-3.982	-1.934	2.048	0	0	0
422	CD163	ILMN_2379599	9332	CD163 molecule (CD163), transcript variant 2, mRNA.	1.818	3.981	1.793	2.188	0	0	0
423	SERPINA1	ILMN_2404154	5265	serpin peptidase inhibitor, clade A (alpha-1 antiproteinase, antitrypsin), member 1 (SERPINA1), transcript variant 3, mRNA.	1.391	3.98	1.791	2.189	0	0	0
424	C1orf43	ILMN_1660602	25912	chromosome 1 open reading frame 43 (C1orf43), transcript variant 1, mRNA.	-1.316	-3.978	-1.932	2.046	0	0	0
425	MITF	ILMN_2304186	4286	microphthalmia-associated transcription factor (MITF), transcript variant 5, mRNA.	1.295	3.973	1.79	2.182	0	0	0
426	TFPI	ILMN_1707124	7035	tissue factor pathway inhibitor (lipoprotein-associated coagulation inhibitor) (TFPI), transcript variant 1, mRNA.	1.349	3.966	1.789	2.176	0	0	0
427	RGL1	ILMN_1654398	23179	ral guanine nucleotide dissociation stimulator-like 1 (RGL1), mRNA.	1.386	3.965	1.788	2.177	0	0	0
428	TNFAIP3	ILMN_1702691	7128	tumor necrosis factor, alpha-induced protein 3 (TNFAIP3), mRNA.	1.446	3.963	1.787	2.177	0	0	0
429	VAMP8	ILMN_2190084	8673	vesicle-associated membrane protein 8 (endobrevin) (VAMP8), mRNA.	1.773	3.963	1.785	2.177	0	0	0
430	ZNF664	ILMN_1670640	144348	zinc finger protein 664 (ZNF664), mRNA.	-1.252	-3.962	-1.93	2.032	0	0	0
431	C21orf33	ILMN_2386205	8209	chromosome 21 open reading frame 33 (C21orf33), nuclear gene encoding mitochondrial protein, transcript variant 2, mRNA.	-1.311	-3.962	-1.929	2.033	0	0	0
432	AK2	ILMN_1716053	204	adenylate kinase 2 (AK2), transcript variant AK2A, mRNA.	-1.484	-3.962	-1.927	2.034	0	0	0
433	TCF15	ILMN_1745041	6939	transcription factor 15 (basic helix-loop-helix) (TCF15), mRNA.	-1.29	-3.961	-1.925	2.036	0	0	0
434	VPS26B	ILMN_1736751	112936	vacuolar protein sorting 26 homolog B (S. pombe) (VPS26B), mRNA.	-1.236	-3.961	-1.924	2.037	0	0	0
435	SNAI2	ILMN_2082585	6591	snail homolog 2 (Drosophila) (SNAI2), mRNA.	1.393	3.96	1.784	2.175	0	0	0
436	PXMP2	ILMN_1799015	5827	peroxisomal membrane protein 2, 22kDa (PXMP2), mRNA.	-1.613	-3.958	-1.922	2.036	0	0	0
437	CSK	ILMN_1754121	1445	c-src tyrosine kinase (CSK), mRNA.	1.387	3.951	1.783	2.168	0	0	0
438	FAM102B	ILMN_1786789	284611	family with sequence similarity 102, member B (FAM102B), mRNA.	1.315	3.949	1.782	2.167	0	0	0
439	IL4R	ILMN_1652185	3566	interleukin 4 receptor (IL4R), transcript variant 1, mRNA.	1.394	3.949	1.781	2.168	0	0	0
440	AGPAT2	ILMN_1681081	10555	1-acylglycerol-3-phosphate O-acyltransferase 2 (lysophosphatidic acid acyltransferase, beta) (AGPAT2), transcript variant 1, mRNA.	-1.573	-3.942	-1.92	2.022	0	0	0
441	BATF	ILMN_1668822	10538	basic leucine zipper transcription factor, ATF-like (BATF), mRNA.	1.228	3.942	1.78	2.162	0	0	0
442	FERMT2	ILMN_1695290	10979	fermitin family homolog 2 (Drosophila) (FERMT2), mRNA.	-1.298	-3.938	-1.918	2.02	0	0	0
443	FERMT3	ILMN_2366330	83706	fermitin family homolog 3 (Drosophila) (FERMT3), transcript variant URP2SF, mRNA.	1.624	3.938	1.779	2.159	0	0	0
444	SLC19A3	ILMN_1716359	80704	solute carrier family 19, member 3 (SLC19A3), mRNA.	-1.826	-3.938	-1.917	2.021	0	0	0
445	LSS	ILMN_1658271	4047	lanosterol synthase (2,3-oxidosqualene-lanosterol cyclase) (LSS), transcript variant 1, mRNA.	-1.188	-3.937	-1.915	2.021	0	0	0
446	PSMB8	ILMN_2390299	5696	proteasome (prosome, macropain) subunit, beta type, 8 (large multifunctional peptidase 7) (PSMB8), transcript variant 1, mRNA.	1.384	3.936	1.777	2.159	0	0	0
447	MGC39900	ILMN_1737283	286527	hypothetical protein MGC39900 (MGC39900), mRNA.	1.199	3.936	1.776	2.159	0	0	0
448	SPINT2	ILMN_1800739	10653	serine peptidase inhibitor, Kunitz type, 2 (SPINT2), mRNA.	1.554	3.934	1.775	2.159	0	0	0
449	DEPDC6	ILMN_2172755	64798	DEP domain containing 6 (DEPDC6), mRNA.	1.235	3.932	1.774	2.158	0	0	0
450	TLR8	ILMN_1657892	51311	toll-like receptor 8 (TLR8), transcript variant 2, mRNA.	1.354	3.931	1.773	2.159	0	0	0
451	MRPL46	ILMN_1722838	26589	mitochondrial ribosomal protein L46 (MRPL46), nuclear gene encoding mitochondrial protein, mRNA.	-1.284	-3.928	-1.914	2.015	0	0	0
452	C19orf52	ILMN_1726181	90580	chromosome 19 open reading frame 52 (C19orf52), mRNA.	-1.174	-3.925	-1.912	2.013	0	0	0
453	EPB41L5	ILMN_2043306	57669	erythrocyte membrane protein band 4.1 like 5 (EPB41L5), mRNA.	-1.198	-3.924	-1.91	2.013	0	0	0
454	TLR1	ILMN_1731048	7096	toll-like receptor 1 (TLR1), mRNA.	1.248	3.923	1.772	2.151	0	0	0
455	MS4A6A	ILMN_1721035	64231	membrane-spanning 4-domains, subfamily A, member 6A (MS4A6A), transcript variant 3, mRNA.	1.913	3.918	1.771	2.148	0	0	0
456	APOC1	ILMN_1789007	341	apolipoprotein C-I (APOC1), mRNA.	2.941	3.918	1.769	2.149	0	0	0
457	PRSS23	ILMN_1797776	11098	protease, serine, 23 (PRSS23), mRNA.	1.528	3.917	1.768	2.149	0	0	0
458	N4BP2L1	ILMN_2344650	90634	NEDD4 binding protein 2-like 1 (N4BP2L1), transcript variant 2, mRNA.	1.262	3.917	1.767	2.15	0	0	0
459	HEY2	ILMN_1682034	23493	hairy/enhancer-of-split related with YRPW motif 2 (HEY2), mRNA.	-1.379	-3.915	-1.909	2.006	0	0	0
460	FBLN1	ILMN_1722713	2192	fibulin 1 (FBLN1), transcript variant A, mRNA.	1.611	3.913	1.766	2.146	0	0	0
461	C1orf21	ILMN_1797735	81563	chromosome 1 open reading frame 21 (C1orf21), mRNA.	1.336	3.912	1.765	2.147	0	0	0
462	NUDT6	ILMN_1780659	11162	nudix (nucleoside diphosphate linked moiety X)-type motif 6 (NUDT6), transcript variant 1, mRNA.	-1.197	-3.907	-1.907	2	0	0	0
463	MRPL24	ILMN_1695576	79590	mitochondrial ribosomal protein L24 (MRPL24), nuclear gene encoding mitochondrial protein, transcript variant 1, mRNA.	-1.203	-3.906	-1.905	2.001	0	0	0
464	COX5A	ILMN_1704477	9377	cytochrome c oxidase subunit Va (COX5A), nuclear gene encoding mitochondrial protein, mRNA.	-1.274	-3.905	-1.904	2.002	0	0	0
465	MESP1	ILMN_1806603	55897	mesoderm posterior 1 homolog (mouse) (MESP1), mRNA.	-1.601	-3.905	-1.902	2.003	0	0	0
466	TUBA1A	ILMN_2148819	7846	tubulin, alpha 1a (TUBA1A), mRNA.	1.32	3.902	1.764	2.138	0	0	0
467	TATDN3	ILMN_1744316	128387	TatD DNase domain containing 3 (TATDN3), transcript variant 2, mRNA.	-1.25	-3.896	-1.901	1.996	0	0	0
468	GPER	ILMN_1795298	2852	G protein-coupled estrogen receptor 1 (GPER), transcript variant 3, mRNA.	-1.367	-3.894	-1.899	1.996	0	0	0
469	PEX19	ILMN_1658759	5824	peroxisomal biogenesis factor 19 (PEX19), mRNA.	-1.335	-3.894	-1.897	1.997	0	0	0
470	HAGH	ILMN_2379520	3029	hydroxyacylglutathione hydrolase (HAGH), transcript variant 1, mRNA.	-1.332	-3.893	-1.896	1.997	0	0	0
471	PHYH	ILMN_2385566	5264	phytanoyl-CoA 2-hydroxylase (PHYH), transcript variant 1, mRNA.	-1.299	-3.89	-1.894	1.996	0	0	0
472	ARPC1A	ILMN_1759915	10552	actin related protein 2/3 complex, subunit 1A, 41kDa (ARPC1A), mRNA.	-1.23	-3.888	-1.893	1.996	0	0	0
473	CNN3	ILMN_1782439	1266	calponin 3, acidic (CNN3), mRNA.	1.224	3.887	1.763	2.124	0	0	0
474	GMFG	ILMN_1711617	9535	glia maturation factor, gamma (GMFG), mRNA.	1.394	3.886	1.762	2.124	0	0	0
475	MKX	ILMN_1681780	283078	mohawk homeobox (MKX), mRNA.	-1.482	-3.886	-1.891	1.995	0	0	0
476	CD247	ILMN_2377669	919	CD247 molecule (CD247), transcript variant 1, mRNA.	1.399	3.885	1.761	2.124	0	0	0
477	LAT2	ILMN_2326953	7462	linker for activation of T cells family, member 2 (LAT2), transcript variant 1, mRNA.	1.195	3.884	1.76	2.125	0	0	0
478	BOLA3	ILMN_2343010	388962	bolA homolog 3 (E. coli) (BOLA3), transcript variant 1, mRNA.	-1.351	-3.882	-1.889	1.992	0	0	0
479	ALDOA	ILMN_1741148	226	aldolase A, fructose-bisphosphate (ALDOA), transcript variant 3, mRNA.	-1.313	-3.877	-1.888	1.989	0	0	0
480	ARPC5	ILMN_1768394	10092	actin related protein 2/3 complex, subunit 5, 16kDa (ARPC5), mRNA.	1.36	3.877	1.759	2.119	0	0	0
481	NDUFA8	ILMN_1759729	4702	NADH dehydrogenase (ubiquinone) 1 alpha subcomplex, 8, 19kDa (NDUFA8), nuclear gene encoding mitochondrial protein, mRNA.	-1.291	-3.876	-1.886	1.99	0	0	0
482	CD53	ILMN_2413808	963	CD53 molecule (CD53), transcript variant 2, mRNA.	1.551	3.873	1.757	2.115	0	0	0
483	ACAA2	ILMN_1660199	10449	acetyl-Coenzyme A acyltransferase 2 (mitochondrial 3-oxoacyl-Coenzyme A thiolase) (ACAA2), nuclear gene encoding mitochondrial protein, mRNA.	-1.369	-3.872	-1.885	1.987	0	0	0
484	CDC34	ILMN_1713006	997	cell division cycle 34 homolog (S. cerevisiae) (CDC34), mRNA.	-1.275	-3.871	-1.883	1.988	0	0	0
485	GAS6	ILMN_1784749	2621	growth arrest-specific 6 (GAS6), mRNA.	1.359	3.867	1.756	2.111	0	0	0
486	BOLA3	ILMN_1786658	388962	bolA homolog 3 (E. coli) (BOLA3), transcript variant 2, mRNA.	-1.345	-3.864	-1.882	1.982	0	0	0
487	C2CD2	ILMN_2384513	25966	C2 calcium-dependent domain containing 2 (C2CD2), transcript variant 2, mRNA.	-1.443	-3.861	-1.88	1.98	0	0	0
488	PRDX6	ILMN_1803180	9588	peroxiredoxin 6 (PRDX6), mRNA.	-1.367	-3.855	-1.879	1.977	0	0	0
489	PLA2G7	ILMN_1701195	7941	phospholipase A2, group VII (platelet-activating factor acetylhydrolase, plasma) (PLA2G7), mRNA.	2.66	3.855	1.755	2.1	0	0	0
490	FRMD6	ILMN_1769282	122786	FERM domain containing 6 (FRMD6), mRNA.	1.567	3.852	1.754	2.097	0	0	0
491	GPR180	ILMN_1738712	160897	G protein-coupled receptor 180 (GPR180), mRNA.	-1.418	-3.849	-1.877	1.972	0	0	0
492	HNT	ILMN_1798379	50863	neurotrimin (HNT), transcript variant 2, mRNA.	-1.412	-3.848	-1.876	1.973	0	0	0
493	CST7	ILMN_1679826	8530	cystatin F (leukocystatin) (CST7), mRNA.	1.252	3.848	1.753	2.094	0	0	0
494	C1orf97	ILMN_2047354	84791	chromosome 1 open reading frame 97 (C1orf97), mRNA.	-1.305	-3.847	-1.874	1.972	0	0	0
495	NEK7	ILMN_1758548	140609	NIMA (never in mitosis gene a)-related kinase 7 (NEK7), mRNA.	-1.468	-3.846	-1.873	1.973	0	0	0
496	LTB	ILMN_2376204	4050	lymphotoxin beta (TNF superfamily, member 3) (LTB), transcript variant 1, mRNA.	1.222	3.846	1.752	2.093	0	0	0
497	CLEC2B	ILMN_1784608	9976	C-type lectin domain family 2, member B (CLEC2B), mRNA.	1.39	3.846	1.751	2.094	0	0	0
498	FCGR2A	ILMN_2289849	2212	Fc fragment of IgG, low affinity IIa, receptor (CD32) (FCGR2A), mRNA.	1.588	3.844	1.75	2.094	0	0	0
499	C9orf24	ILMN_1763695	84688	chromosome 9 open reading frame 24 (C9orf24), transcript variant 3, mRNA.	-1.215	-3.842	-1.871	1.97	0	0	0
500	ACADM	ILMN_2053679	34	acyl-Coenzyme A dehydrogenase, C-4 to C-12 straight chain (ACADM), nuclear gene encoding mitochondrial protein, mRNA.	-1.434	-3.838	-1.87	1.968	0	0	0
501	GOLM1	ILMN_1766405	51280	golgi membrane protein 1 (GOLM1), transcript variant 2, mRNA.	1.245	3.829	1.749	2.08	0	0	0
502	C12orf39	ILMN_1763311	80763	chromosome 12 open reading frame 39 (C12orf39), mRNA.	-2.473	-3.825	-1.868	1.957	0	0	0
503	PLD3	ILMN_1666976	23646	phospholipase D family, member 3 (PLD3), transcript variant 1, mRNA.	1.67	3.824	1.748	2.076	0	0	0
504	TMEM41B	ILMN_1678004	440026	transmembrane protein 41B (TMEM41B), mRNA.	1.206	3.823	1.747	2.076	0	0	0
505	UBE2L6	ILMN_1769520	9246	ubiquitin-conjugating enzyme E2L 6 (UBE2L6), transcript variant 1, mRNA.	1.393	3.822	1.746	2.076	0	0	0
506	FRAT2	ILMN_1788213	23401	frequently rearranged in advanced T-cell lymphomas 2 (FRAT2), mRNA.	1.202	3.822	1.745	2.077	0	0	0
507	SLC2A12	ILMN_1766261	154091	solute carrier family 2 (facilitated glucose transporter), member 12 (SLC2A12), mRNA.	1.349	3.82	1.744	2.076	0	0	0
508	SPP1	ILMN_2374449	6696	secreted phosphoprotein 1 (osteopontin, bone sialoprotein I, early T-lymphocyte activation 1) (SPP1), transcript variant 1, mRNA.	4.109	3.82	1.743	2.077	0	0	0
509	SLC8A3	ILMN_1712023	6547	solute carrier family 8 (sodium-calcium exchanger), member 3 (SLC8A3), transcript variant f, mRNA.	1.165	3.818	1.742	2.076	0	0	0
510	NFE2L3	ILMN_2049766	9603	nuclear factor (erythroid-derived 2)-like 3 (NFE2L3), mRNA.	1.262	3.817	1.741	2.076	0	0	0
511	C1orf85	ILMN_1698243	112770	chromosome 1 open reading frame 85 (C1orf85), mRNA.	1.325	3.816	1.74	2.077	0	0	0
512	GPR65	ILMN_2232121	8477	G protein-coupled receptor 65 (GPR65), mRNA.	1.342	3.816	1.739	2.078	0	0	0
513	OLFML2B	ILMN_1765557	25903	olfactomedin-like 2B (OLFML2B), mRNA.	1.43	3.816	1.737	2.079	0	0	0
514	VEGFB	ILMN_1726981	7423	vascular endothelial growth factor B (VEGFB), mRNA.	-1.32	-3.811	-1.867	1.944	0	0	0
515	GPER	ILMN_2384056	2852	G protein-coupled estrogen receptor 1 (GPER), transcript variant 3, mRNA.	-1.374	-3.81	-1.865	1.945	0	0	0
516	HIST2H2BE	ILMN_1732071	8349	histone cluster 2, H2be (HIST2H2BE), mRNA.	-1.266	-3.807	-1.864	1.943	0	0	0
517	SRP68	ILMN_1703524	6730	signal recognition particle 68kDa (SRP68), mRNA.	-1.216	-3.805	-1.863	1.943	0	0	0
518	PEG10	ILMN_2297626	23089	paternally expressed 10 (PEG10), transcript variant 1, mRNA. XM_940378	1.26	3.804	1.736	2.068	0	0	0
519	DKFZP564J102	ILMN_2390544	25854	DKFZP564J102 protein (DKFZP564J102), transcript variant 1, mRNA.	-1.289	-3.803	-1.861	1.942	0	0	0
520	ANXA6	ILMN_1678612	309	annexin A6 (ANXA6), transcript variant 1, mRNA.	-1.296	-3.802	-1.86	1.942	0	0	0
521	MCCC2	ILMN_1769264	64087	methylcrotonoyl-Coenzyme A carboxylase 2 (beta) (MCCC2), mRNA.	-1.212	-3.802	-1.858	1.944	0	0	0
522	PDCD5	ILMN_2228710	9141	programmed cell death 5 (PDCD5), mRNA.	-1.229	-3.801	-1.857	1.944	0	0	0
523	NPC2	ILMN_1716678	10577	Niemann-Pick disease, type C2 (NPC2), mRNA.	1.383	3.793	1.735	2.058	0	0	0
524	ATP9A	ILMN_2089073	10079	ATPase, class II, type 9A (ATP9A), mRNA.	-1.386	-3.793	-1.855	1.937	0	0	0
525	C22orf13	ILMN_1764410	83606	chromosome 22 open reading frame 13 (C22orf13), mRNA.	-1.308	-3.789	-1.854	1.935	0	0	0
526	WDR54	ILMN_1658289	84058	WD repeat domain 54 (WDR54), mRNA.	1.243	3.789	1.734	2.055	0	0	0
527	MPP1	ILMN_1733675	4354	membrane protein, palmitoylated 1, 55kDa (MPP1), mRNA.	1.421	3.787	1.733	2.054	0	0	0
528	HSDL2	ILMN_1787843	84263	hydroxysteroid dehydrogenase like 2 (HSDL2), mRNA.	-1.34	-3.787	-1.853	1.934	0	0	0
529	ADORA3	ILMN_1733259	140	adenosine A3 receptor (ADORA3), transcript variant 3, mRNA.	1.43	3.787	1.732	2.054	0	0	0
530	ARHGAP25	ILMN_1777998	9938	Rho GTPase activating protein 25 (ARHGAP25), transcript variant 2, mRNA.	1.293	3.785	1.731	2.054	0	0	0
531	LAMP3	ILMN_2170814	27074	lysosomal-associated membrane protein 3 (LAMP3), mRNA.	1.194	3.78	1.73	2.05	0	0	0
532	ACP5	ILMN_2078599	54	acid phosphatase 5, tartrate resistant (ACP5), mRNA.	2.465	3.778	1.729	2.049	0	0	0
533	PLEKHG6	ILMN_1744614	55200	pleckstrin homology domain containing, family G (with RhoGef domain) member 6 (PLEKHG6), mRNA.	-1.342	-3.777	-1.851	1.926	0	0	0
534	SKAP1	ILMN_1751400	8631	src kinase associated phosphoprotein 1 (SKAP1), transcript variant 1, mRNA.	1.284	3.774	1.728	2.046	0	0	0
535	AQP7P2	ILMN_2053902		aquaporin 7 pseudogene 2 (AQP7P2) on chromosome 9.	-1.582	-3.774	-1.85	1.924	0	0	0
536	CCDC109B	ILMN_1801766	55013	coiled-coil domain containing 109B (CCDC109B), mRNA.	1.526	3.771	1.727	2.044	0	0	0
537	NFKBIE	ILMN_1717313	4794	nuclear factor of kappa light polypeptide gene enhancer in B-cells inhibitor, epsilon (NFKBIE), mRNA.	1.151	3.771	1.727	2.044	0	0	0
538	LILRB2	ILMN_2312340	10288	leukocyte immunoglobulin-like receptor, subfamily B (with TM and ITIM domains), member 2 (LILRB2), transcript variant 2, mRNA.	1.317	3.77	1.725	2.045	0	0	0
539	TBC1D10C	ILMN_1710434	374403	TBC1 domain family, member 10C (TBC1D10C), mRNA.	1.333	3.77	1.725	2.045	0	0	0
540	EML4	ILMN_1718297	27436	echinoderm microtubule associated protein like 4 (EML4), mRNA.	1.261	3.766	1.724	2.043	0	0	0
541	PNPLA2	ILMN_1787923	57104	patatin-like phospholipase domain containing 2 (PNPLA2), mRNA.	-1.567	-3.766	-1.849	1.917	0	0	0
542	HTRA2	ILMN_1747204	27429	HtrA serine peptidase 2 (HTRA2), nuclear gene encoding mitochondrial protein, transcript variant 1, mRNA.	-1.179	-3.764	-1.847	1.917	0	0	0
543	TMEM126A	ILMN_2217809	84233	transmembrane protein 126A (TMEM126A), mRNA.	-1.278	-3.761	-1.846	1.915	0	0	0
544	LSS	ILMN_1715024	4047	lanosterol synthase (2,3-oxidosqualene-lanosterol cyclase) (LSS), transcript variant 1, mRNA.	-1.336	-3.76	-1.844	1.916	0	0	0
545	HLA-H	ILMN_2130441		major histocompatibility complex, class I, H (pseudogene) (HLA-H) on chromosome 6.	1.432	3.759	1.723	2.037	0	0	0
546	ACSS2	ILMN_1714197	55902	acyl-CoA synthetase short-chain family member 2 (ACSS2), transcript variant 1, mRNA.	-1.462	-3.759	-1.843	1.916	0	0	0
547	CD247	ILMN_1676924	919	CD247 molecule (CD247), transcript variant 2, mRNA.	1.385	3.757	1.722	2.036	0	0	0
548	ACYP2	ILMN_2158705	98	acylphosphatase 2, muscle type (ACYP2), mRNA.	-1.406	-3.75	-1.842	1.909	0	0	0
549	MAP4K1	ILMN_1665943	11184	mitogen-activated protein kinase kinase kinase kinase 1 (MAP4K1), transcript variant 1, mRNA.	1.255	3.75	1.721	2.029	0	0	0
550	PTPN6	ILMN_1738675	5777	protein tyrosine phosphatase, non-receptor type 6 (PTPN6), transcript variant 2, mRNA.	1.497	3.748	1.72	2.028	0	0	0
551	MS4A6A	ILMN_2359800	64231	membrane-spanning 4-domains, subfamily A, member 6A (MS4A6A), transcript variant 3, mRNA.	1.853	3.748	1.719	2.029	0	0	0
552	RPS4X	ILMN_2166831	6191	ribosomal protein S4, X-linked (RPS4X), mRNA.	1.432	3.747	1.718	2.03	0	0	0
553	SLC25A20	ILMN_1667429	788	solute carrier family 25 (carnitine/acylcarnitine translocase), member 20 (SLC25A20), nuclear gene encoding mitochondrial protein, mRNA.	-1.275	-3.747	-1.84	1.906	0	0	0
554	PIK3CB	ILMN_1763347	5291	phosphoinositide-3-kinase, catalytic, beta polypeptide (PIK3CB), mRNA.	-1.221	-3.737	-1.839	1.898	0	0	0
555	DEF6	ILMN_2145280	50619	differentially expressed in FDCP 6 homolog (mouse) (DEF6), mRNA.	1.218	3.733	1.717	2.016	0	0	0
556	SEMA4F	ILMN_1805007	10505	sema domain, immunoglobulin domain (Ig), transmembrane domain (TM) and short cytoplasmic domain, (semaphorin) 4F (SEMA4F), mRNA.	-1.138	-3.732	-1.838	1.894	0	0	0
557	SLC25A4	ILMN_2211780	291	solute carrier family 25 (mitochondrial carrier; adenine nucleotide translocator), member 4 (SLC25A4), nuclear gene encoding mitochondrial protein, mRNA.	-1.358	-3.728	-1.836	1.891	0	0	0
558	TRAF3IP3	ILMN_1780397	80342	TRAF3 interacting protein 3 (TRAF3IP3), mRNA.	1.198	3.727	1.716	2.012	0	0	0
559	PECR	ILMN_1814120	55825	peroxisomal trans-2-enoyl-CoA reductase (PECR), mRNA.	-1.657	-3.726	-1.835	1.891	0	0	0
560	ATP1B1	ILMN_1658071	481	ATPase, Na+/K+ transporting, beta 1 polypeptide (ATP1B1), transcript variant 1, mRNA.	1.763	3.726	1.715	2.011	0	0	0
561	PDIA5	ILMN_1695763	10954	protein disulfide isomerase family A, member 5 (PDIA5), mRNA.	1.297	3.726	1.714	2.012	0	0	0
562	NAP5	ILMN_1809490	344148	Nck-associated protein 5 (NAP5), transcript variant 1, mRNA.	1.157	3.725	1.713	2.012	0	0	0
563	MRPL34	ILMN_1783681	64981	mitochondrial ribosomal protein L34 (MRPL34), nuclear gene encoding mitochondrial protein, mRNA.	-1.249	-3.722	-1.834	1.889	0	0	0
564	TMEM140	ILMN_1736863	55281	transmembrane protein 140 (TMEM140), mRNA.	-1.311	-3.719	-1.832	1.887	0	0	0
565	LST1	ILMN_1688373	7940	leukocyte specific transcript 1 (LST1), transcript variant 4, mRNA.	1.358	3.718	1.712	2.006	0	0	0
566	CYB5A	ILMN_1714167	1528	cytochrome b5 type A (microsomal) (CYB5A), transcript variant 2, mRNA.	-1.551	-3.718	-1.831	1.886	0	0	0
567	PLAU	ILMN_1656057	5328	plasminogen activator, urokinase (PLAU), mRNA.	1.511	3.716	1.711	2.005	0	0	0
568	RAB3IL1	ILMN_1741632	5866	RAB3A interacting protein (rabin3)-like 1 (RAB3IL1), mRNA.	1.378	3.716	1.71	2.005	0	0	0
569	HIST1H1C	ILMN_1757406	3006	histone cluster 1, H1c (HIST1H1C), mRNA.	-1.533	-3.715	-1.83	1.885	0	0	0
570	IRF8	ILMN_1666594	3394	interferon regulatory factor 8 (IRF8), mRNA.	1.776	3.715	1.709	2.006	0	0	0
571	ATG9A	ILMN_1739008	79065	ATG9 autophagy related 9 homolog A (S. cerevisiae) (ATG9A), transcript variant 1, mRNA.	-1.159	-3.715	-1.829	1.886	0	0	0
572	ACSS2	ILMN_2336595	55902	acyl-CoA synthetase short-chain family member 2 (ACSS2), transcript variant 2, mRNA.	-1.447	-3.714	-1.827	1.887	0	0	0
573	GRN	ILMN_1811702	2896	granulin (GRN), mRNA.	1.547	3.71	1.708	2.002	0	0	0
574	NAGK	ILMN_1716547	55577	N-acetylglucosamine kinase (NAGK), mRNA.	1.378	3.706	1.707	1.999	0	0	0
575	KIT	ILMN_2229379	3815	v-kit Hardy-Zuckerman 4 feline sarcoma viral oncogene homolog (KIT), mRNA.	1.647	3.704	1.706	1.997	0	0	0
576	RABL3	ILMN_1662306	285282	RAB, member of RAS oncogene family-like 3 (RABL3), mRNA.	-1.309	-3.703	-1.826	1.878	0	0	0
577	FAM149A	ILMN_1786278	25854	family with sequence similarity 149, member A (FAM149A), transcript variant 1, mRNA.	-1.312	-3.701	-1.825	1.877	0	0	0
578	MDK	ILMN_2261876	4192	midkine (neurite growth-promoting factor 2) (MDK), transcript variant 1, mRNA.	1.11	3.7	1.705	1.994	0	0	0
579	SETD3	ILMN_1679577	84193	SET domain containing 3 (SETD3), transcript variant 1, mRNA.	-1.24	-3.698	-1.823	1.875	0	0	0
580	TPP1	ILMN_1729234	1200	tripeptidyl peptidase I (TPP1), mRNA.	1.448	3.698	1.704	1.993	0	0	0
581	HIBADH	ILMN_1804150	11112	3-hydroxyisobutyrate dehydrogenase (HIBADH), mRNA.	-1.314	-3.698	-1.822	1.876	0	0	0
582	SLIT2	ILMN_1676449	9353	slit homolog 2 (Drosophila) (SLIT2), mRNA.	1.28	3.694	1.703	1.991	0	0	0
583	MGST3	ILMN_1751956	4259	microsomal glutathione S-transferase 3 (MGST3), mRNA.	-1.257	-3.691	-1.821	1.87	0	0	0
584	NDRG4	ILMN_2305225	65009	NDRG family member 4 (NDRG4), mRNA.	-2.583	-3.691	-1.819	1.871	0	0	0
585	GRHPR	ILMN_1664798	9380	glyoxylate reductase/hydroxypyruvate reductase (GRHPR), mRNA.	-1.25	-3.69	-1.818	1.871	0	0	0
586	MAP4K5	ILMN_1759030	11183	mitogen-activated protein kinase kinase kinase kinase 5 (MAP4K5), transcript variant 2, mRNA.	1.223	3.689	1.702	1.986	0	0	0
587	COX6A1	ILMN_1783636	1337	cytochrome c oxidase subunit VIa polypeptide 1 (COX6A1), nuclear gene encoding mitochondrial protein, mRNA.	-1.277	-3.688	-1.817	1.871	0	0	0
588	MX2	ILMN_2231928	4600	myxovirus (influenza virus) resistance 2 (mouse) (MX2), mRNA.	1.439	3.688	1.702	1.987	0	0	0
589	ITFG3	ILMN_1810055	83986	integrin alpha FG-GAP repeat containing 3 (ITFG3), mRNA.	-1.408	-3.687	-1.816	1.871	0	0	0
590	CD86	ILMN_1782560	942	CD86 antigen (CD28 antigen ligand 2, B7-2 antigen) (CD86), transcript variant 1, mRNA.	1.284	3.686	1.701	1.985	0	0	0
591	PITRM1	ILMN_1698072	10531	pitrilysin metallopeptidase 1 (PITRM1), mRNA.	-1.3	-3.686	-1.815	1.871	0	0	0
592	SLC30A7	ILMN_1789999	148867	solute carrier family 30 (zinc transporter), member 7 (SLC30A7), mRNA.	1.245	3.685	1.7	1.985	0	0	0
593	PDE1A	ILMN_1778924	5136	phosphodiesterase 1A, calmodulin-dependent (PDE1A), transcript variant 2, mRNA.	1.341	3.684	1.699	1.985	0	0	0
594	HAGH	ILMN_1772731	3029	hydroxyacylglutathione hydrolase (HAGH), transcript variant 1, mRNA.	-1.347	-3.684	-1.813	1.871	0	0	0
595	B3GALNT1	ILMN_2325347	8706	beta-1,3-N-acetylgalactosaminyltransferase 1 (globoside blood group) (B3GALNT1), transcript variant 3, mRNA.	1.239	3.683	1.698	1.986	0	0	0
596	GPI	ILMN_2173451	2821	glucose phosphate isomerase (GPI), mRNA.	-1.298	-3.683	-1.812	1.871	0	0	0
597	MOCS1	ILMN_1798624	4337	molybdenum cofactor synthesis 1 (MOCS1), transcript variant 1, mRNA.	-1.303	-3.68	-1.811	1.869	0	0	0
598	HAX1	ILMN_2398903	10456	HCLS1 associated protein X-1 (HAX1), transcript variant 1, mRNA.	-1.184	-3.68	-1.81	1.87	0	0	0
599	GAS6	ILMN_1779558	2621	growth arrest-specific 6 (GAS6), mRNA.	1.368	3.68	1.697	1.983	0	0	0
600	DCP2	ILMN_1669905	167227	DCP2 decapping enzyme homolog (S. cerevisiae) (DCP2), mRNA.	1.267	3.679	1.696	1.983	0	0	0
601	LYRM5	ILMN_1744534	144363	LYR motif containing 5 (LYRM5), mRNA.	-1.27	-3.678	-1.809	1.869	0	0	0
602	SIRT5	ILMN_1799598	23408	sirtuin (silent mating type information regulation 2 homolog) 5 (S. cerevisiae) (SIRT5), transcript variant 1, mRNA.	-1.136	-3.678	-1.807	1.87	0	0	0
603	DCUN1D4	ILMN_2389429	23142	DCN1, defective in cullin neddylation 1, domain containing 4 (S. cerevisiae) (DCUN1D4), transcript variant 2, mRNA.	-1.183	-3.678	-1.806	1.872	0	0	0
604	OLFML3	ILMN_1727532	56944	olfactomedin-like 3 (OLFML3), mRNA.	1.557	3.677	1.695	1.982	0	0	0
605	ATP6V1B2	ILMN_1787705	526	ATPase, H+ transporting, lysosomal 56/58kDa, V1 subunit B2 (ATP6V1B2), mRNA.	1.438	3.677	1.694	1.983	0	0	0
606	PAQR8	ILMN_1694589	85315	progestin and adipoQ receptor family member VIII (PAQR8), mRNA.	1.177	3.676	1.693	1.982	0	0	0
607	SF3B1	ILMN_1706075	23451	splicing factor 3b, subunit 1, 155kDa (SF3B1), transcript variant 1, mRNA.	1.266	3.676	1.693	1.983	0	0	0
608	ATP5H	ILMN_1794912	10476	ATP synthase, H+ transporting, mitochondrial F0 complex, subunit d (ATP5H), nuclear gene encoding mitochondrial protein, transcript variant 2, mRNA.	-1.207	-3.675	-1.805	1.87	0	0	0
609	ECE1	ILMN_1672174	1889	endothelin converting enzyme 1 (ECE1), mRNA.	-1.158	-3.675	-1.804	1.871	0	0	0
610	PC	ILMN_1671489	5091	pyruvate carboxylase (PC), nuclear gene encoding mitochondrial protein, transcript variant A, mRNA.	-1.59	-3.674	-1.803	1.872	0	0	0
611	PTGES	ILMN_1713829	9536	prostaglandin E synthase (PTGES), mRNA.	1.482	3.673	1.692	1.982	0	0	0
612	ASPH	ILMN_2352934	444	aspartate beta-hydroxylase (ASPH), transcript variant 2, mRNA.	-1.487	-3.673	-1.801	1.871	0	0	0
613	SVEP1	ILMN_2112638	79987	sushi, von Willebrand factor type A, EGF and pentraxin domain containing 1 (SVEP1), mRNA.	1.504	3.672	1.691	1.981	0	0	0
614	CNTN1	ILMN_2400407	1272	contactin 1 (CNTN1), transcript variant 1, mRNA.	1.172	3.671	1.69	1.981	0	0	0
615	HOXD12	ILMN_1783500	3238	homeobox D12 (HOXD12), mRNA.	1.355	3.67	1.689	1.981	0	0	0
616	MS4A2	ILMN_1806721	2206	membrane-spanning 4-domains, subfamily A, member 2 (Fc fragment of IgE, high affinity I, receptor for; beta polypeptide) (MS4A2), mRNA.	1.469	3.67	1.688	1.982	0	0	0
617	GALC	ILMN_1799744	2581	galactosylceramidase (GALC), transcript variant 1, mRNA.	1.28	3.669	1.687	1.982	0	0	0
618	MMP2	ILMN_1762106	4313	matrix metallopeptidase 2 (gelatinase A, 72kDa gelatinase, 72kDa type IV collagenase) (MMP2), mRNA.	1.288	3.669	1.686	1.982	0	0	0
619	ATP6V0E2	ILMN_1785095	155066	ATPase, H+ transporting V0 subunit e2 (ATP6V0E2), transcript variant 1, mRNA.	-1.451	-3.668	-1.8	1.868	0	0	0
620	TMEM51	ILMN_1674985	55092	transmembrane protein 51 (TMEM51), mRNA.	1.486	3.664	1.685	1.979	0	0	0
621	ST6GAL1	ILMN_1756501	6480	ST6 beta-galactosamide alpha-2,6-sialyltranferase 1 (ST6GAL1), transcript variant 2, mRNA.	1.233	3.662	1.684	1.978	0	0	0
622	ST7	ILMN_1746137	7982	suppression of tumorigenicity 7 (ST7), transcript variant b, mRNA.	-1.234	-3.661	-1.799	1.862	0	0	0
623	FBXO32	ILMN_1703955	114907	F-box protein 32 (FBXO32), transcript variant 2, mRNA.	-1.407	-3.66	-1.798	1.862	0	0	0
624	P4HA1	ILMN_1693334	5033	procollagen-proline, 2-oxoglutarate 4-dioxygenase (proline 4-hydroxylase), alpha polypeptide I (P4HA1), transcript variant 1, mRNA.	1.245	3.658	1.684	1.974	0	0	0
625	TM7SF2	ILMN_1690040	7108	transmembrane 7 superfamily member 2 (TM7SF2), mRNA.	-1.614	-3.657	-1.797	1.86	0	0	0
626	C1S	ILMN_1781626	716	complement component 1, s subcomponent (C1S), transcript variant 1, mRNA.	1.474	3.657	1.683	1.974	0	0	0
627	SLC29A1	ILMN_2338963	2030	solute carrier family 29 (nucleoside transporters), member 1 (SLC29A1), nuclear gene encoding mitochondrial protein, transcript variant 4, mRNA.	-1.245	-3.656	-1.795	1.86	0	0	0
628	C19orf12	ILMN_1703695	83636	chromosome 19 open reading frame 12 (C19orf12), transcript variant 1, mRNA.	-1.491	-3.656	-1.794	1.861	0	0	0
629	GPSN2	ILMN_1720799	9524	glycoprotein, synaptic 2 (GPSN2), mRNA.	-1.308	-3.652	-1.793	1.859	0	0	0
630	RARRES3	ILMN_1701613	5920	retinoic acid receptor responder (tazarotene induced) 3 (RARRES3), mRNA.	1.386	3.65	1.682	1.968	0	0	0
631	EFHD2	ILMN_1761463	79180	EF-hand domain family, member D2 (EFHD2), mRNA.	1.503	3.649	1.681	1.968	0	0	0
632	PARP14	ILMN_1691731	54625	poly (ADP-ribose) polymerase family, member 14 (PARP14), mRNA.	1.31	3.648	1.68	1.968	0	0	0
633	CAMK1	ILMN_2140990	8536	calcium/calmodulin-dependent protein kinase I (CAMK1), mRNA.	-1.295	-3.648	-1.792	1.856	0	0	0
634	IRS2	ILMN_2083469	8660	insulin receptor substrate 2 (IRS2), mRNA.	-1.7	-3.644	-1.791	1.853	0	0	0
635	TMEM169	ILMN_1813796	92691	transmembrane protein 169 (TMEM169), mRNA.	-1.162	-3.644	-1.79	1.854	0	0	0
636	GMCL1	ILMN_2194627	64395	germ cell-less homolog 1 (Drosophila) (GMCL1), mRNA.	-1.38	-3.644	-1.788	1.855	0	0	0
637	SFRS4	ILMN_2175075	6429	splicing factor, arginine/serine-rich 4 (SFRS4), mRNA.	-1.181	-3.642	-1.787	1.855	0	0	0
638	DSG2	ILMN_1704196	1829	desmoglein 2 (DSG2), mRNA.	-1.281	-3.641	-1.786	1.855	0	0	0
639	CD52	ILMN_2208903	1043	CD52 molecule (CD52), mRNA.	2.773	3.641	1.679	1.961	0	0	0
640	EHHADH	ILMN_1701507	1962	enoyl-Coenzyme A, hydratase/3-hydroxyacyl Coenzyme A dehydrogenase (EHHADH), mRNA.	-1.376	-3.637	-1.785	1.852	0	0	0
641	CLPP	ILMN_1725705	8192	ClpP caseinolytic peptidase, ATP-dependent, proteolytic subunit homolog (E. coli) (CLPP), nuclear gene encoding mitochondrial protein, mRNA.	-1.211	-3.636	-1.784	1.852	0	0	0
642	TMEM123	ILMN_1724139	114908	transmembrane protein 123 (TMEM123), mRNA.	1.352	3.635	1.678	1.956	0	0	0
643	KLF12	ILMN_1714444	11278	Kruppel-like factor 12 (KLF12), mRNA.	1.21	3.632	1.678	1.955	0	0	0
644	C20orf160	ILMN_1748206	140706	chromosome 20 open reading frame 160 (C20orf160), mRNA.	-1.337	-3.632	-1.783	1.849	0	0	0
645	DDT	ILMN_1690982	1652	D-dopachrome tautomerase (DDT), transcript variant 1, mRNA.	-1.392	-3.631	-1.782	1.849	0	0	0
646	ADAMDEC1	ILMN_2103107	27299	ADAM-like, decysin 1 (ADAMDEC1), mRNA.	1.493	3.63	1.677	1.953	0	0	0
647	CTH	ILMN_2305112	1491	cystathionase (cystathionine gamma-lyase) (CTH), transcript variant 2, mRNA.	-1.345	-3.627	-1.781	1.846	0	0	0
648	CTSH	ILMN_1752451	1512	cathepsin H (CTSH), transcript variant 1, mRNA.	1.329	3.626	1.676	1.95	0	0	0
649	DAZAP2	ILMN_1718988	9802	DAZ associated protein 2 (DAZAP2), mRNA.	1.237	3.626	1.675	1.951	0	0	0
650	ATP5SL	ILMN_1809027	55101	ATP5S-like (ATP5SL), mRNA.	-1.163	-3.625	-1.779	1.846	0	0	0
651	SLCO2B1	ILMN_2087656	11309	solute carrier organic anion transporter family, member 2B1 (SLCO2B1), mRNA.	1.789	3.624	1.674	1.95	0	0	0
652	GGA2	ILMN_1686152	23062	golgi associated, gamma adaptin ear containing, ARF binding protein 2 (GGA2), mRNA.	1.279	3.623	1.673	1.95	0	0	0
653	C22orf39	ILMN_1804884	128977	chromosome 22 open reading frame 39 (C22orf39), mRNA.	-1.226	-3.619	-1.778	1.841	0	0	0
654	CD14	ILMN_1740015	929	CD14 molecule (CD14), transcript variant 1, mRNA.	1.673	3.619	1.672	1.947	0	0	0
655	NPM3	ILMN_2110252	10360	nucleophosmin/nucleoplasmin, 3 (NPM3), mRNA.	1.272	3.618	1.672	1.946	0	0	0
656	HAX1	ILMN_1750658	10456	HCLS1 associated protein X-1 (HAX1), transcript variant 1, mRNA.	-1.259	-3.618	-1.777	1.841	0	0	0
657	IL18BP	ILMN_2334296	10068	interleukin 18 binding protein (IL18BP), transcript variant A, mRNA.	1.585	3.616	1.671	1.946	0	0	0
658	CKB	ILMN_1671478	1152	creatine kinase, brain (CKB), mRNA.	-1.483	-3.616	-1.776	1.84	0	0	0
659	TRO	ILMN_2409642	7216	trophinin (TRO), transcript variant 6, mRNA.	1.219	3.616	1.67	1.946	0	0	0
660	WDR40A	ILMN_1786328	25853	WD repeat domain 40A (WDR40A), mRNA.	1.196	3.615	1.669	1.946	0	0	0
661	ALS2CR2	ILMN_1701386	55437	amyotrophic lateral sclerosis 2 (juvenile) chromosome region, candidate 2 (ALS2CR2), mRNA.	-1.401	-3.613	-1.775	1.838	0	0	0
662	TNFSF13B	ILMN_2066858	10673	tumor necrosis factor (ligand) superfamily, member 13b (TNFSF13B), mRNA.	1.411	3.612	1.668	1.943	0	0	0
663	CD33	ILMN_1747622	945	CD33 molecule (CD33), transcript variant 1, mRNA.	1.372	3.612	1.667	1.944	0	0	0
664	CKMT2	ILMN_1764266	1160	creatine kinase, mitochondrial 2 (sarcomeric) (CKMT2), nuclear gene encoding mitochondrial protein, transcript variant 1, mRNA.	-1.728	-3.607	-1.774	1.833	0	0	0
665	FAHD2B	ILMN_2146657	151313	fumarylacetoacetate hydrolase domain containing 2B (FAHD2B), mRNA.	-1.309	-3.607	-1.773	1.834	0	0	0
666	SEPT9	ILMN_1769118	10801	septin 9 (SEPT9), mRNA.	1.302	3.606	1.667	1.939	0	0	0
667	FAM62A	ILMN_1761159	23344	family with sequence similarity 62 (C2 domain containing), member A (FAM62A), mRNA.	-1.327	-3.603	-1.772	1.831	0	0	0
668	SYN2	ILMN_1781060	6854	synapsin II (SYN2), transcript variant IIa, mRNA.	-1.333	-3.601	-1.771	1.831	0	0	0
669	FAM134B	ILMN_2283597	54463	family with sequence similarity 134, member B (FAM134B), transcript variant 1, mRNA.	-1.293	-3.6	-1.77	1.83	0	0	0
670	GBE1	ILMN_1789702	2632	glucan (1,4-alpha-), branching enzyme 1 (glycogen branching enzyme, Andersen disease, glycogen storage disease type IV) (GBE1), mRNA.	-1.472	-3.6	-1.768	1.831	0	0	0
671	SPTBN1	ILMN_1690708	6711	spectrin, beta, non-erythrocytic 1 (SPTBN1), transcript variant 1, mRNA.	-1.56	-3.599	-1.767	1.831	0	0	0
672	GTF2E2	ILMN_1664931	2961	general transcription factor IIE, polypeptide 2, beta 34kDa (GTF2E2), mRNA.	-1.253	-3.598	-1.766	1.832	0	0	0
673	UQCRC1	ILMN_1671191	7384	ubiquinol-cytochrome c reductase core protein I (UQCRC1), mRNA.	-1.305	-3.596	-1.765	1.831	0	0	0
674	PHF17	ILMN_1794473	79960	PHD finger protein 17 (PHF17), transcript variant S, mRNA.	-1.178	-3.595	-1.764	1.831	0	0	0
675	VASN	ILMN_1667295	114990	vasorin (VASN), mRNA.	1.567	3.592	1.666	1.926	0	0	0
676	IDH3B	ILMN_2373632	3420	isocitrate dehydrogenase 3 (NAD+) beta (IDH3B), nuclear gene encoding mitochondrial protein, transcript variant 1, mRNA.	-1.239	-3.589	-1.763	1.826	0	0	0
677	TFPI	ILMN_1701032	7035	tissue factor pathway inhibitor (lipoprotein-associated coagulation inhibitor) (TFPI), transcript variant 2, mRNA.	1.225	3.589	1.665	1.924	0	0	0
678	CAST	ILMN_1717234	831	calpastatin (CAST), transcript variant 11, mRNA.	-1.251	-3.588	-1.762	1.826	0	0	0
679	CD69	ILMN_2188333	969	CD69 molecule (CD69), mRNA.	1.311	3.587	1.664	1.922	0	0	0
680	STK4	ILMN_1711383	6789	serine/threonine kinase 4 (STK4), mRNA.	1.241	3.586	1.663	1.923	0	0	0
681	ARHGEF2	ILMN_1703477	9181	rho/rac guanine nucleotide exchange factor (GEF) 2 (ARHGEF2), mRNA.	-1.218	-3.585	-1.761	1.825	0	0	0
682	TWIST1	ILMN_1672908	7291	twist homolog 1 (acrocephalosyndactyly 3; Saethre-Chotzen syndrome) (Drosophila) (TWIST1), mRNA.	-1.456	-3.585	-1.76	1.826	0	0	0
683	FAM152B	ILMN_1737580	27351	family with sequence similarity 152, member B (FAM152B), mRNA.	-1.257	-3.585	-1.759	1.826	0	0	0
684	GPX4	ILMN_1734353	2879	glutathione peroxidase 4 (phospholipid hydroperoxidase) (GPX4), transcript variant 2, mRNA.	-1.279	-3.583	-1.758	1.825	0	0	0
685	CRLS1	ILMN_1737685	54675	cardiolipin synthase 1 (CRLS1), mRNA.	-1.345	-3.583	-1.757	1.826	0	0	0
686	STBD1	ILMN_1673950	8987	starch binding domain 1 (STBD1), mRNA.	-1.401	-3.583	-1.756	1.827	0	0	0
687	C1S	ILMN_1677603	716	complement component 1, s subcomponent (C1S), transcript variant 2, mRNA.	1.414	3.581	1.663	1.918	0	0	0
688	HSPB6	ILMN_1721283	126393	heat shock protein, alpha-crystallin-related, B6 (HSPB6), mRNA.	-1.601	-3.58	-1.755	1.826	0	0	0
689	YBX2	ILMN_1755354	51087	Y box binding protein 2 (YBX2), mRNA.	-1.307	-3.58	-1.754	1.827	0	0	0
690	ACO1	ILMN_1750800	48	aconitase 1, soluble (ACO1), mRNA.	-1.3	-3.579	-1.752	1.827	0	0	0
691	Magmas	ILMN_1763884	51025	mitochondria-associated protein involved in granulocyte-macrophage colony-stimulating factor signal transduction (Magmas), nuclear gene encoding mitochondrial protein, mRNA.	-1.249	-3.579	-1.751	1.827	0	0	0
692	LILRB4	ILMN_2355953	11006	leukocyte immunoglobulin-like receptor, subfamily B (with TM and ITIM domains), member 4 (LILRB4), transcript variant 2, mRNA.	1.53	3.579	1.662	1.917	0	0	0
693	SH3GLB1	ILMN_1766045	51100	SH3-domain GRB2-like endophilin B1 (SH3GLB1), mRNA.	-1.314	-3.579	-1.75	1.828	0	0	0
694	LAT2	ILMN_1803560	7462	linker for activation of T cells family, member 2 (LAT2), transcript variant 1, mRNA.	1.217	3.578	1.661	1.917	0	0	0
695	MYB	ILMN_1711894	4602	v-myb myeloblastosis viral oncogene homolog (avian) (MYB), mRNA.	1.229	3.577	1.66	1.917	0	0	0
696	UQCRQ	ILMN_1666471	27089	ubiquinol-cytochrome c reductase, complex III subunit VII, 9.5kDa (UQCRQ), nuclear gene encoding mitochondrial protein, mRNA.	-1.244	-3.576	-1.749	1.827	0	0	0
697	ICT1	ILMN_2182198	3396	immature colon carcinoma transcript 1 (ICT1), mRNA.	-1.214	-3.574	-1.748	1.826	0	0	0
698	C21orf33	ILMN_1682812	8209	chromosome 21 open reading frame 33 (C21orf33), nuclear gene encoding mitochondrial protein, transcript variant 1, mRNA.	-1.356	-3.574	-1.747	1.827	0	0	0
699	MRPS11	ILMN_1722905	64963	mitochondrial ribosomal protein S11 (MRPS11), nuclear gene encoding mitochondrial protein, transcript variant 2, mRNA.	-1.228	-3.573	-1.746	1.827	0	0	0
700	SLAMF6	ILMN_2196078	114836	SLAM family member 6 (SLAMF6), mRNA.	1.374	3.572	1.659	1.913	0	0	0
701	SELENBP1	ILMN_1680652	8991	selenium binding protein 1 (SELENBP1), mRNA.	-1.377	-3.572	-1.745	1.827	0	0	0
702	TKT	ILMN_1736597	7086	transketolase (Wernicke-Korsakoff syndrome) (TKT), mRNA.	-1.441	-3.57	-1.744	1.825	0	0	0
703	PRKAG1	ILMN_2412101	5571	protein kinase, AMP-activated, gamma 1 non-catalytic subunit (PRKAG1), transcript variant 2, mRNA.	-1.181	-3.567	-1.743	1.824	0	0	0
704	STOML2	ILMN_1663002	30968	stomatin (EPB72)-like 2 (STOML2), mRNA.	-1.183	-3.566	-1.742	1.824	0	0	0
705	NUDT6	ILMN_2366972	11162	nudix (nucleoside diphosphate linked moiety X)-type motif 6 (NUDT6), transcript variant 1, mRNA.	-1.244	-3.565	-1.741	1.824	0	0	0
706	CCT7	ILMN_1662954	10574	chaperonin containing TCP1, subunit 7 (eta) (CCT7), transcript variant 1, mRNA.	-1.238	-3.565	-1.74	1.825	0	0	0
707	ASPH	ILMN_1693771	444	aspartate beta-hydroxylase (ASPH), transcript variant 1, mRNA.	-1.618	-3.564	-1.739	1.825	0	0	0
708	PAG1	ILMN_2055156	55824	phosphoprotein associated with glycosphingolipid microdomains 1 (PAG1), mRNA.	1.21	3.563	1.658	1.905	0	0	0
709	CD14	ILMN_2396444	929	CD14 molecule (CD14), transcript variant 2, mRNA.	1.512	3.558	1.658	1.9	0	0	0
710	MACROD1	ILMN_1740960	28992	MACRO domain containing 1 (MACROD1), mRNA.	-1.185	-3.557	-1.738	1.819	0	0	0
711	PPP1R1A	ILMN_2056606	5502	protein phosphatase 1, regulatory (inhibitor) subunit 1A (PPP1R1A), mRNA.	-1.483	-3.557	-1.737	1.82	0	0	0
712	FBL	ILMN_1719205	2091	fibrillarin (FBL), mRNA.	1.383	3.556	1.657	1.899	0	0	0
713	ANKRD46	ILMN_1712298	157567	ankyrin repeat domain 46 (ANKRD46), mRNA.	-1.308	-3.555	-1.736	1.819	0	0	0
714	PARVG	ILMN_1695851	64098	parvin, gamma (PARVG), mRNA.	1.465	3.552	1.656	1.896	0	0	0
715	SLC5A6	ILMN_1741054	8884	solute carrier family 5 (sodium-dependent vitamin transporter), member 6 (SLC5A6), mRNA.	-1.4	-3.552	-1.735	1.816	0	0	0
716	CYB561	ILMN_2378376	1534	cytochrome b-561 (CYB561), transcript variant 3, mRNA.	1.29	3.55	1.655	1.894	0	0	0
717	LOC400451	ILMN_1652797	400451	hypothetical gene supported by AK075564; BC060873 (LOC400451), mRNA.	1.247	3.549	1.654	1.895	0	0	0
718	C20orf30	ILMN_1806312	29058	chromosome 20 open reading frame 30 (C20orf30), transcript variant 2, mRNA.	-1.261	-3.549	-1.734	1.815	0	0	0
719	AEBP1	ILMN_1736178	165	AE binding protein 1 (AEBP1), mRNA.	1.468	3.549	1.654	1.895	0	0	0
720	NLRP3	ILMN_2310896	114548	NLR family, pyrin domain containing 3 (NLRP3), transcript variant 1, mRNA.	1.277	3.548	1.653	1.895	0	0	0
721	CS	ILMN_2396410	1431	citrate synthase (CS), nuclear gene encoding mitochondrial protein, transcript variant 1, mRNA.	-1.428	-3.548	-1.733	1.814	0	0	0
722	LSP1	ILMN_2355225	4046	lymphocyte-specific protein 1 (LSP1), transcript variant 4, mRNA.	1.319	3.547	1.652	1.895	0	0	0
723	PTS	ILMN_2162328	5805	6-pyruvoyltetrahydropterin synthase (PTS), mRNA.	-1.227	-3.546	-1.732	1.814	0	0	0
724	C9orf24	ILMN_2365023	84688	chromosome 9 open reading frame 24 (C9orf24), transcript variant 2, mRNA.	-1.202	-3.546	-1.731	1.815	0	0	0
725	RANBP5	ILMN_2166384	3843	RAN binding protein 5 (RANBP5), mRNA.	-1.234	-3.545	-1.73	1.815	0	0	0
726	FAM23B	ILMN_1776905	340843	family with sequence similarity 23, member B (FAM23B), mRNA.	1.135	3.544	1.651	1.892	0	0	0
727	NTRK2	ILMN_1702822	4915	neurotrophic tyrosine kinase, receptor, type 2 (NTRK2), transcript variant a, mRNA.	-1.274	-3.543	-1.729	1.813	0	0	0
728	CD74	ILMN_1736567	972	CD74 molecule, major histocompatibility complex, class II invariant chain (CD74), transcript variant 1, mRNA.	1.609	3.543	1.65	1.892	0	0	0
729	FGR	ILMN_2368318	2268	Gardner-Rasheed feline sarcoma viral (v-fgr) oncogene homolog (FGR), transcript variant 3, mRNA.	1.893	3.541	1.65	1.892	0	0	0
730	PRNP	ILMN_1737988	5621	prion protein (p27-30) (Creutzfeldt-Jakob disease, Gerstmann-Strausler-Scheinker syndrome, fatal familial insomnia) (PRNP), transcript variant 3, mRNA.	1.27	3.54	1.649	1.891	0	0	0
731	GCDH	ILMN_2296843	2639	glutaryl-Coenzyme A dehydrogenase (GCDH), nuclear gene encoding mitochondrial protein, transcript variant 1, mRNA.	-1.332	-3.538	-1.728	1.809	0	0	0
732	CCDC69	ILMN_1657680	26112	coiled-coil domain containing 69 (CCDC69), mRNA.	-1.269	-3.531	-1.727	1.803	0	0	0
733	CAPN3	ILMN_2332691	825	calpain 3, (p94) (CAPN3), transcript variant 3, mRNA.	1.245	3.529	1.648	1.881	0	0	0
734	BCL2	ILMN_2246956	596	B-cell CLL/lymphoma 2 (BCL2), nuclear gene encoding mitochondrial protein, transcript variant alpha, mRNA.	-1.381	-3.527	-1.726	1.801	0	0	0
735	FGF7	ILMN_1731240	2252	fibroblast growth factor 7 (keratinocyte growth factor) (FGF7), mRNA.	1.177	3.527	1.647	1.88	0	0	0
736	DPP4	ILMN_1692535	1803	dipeptidyl-peptidase 4 (CD26, adenosine deaminase complexing protein 2) (DPP4), mRNA.	1.563	3.527	1.646	1.88	0	0	0
737	PILRA	ILMN_1729915	29992	paired immunoglobin-like type 2 receptor alpha (PILRA), transcript variant 3, mRNA.	1.243	3.526	1.646	1.88	0	0	0
738	SULT1A1	ILMN_1657302	6817	sulfotransferase family, cytosolic, 1A, phenol-preferring, member 1 (SULT1A1), transcript variant 5, mRNA.	-1.201	-3.526	-1.725	1.8	0	0	0
739	CHST13	ILMN_1734707	166012	carbohydrate (chondroitin 4) sulfotransferase 13 (CHST13), mRNA.	1.439	3.524	1.645	1.879	0	0	0
740	EDN1	ILMN_1682775	1906	endothelin 1 (EDN1), mRNA.	1.429	3.522	1.644	1.877	0	0	0
741	COPS5	ILMN_1736002	10987	COP9 constitutive photomorphogenic homolog subunit 5 (Arabidopsis) (COPS5), mRNA.	-1.182	-3.519	-1.724	1.795	0	0	0
742	CD8A	ILMN_2353732	925	CD8a molecule (CD8A), transcript variant 2, mRNA.	1.383	3.519	1.643	1.875	0	0	0
743	ARHGAP30	ILMN_2408851	257106	Rho GTPase activating protein 30 (ARHGAP30), transcript variant 2, mRNA.	1.354	3.516	1.643	1.873	0	0	0
744	SLC25A1	ILMN_1813671	6576	solute carrier family 25 (mitochondrial carrier; citrate transporter), member 1 (SLC25A1), nuclear gene encoding mitochondrial protein, mRNA.	-1.516	-3.512	-1.723	1.789	0	0	0
745	ZNF271	ILMN_1706990	10778	zinc finger protein 271 (ZNF271), mRNA.	-1.193	-3.511	-1.722	1.788	0	0	0
746	KIAA0372	ILMN_1795911	9652	KIAA0372 (KIAA0372), mRNA.	-1.199	-3.509	-1.722	1.788	0	0	0
747	FLJ11286	ILMN_1750400	55337	hypothetical protein FLJ11286 (FLJ11286), mRNA.	1.18	3.509	1.642	1.867	0	0	0
748	FCGBP	ILMN_2302757	8857	Fc fragment of IgG binding protein (FCGBP), mRNA.	2.353	3.508	1.641	1.867	0	0	0
749	MRAS	ILMN_1748881	22808	muscle RAS oncogene homolog (MRAS), transcript variant 1, mRNA.	-1.452	-3.507	-1.721	1.787	0	0	0
750	PHYH	ILMN_2282352	5264	phytanoyl-CoA 2-hydroxylase (PHYH), transcript variant 1, mRNA.	-1.394	-3.505	-1.72	1.785	0	0	0
751	DPYSL2	ILMN_1672503	1808	dihydropyrimidinase-like 2 (DPYSL2), mRNA.	1.233	3.505	1.64	1.865	0	0	0
752	ARHGAP4	ILMN_1770824	393	Rho GTPase activating protein 4 (ARHGAP4), mRNA.	1.32	3.504	1.639	1.865	0	0	0
753	PC	ILMN_2340347	5091	pyruvate carboxylase (PC), nuclear gene encoding mitochondrial protein, transcript variant 2, mRNA.	-1.532	-3.502	-1.719	1.783	0	0	0
754	CD47	ILMN_1771333	961	CD47 molecule (CD47), transcript variant 2, mRNA.	1.327	3.501	1.639	1.862	0	0	0
755	PARP3	ILMN_1796682	10039	poly (ADP-ribose) polymerase family, member 3 (PARP3), transcript variant 1, mRNA.	-1.188	-3.501	-1.718	1.783	0	0	0
756	PNKD	ILMN_1711810	25953	paroxysmal nonkinesigenic dyskinesia (PNKD), transcript variant 1, mRNA.	-1.178	-3.501	-1.717	1.784	0	0	0
757	ZBTB16	ILMN_1750496	7704	zinc finger and BTB domain containing 16 (ZBTB16), transcript variant 1, mRNA.	-1.483	-3.499	-1.716	1.783	0	0	0
758	CTH	ILMN_1777060	1491	cystathionase (cystathionine gamma-lyase) (CTH), transcript variant 1, mRNA.	-1.154	-3.499	-1.715	1.784	0	0	0
759	FAM38A	ILMN_1752249	9780	family with sequence similarity 38, member A (FAM38A), mRNA.	-1.38	-3.496	-1.714	1.782	0	0	0
760	KIF2A	ILMN_1734476	3796	kinesin heavy chain member 2A (KIF2A), mRNA.	-1.189	-3.495	-1.713	1.782	0	0	0
761	IFRD2	ILMN_1742031	7866	interferon-related developmental regulator 2 (IFRD2), mRNA.	-1.241	-3.494	-1.712	1.782	0	0	0
762	ALDOA	ILMN_1736700	226	aldolase A, fructose-bisphosphate (ALDOA), transcript variant 2, mRNA.	-1.351	-3.494	-1.711	1.782	0	0	0
763	HEY1	ILMN_2407308	23462	hairy/enhancer-of-split related with YRPW motif 1 (HEY1), transcript variant 2, mRNA.	-1.166	-3.492	-1.71	1.781	0	0	0
764	DHPS	ILMN_1687279	1725	deoxyhypusine synthase (DHPS), transcript variant 1, mRNA.	-1.162	-3.491	-1.709	1.782	0	0	0
765	FBLN1	ILMN_1700541	2192	fibulin 1 (FBLN1), transcript variant C, mRNA.	1.593	3.491	1.638	1.853	0	0	0
766	HNRNPC	ILMN_2334587	3183	heterogeneous nuclear ribonucleoprotein C (C1/C2) (HNRNPC), transcript variant 3, mRNA.	1.189	3.487	1.637	1.85	0	0	0
767	SLC43A3	ILMN_2330307	29015	solute carrier family 43, member 3 (SLC43A3), mRNA.	1.325	3.485	1.636	1.848	0	0	0
768	BCL7B	ILMN_1754199	9275	B-cell CLL/lymphoma 7B (BCL7B), mRNA.	-1.256	-3.483	-1.709	1.775	0	0	0
769	RMND1	ILMN_1694533	55005	required for meiotic nuclear division 1 homolog (S. cerevisiae) (RMND1), mRNA.	-1.254	-3.481	-1.708	1.773	0	0	0
770	C18orf55	ILMN_2182531	29090	chromosome 18 open reading frame 55 (C18orf55), mRNA.	-1.233	-3.478	-1.707	1.771	0	0	0
771	ACY1	ILMN_1683883	95	aminoacylase 1 (ACY1), mRNA.	-1.472	-3.478	-1.706	1.772	0	0	0
772	CYBB	ILMN_1682312	1536	cytochrome b-245, beta polypeptide (chronic granulomatous disease) (CYBB), mRNA.	1.619	3.477	1.635	1.841	0	0	0
773	MS4A7	ILMN_2331082	58475	membrane-spanning 4-domains, subfamily A, member 7 (MS4A7), transcript variant 2, mRNA.	1.836	3.475	1.635	1.84	0	0	0
774	SNTA1	ILMN_1753241	6640	syntrophin, alpha 1 (dystrophin-associated protein A1, 59kDa, acidic component) (SNTA1), mRNA.	-1.266	-3.474	-1.705	1.769	0	0	0
775	FLJ38482	ILMN_2189859	201931	hypothetical protein FLJ38482 (FLJ38482), mRNA.	-1.282	-3.473	-1.704	1.769	0	0	0
776	PLXNB1	ILMN_1742330	5364	plexin B1 (PLXNB1), mRNA.	-1.185	-3.471	-1.703	1.768	0	0	0
777	KANK2	ILMN_1716089	25959	KN motif and ankyrin repeat domains 2 (KANK2), mRNA.	-1.279	-3.469	-1.702	1.766	0	0	0
778	PTPLA	ILMN_1725791	9200	protein tyrosine phosphatase-like (proline instead of catalytic arginine), member A (PTPLA), mRNA.	-1.37	-3.468	-1.701	1.767	0	0	0
779	MOSC2	ILMN_1665775	54996	MOCO sulphurase C-terminal domain containing 2 (MOSC2), mRNA.	-1.326	-3.467	-1.7	1.767	0	0	0
780	C20orf30	ILMN_2404539	29058	chromosome 20 open reading frame 30 (C20orf30), transcript variant 1, mRNA.	-1.24	-3.467	-1.7	1.767	0	0	0
781	GLIPR1	ILMN_1769245	11010	GLI pathogenesis-related 1 (glioma) (GLIPR1), mRNA.	1.588	3.465	1.634	1.831	0	0	0
782	GPD1	ILMN_1764175	2819	glycerol-3-phosphate dehydrogenase 1 (soluble) (GPD1), mRNA.	-1.488	-3.465	-1.699	1.766	0	0	0
783	TFPI	ILMN_1662619	7035	tissue factor pathway inhibitor (lipoprotein-associated coagulation inhibitor) (TFPI), transcript variant 1, mRNA.	1.314	3.465	1.633	1.831	0	0	0
784	CD24	ILMN_2060413	934	CD24 molecule (CD24), mRNA.	1.81	3.464	1.632	1.831	0	0	0
785	ICMT	ILMN_1723021	23463	isoprenylcysteine carboxyl methyltransferase (ICMT), mRNA.	-1.289	-3.463	-1.698	1.765	0	0	0
786	KYNU	ILMN_1746517	8942	kynureninase (L-kynurenine hydrolase) (KYNU), transcript variant 1, mRNA.	1.605	3.463	1.632	1.831	0	0	0
787	TESK1	ILMN_1791067	7016	testis-specific kinase 1 (TESK1), mRNA.	-1.301	-3.461	-1.697	1.765	0	0	0
788	TNS1	ILMN_1807919	7145	tensin 1 (TNS1), mRNA.	-1.436	-3.46	-1.696	1.765	0	0	0
789	TBX3	ILMN_1713449	6926	T-box 3 (ulnar mammary syndrome) (TBX3), transcript variant 1, mRNA.	-1.228	-3.46	-1.695	1.765	0	0	0
790	SLC26A11	ILMN_1739751	284129	PREDICTED: solute carrier family 26, member 11 (SLC26A11), mRNA.	1.443	3.46	1.631	1.83	0	0	0
791	CCDC127	ILMN_2214955	133957	coiled-coil domain containing 127 (CCDC127), mRNA.	-1.186	-3.459	-1.694	1.765	0	0	0
792	M-RIP	ILMN_1678692	23164	myosin phosphatase-Rho interacting protein (M-RIP), transcript variant 2, mRNA.	-1.317	-3.458	-1.693	1.765	0	0	0
793	FXR1	ILMN_1679640	8087	fragile X mental retardation, autosomal homolog 1 (FXR1), transcript variant 1, mRNA.	-1.197	-3.457	-1.692	1.765	0	0	0
794	PATL1	ILMN_1680782	219988	protein associated with topoisomerase II homolog 1 (yeast) (PATL1), mRNA.	1.172	3.456	1.63	1.826	0	0	0
795	AP3M1	ILMN_1667086	26985	adaptor-related protein complex 3, mu 1 subunit (AP3M1), transcript variant 1, mRNA.	-1.166	-3.455	-1.691	1.763	0	0	0
796	TMOD1	ILMN_1736911	7111	tropomodulin 1 (TMOD1), mRNA.	-1.475	-3.454	-1.691	1.763	0	0	0
797	CSDE1	ILMN_1683538	7812	cold shock domain containing E1, RNA-binding (CSDE1), transcript variant 1, mRNA.	-1.145	-3.453	-1.69	1.764	0	0	0
798	ARHGEF4	ILMN_1666076	50649	Rho guanine nucleotide exchange factor (GEF) 4 (ARHGEF4), transcript variant 1, mRNA.	-1.219	-3.452	-1.689	1.763	0	0	0
799	DCLK1	ILMN_2165354	9201	doublecortin-like kinase 1 (DCLK1), mRNA.	1.4	3.45	1.629	1.82	0	0	0
800	PNKD	ILMN_1774604	25953	paroxysmal nonkinesiogenic dyskinesia (PNKD), transcript variant 2, mRNA.	1.319	3.449	1.628	1.82	0	0	0
801	PEX11A	ILMN_1690695	8800	peroxisomal biogenesis factor 11A (PEX11A), mRNA.	-1.257	-3.448	-1.688	1.76	0	0	0
802	BMF	ILMN_1695354	90427	Bcl2 modifying factor (BMF), transcript variant 2, mRNA.	1.207	3.448	1.628	1.82	0	0	0
803	IQGAP2	ILMN_1769433	10788	IQ motif containing GTPase activating protein 2 (IQGAP2), mRNA.	1.451	3.445	1.627	1.818	0	0	0
804	GNA15	ILMN_1773963	2769	guanine nucleotide binding protein (G protein), alpha 15 (Gq class) (GNA15), mRNA.	1.306	3.442	1.626	1.816	0	0	0
805	ACAA1	ILMN_1738921	30	acetyl-Coenzyme A acyltransferase 1 (peroxisomal 3-oxoacyl-Coenzyme A thiolase) (ACAA1), nuclear gene encoding mitochondrial protein, mRNA.	-1.238	-3.439	-1.687	1.752	0	0	0
806	MAPK10	ILMN_1766904	5602	mitogen-activated protein kinase 10 (MAPK10), transcript variant 1, mRNA.	-1.261	-3.438	-1.686	1.752	0	0	0
807	PTGDR	ILMN_2062714	5729	prostaglandin D2 receptor (DP) (PTGDR), mRNA.	1.231	3.437	1.625	1.812	0	0	0
808	BGN	ILMN_2206746	633	biglycan (BGN), mRNA.	1.563	3.437	1.625	1.812	0	0	0
809	PLOD2	ILMN_1771599	5352	procollagen-lysine, 2-oxoglutarate 5-dioxygenase 2 (PLOD2), transcript variant 2, mRNA.	-1.564	-3.437	-1.685	1.751	0	0	0
810	RBP7	ILMN_1716465	116362	retinol binding protein 7, cellular (RBP7), mRNA.	-1.604	-3.437	-1.685	1.752	0	0	0
811	KMO	ILMN_1730917	8564	kynurenine 3-monooxygenase (kynurenine 3-hydroxylase) (KMO), mRNA.	1.133	3.434	1.624	1.81	0.726	0.09	0.069
812	PJA1	ILMN_1734810	64219	praja 1 (PJA1), transcript variant 1, mRNA.	-1.17	-3.432	-1.684	1.749	0.726	0.089	0.069
813	ATP5A1	ILMN_2341363	498	ATP synthase, H+ transporting, mitochondrial F1 complex, alpha subunit 1, cardiac muscle (ATP5A1), nuclear gene encoding mitochondrial protein, transcript variant 2, mRNA.	-1.237	-3.431	-1.683	1.748	0.726	0.089	0.069
814	MGLL	ILMN_1738589	11343	monoglyceride lipase (MGLL), transcript variant 1, mRNA.	-1.455	-3.431	-1.682	1.748	0.726	0.089	0.069
815	MRPS27	ILMN_2138435	23107	mitochondrial ribosomal protein S27 (MRPS27), nuclear gene encoding mitochondrial protein, mRNA.	-1.174	-3.43	-1.681	1.748	0.726	0.089	0.069
816	GBAS	ILMN_1778611	2631	glioblastoma amplified sequence (GBAS), mRNA.	-1.258	-3.429	-1.68	1.749	0.726	0.089	0.069
817	F8A1	ILMN_1790249	8263	coagulation factor VIII-associated (intronic transcript) 1 (F8A1), mRNA.	-1.245	-3.429	-1.679	1.749	0.726	0.089	0.069
818	TSC22D3	ILMN_2376403	1831	TSC22 domain family, member 3 (TSC22D3), transcript variant 2, mRNA.	-1.47	-3.428	-1.679	1.75	0.726	0.089	0.069
819	BCAP29	ILMN_2342084	55973	B-cell receptor-associated protein 29 (BCAP29), transcript variant 2, mRNA.	-1.292	-3.428	-1.678	1.751	0.726	0.089	0.069
820	TST	ILMN_1691572	7263	thiosulfate sulfurtransferase (rhodanese) (TST), nuclear gene encoding mitochondrial protein, mRNA.	-1.378	-3.428	-1.677	1.751	0.726	0.089	0.069
821	MTX1	ILMN_1719403	4580	metaxin 1 (MTX1), transcript variant 1, mRNA.	-1.201	-3.427	-1.676	1.751	0.726	0.088	0.069
822	GTDC1	ILMN_1762741	79712	glycosyltransferase-like domain containing 1 (GTDC1), transcript variant 1, mRNA.	-1.165	-3.425	-1.675	1.75	0.726	0.088	0.069
823	SFRS2	ILMN_1696407	6427	splicing factor, arginine/serine-rich 2 (SFRS2), mRNA.	1.243	3.424	1.623	1.801	0.726	0.088	0.069
824	BNIP1	ILMN_2318733	662	BCL2/adenovirus E1B 19kDa interacting protein 1 (BNIP1), transcript variant BNIP1-b, mRNA.	-1.178	-3.424	-1.674	1.749	0.726	0.088	0.069
825	NCF1C	ILMN_2112988		neutrophil cytosolic factor 1C pseudogene (NCF1C) on chromosome 7.	1.271	3.424	1.622	1.801	0.726	0.088	0.069
826	CD151	ILMN_1661589	977	CD151 molecule (Raph blood group) (CD151), transcript variant 4, mRNA.	-1.498	-3.423	-1.674	1.749	0.726	0.088	0.069
827	GPR109A	ILMN_1750497	338442	G protein-coupled receptor 109A (GPR109A), mRNA.	-1.313	-3.421	-1.673	1.749	0.726	0.088	0.069
828	TNFAIP2	ILMN_1727689	7127	tumor necrosis factor, alpha-induced protein 2 (TNFAIP2), mRNA.	1.305	3.421	1.622	1.799	0.726	0.088	0.069
829	MAF1	ILMN_1713985	84232	MAF1 homolog (S. cerevisiae) (MAF1), mRNA.	-1.178	-3.42	-1.672	1.748	0.726	0.088	0.069
830	ATP1B1	ILMN_1730291	481	ATPase, Na+/K+ transporting, beta 1 polypeptide (ATP1B1), transcript variant 1, mRNA.	1.756	3.419	1.621	1.798	0.726	0.087	0.069
831	LTB4DH	ILMN_2225537	22949	leukotriene B4 12-hydroxydehydrogenase (LTB4DH), mRNA.	-1.456	-3.418	-1.671	1.747	0.726	0.087	0.069
832	RIPK2	ILMN_1758939	8767	receptor-interacting serine-threonine kinase 2 (RIPK2), mRNA.	1.211	3.417	1.62	1.797	0.726	0.087	0.069
833	POP5	ILMN_1687864	51367	processing of precursor 5, ribonuclease P/MRP subunit (S. cerevisiae) (POP5), transcript variant 3, mRNA.	-1.268	-3.417	-1.67	1.747	0.726	0.087	0.069
834	NLRP3	ILMN_1712026	114548	NLR family, pyrin domain containing 3 (NLRP3), transcript variant 3, mRNA.	1.303	3.416	1.619	1.797	0.726	0.087	0.069
835	OSR2	ILMN_1737715	116039	PREDICTED: odd-skipped related 2 (Drosophila) (OSR2), mRNA.	1.284	3.415	1.619	1.797	0.726	0.087	0.069
836	TTYH3	ILMN_1692731	80727	tweety homolog 3 (Drosophila) (TTYH3), mRNA.	1.505	3.415	1.618	1.797	0.726	0.087	0.069
837	SAMD3	ILMN_2258816	154075	sterile alpha motif domain containing 3 (SAMD3), transcript variant 1, mRNA.	1.148	3.413	1.617	1.796	0.726	0.087	0.069
838	MLYCD	ILMN_1651336	23417	malonyl-CoA decarboxylase (MLYCD), nuclear gene encoding mitochondrial protein, mRNA.	-1.199	-3.413	-1.669	1.743	0.726	0.087	0.069
839	CCT7	ILMN_2341793	10574	chaperonin containing TCP1, subunit 7 (eta) (CCT7), transcript variant 2, mRNA.	-1.18	-3.412	-1.669	1.743	0.726	0.087	0.069
840	PARP3	ILMN_2397954	10039	poly (ADP-ribose) polymerase family, member 3 (PARP3), transcript variant 2, mRNA.	-1.241	-3.41	-1.668	1.743	0.726	0.086	0.069
841	NDUFB2	ILMN_2117330	4708	NADH dehydrogenase (ubiquinone) 1 beta subcomplex, 2, 8kDa (NDUFB2), nuclear gene encoding mitochondrial protein, mRNA.	-1.228	-3.41	-1.667	1.743	0.726	0.086	0.069
842	SRGAP3	ILMN_2400644	9901	SLIT-ROBO Rho GTPase activating protein 3 (SRGAP3), transcript variant 2, mRNA.	1.204	3.408	1.616	1.792	0.726	0.086	0.069
843	TNFAIP8	ILMN_2414325	25816	tumor necrosis factor, alpha-induced protein 8 (TNFAIP8), transcript variant 2, mRNA.	-1.377	-3.408	-1.666	1.742	0.726	0.086	0.069
844	RAB31	ILMN_1660691	11031	RAB31, member RAS oncogene family (RAB31), mRNA.	1.374	3.407	1.616	1.791	0.726	0.086	0.069
845	OGDH	ILMN_1733869	4967	oxoglutarate (alpha-ketoglutarate) dehydrogenase (lipoamide) (OGDH), nuclear gene encoding mitochondrial protein, transcript variant 1, mRNA.	-1.247	-3.406	-1.665	1.74	0.726	0.086	0.069
846	PSD4	ILMN_2154115	23550	pleckstrin and Sec7 domain containing 4 (PSD4), mRNA.	1.183	3.405	1.615	1.79	0.726	0.086	0.069
847	AKAP8	ILMN_1741572	10270	A kinase (PRKA) anchor protein 8 (AKAP8), mRNA.	1.201	3.405	1.614	1.791	0.726	0.086	0.069
848	NNT	ILMN_1806634	23530	nicotinamide nucleotide transhydrogenase (NNT), nuclear gene encoding mitochondrial protein, transcript variant 1, mRNA.	-1.376	-3.404	-1.665	1.74	0.726	0.086	0.069
849	DPEP2	ILMN_1689160	64174	dipeptidase 2 (DPEP2), mRNA.	1.436	3.404	1.614	1.791	0.726	0.086	0.069
850	SIPA1	ILMN_1682930	6494	signal-induced proliferation-associated gene 1 (SIPA1), transcript variant 2, mRNA.	1.262	3.404	1.613	1.791	0.726	0.085	0.069
851	PPP2R4	ILMN_1729123	5524	protein phosphatase 2A activator, regulatory subunit 4 (PPP2R4), transcript variant 3, mRNA.	1.182	3.404	1.612	1.791	0.726	0.085	0.069
852	ETFB	ILMN_2300970	2109	electron-transfer-flavoprotein, beta polypeptide (ETFB), transcript variant 2, mRNA.	-1.334	-3.401	-1.664	1.737	0.726	0.085	0.069
853	MLLT11	ILMN_1759097	10962	myeloid/lymphoid or mixed-lineage leukemia (trithorax homolog, Drosophila); translocated to, 11 (MLLT11), mRNA.	1.238	3.4	1.611	1.788	0.726	0.085	0.069
854	KYNU	ILMN_1737514	8942	kynureninase (L-kynurenine hydrolase) (KYNU), transcript variant 2, mRNA.	1.357	3.399	1.611	1.789	0.726	0.085	0.069
855	SDCCAG1	ILMN_1772489	9147	serologically defined colon cancer antigen 1 (SDCCAG1), mRNA.	-1.173	-3.399	-1.663	1.736	0.726	0.085	0.069
856	MFSD1	ILMN_1789751	64747	major facilitator superfamily domain containing 1 (MFSD1), mRNA.	1.351	3.399	1.61	1.789	0.726	0.085	0.069
857	JARID1B	ILMN_1755727	10765	jumonji, AT rich interactive domain 1B (JARID1B), mRNA.	1.207	3.397	1.609	1.788	0.726	0.085	0.069
858	IFITM1	ILMN_1801246	8519	interferon induced transmembrane protein 1 (9-27) (IFITM1), mRNA.	1.368	3.394	1.608	1.786	0.726	0.085	0.069
859	ITPK1	ILMN_1715674	3705	inositol 1,3,4-triphosphate 5/6 kinase (ITPK1), mRNA.	-1.435	-3.393	-1.662	1.731	0.726	0.085	0.069
860	C21orf33	ILMN_1737588	8209	chromosome 21 open reading frame 33 (C21orf33), nuclear gene encoding mitochondrial protein, transcript variant 2, mRNA.	-1.276	-3.393	-1.661	1.732	0.726	0.084	0.069
861	RASD1	ILMN_1740426	51655	RAS, dexamethasone-induced 1 (RASD1), mRNA.	-1.537	-3.391	-1.661	1.731	0.726	0.084	0.069
862	MS4A6A	ILMN_1797731	64231	membrane-spanning 4-domains, subfamily A, member 6A (MS4A6A), transcript variant 2, mRNA.	1.769	3.389	1.608	1.782	0.726	0.084	0.069
863	RAD23A	ILMN_1751571	5886	RAD23 homolog A (S. cerevisiae) (RAD23A), mRNA.	-1.249	-3.389	-1.66	1.729	0.726	0.084	0.069
864	PERLD1	ILMN_1805636	93210	per1-like domain containing 1 (PERLD1), mRNA.	1.185	3.389	1.607	1.782	0.726	0.084	0.069
865	FBLN1	ILMN_1672536	2192	fibulin 1 (FBLN1), transcript variant D, mRNA.	1.38	3.388	1.606	1.782	0.726	0.084	0.069
866	PTGER3	ILMN_1743361	5733	prostaglandin E receptor 3 (subtype EP3) (PTGER3), transcript variant 8, mRNA.	-1.337	-3.386	-1.659	1.727	0.726	0.084	0.069
867	TLN2	ILMN_1700042	83660	talin 2 (TLN2), mRNA.	-1.378	-3.385	-1.658	1.727	0.726	0.084	0.069
868	ENPP1	ILMN_1700888	5167	ectonucleotide pyrophosphatase/phosphodiesterase 1 (ENPP1), mRNA.	-1.265	-3.384	-1.657	1.727	0.726	0.084	0.069
869	HLA-E	ILMN_1765258	3133	major histocompatibility complex, class I, E (HLA-E), mRNA.	1.335	3.384	1.606	1.778	0.726	0.084	0.069
870	BTBD6	ILMN_1744725	90135	BTB (POZ) domain containing 6 (BTBD6), mRNA.	-1.343	-3.382	-1.657	1.726	0.726	0.083	0.069
871	FPR3	ILMN_2203271	2359	formyl peptide receptor 3 (FPR3), mRNA.	1.703	3.382	1.605	1.777	0.726	0.083	0.069
872	LONRF1	ILMN_1705953	91694	LON peptidase N-terminal domain and ring finger 1 (LONRF1), mRNA.	-1.356	-3.381	-1.656	1.725	0.726	0.083	0.069
873	ZWILCH	ILMN_2374633		Zwilch, kinetochore associated, homolog (Drosophila) (ZWILCH), transcript variant 2, transcribed RNA.	1.215	3.378	1.604	1.774	0.726	0.083	0.069
874	CRELD1	ILMN_1739558	78987	cysteine-rich with EGF-like domains 1 (CRELD1), transcript variant 1, mRNA.	-1.357	-3.377	-1.655	1.722	0.726	0.083	0.069
875	MRPL53	ILMN_1813682	116540	mitochondrial ribosomal protein L53 (MRPL53), nuclear gene encoding mitochondrial protein, mRNA.	-1.272	-3.377	-1.654	1.723	0.726	0.083	0.069
876	TBXAS1	ILMN_2282641	6916	thromboxane A synthase 1 (platelet, cytochrome P450, family 5, subfamily A) (TBXAS1), transcript variant TXS-I, mRNA.	1.471	3.376	1.603	1.773	0.726	0.083	0.069
877	CRABP2	ILMN_1690170	1382	cellular retinoic acid binding protein 2 (CRABP2), mRNA.	1.584	3.376	1.603	1.773	0.726	0.083	0.069
878	CDKN1C	ILMN_1718565	1028	cyclin-dependent kinase inhibitor 1C (p57, Kip2) (CDKN1C), mRNA.	-1.446	-3.376	-1.653	1.722	0.726	0.083	0.069
879	SDHA	ILMN_2051232	6389	succinate dehydrogenase complex, subunit A, flavoprotein (Fp) (SDHA), nuclear gene encoding mitochondrial protein, mRNA.	-1.241	-3.376	-1.653	1.723	0.726	0.083	0.069
880	EGFR	ILMN_1696521	1956	epidermal growth factor receptor (erythroblastic leukemia viral (v-erb-b) oncogene homolog, avian) (EGFR), transcript variant 2, mRNA.	-1.199	-3.375	-1.652	1.723	0.726	0.083	0.069
881	NDUFA3	ILMN_1784641	4696	NADH dehydrogenase (ubiquinone) 1 alpha subcomplex, 3, 9kDa (NDUFA3), mRNA.	-1.237	-3.374	-1.651	1.723	0.726	0.082	0.069
882	ATP5B	ILMN_1772132	506	ATP synthase, H+ transporting, mitochondrial F1 complex, beta polypeptide (ATP5B), nuclear gene encoding mitochondrial protein, mRNA.	-1.262	-3.373	-1.65	1.723	0.726	0.082	0.069
883	OBFC2A	ILMN_1785852	64859	oligonucleotide/oligosaccharide-binding fold containing 2A (OBFC2A), mRNA.	1.621	3.373	1.602	1.771	0.726	0.082	0.069
884	IL2RB	ILMN_1684349	3560	interleukin 2 receptor, beta (IL2RB), mRNA.	1.297	3.372	1.601	1.771	0.726	0.082	0.069
885	P15RS	ILMN_2209180	55197	hypothetical protein FLJ10656 (P15RS), mRNA.	-1.221	-3.37	-1.649	1.721	0.726	0.082	0.069
886	JARID2	ILMN_1764177	3720	jumonji, AT rich interactive domain 2 (JARID2), mRNA.	1.181	3.367	1.601	1.766	0.726	0.082	0.069
887	HLA-F	ILMN_2186806	3134	major histocompatibility complex, class I, F (HLA-F), mRNA.	1.493	3.366	1.6	1.766	0.726	0.082	0.069
888	TTLL7	ILMN_1702821	79739	tubulin tyrosine ligase-like family, member 7 (TTLL7), mRNA.	-1.219	-3.363	-1.649	1.715	0.726	0.082	0.069
889	CSNK2A2	ILMN_1723843	1459	casein kinase 2, alpha prime polypeptide (CSNK2A2), mRNA.	-1.27	-3.363	-1.648	1.715	0.726	0.082	0.069
890	GPC6	ILMN_1805216	10082	glypican 6 (GPC6), mRNA.	-1.256	-3.362	-1.647	1.715	0.726	0.082	0.069
891	C1QB	ILMN_1796409	713	complement component 1, q subcomponent, B chain (C1QB), mRNA.	1.665	3.361	1.599	1.762	0.726	0.082	0.069
892	CHCHD4	ILMN_1813938	131474	coiled-coil-helix-coiled-coil-helix domain containing 4 (CHCHD4), nuclear gene encoding mitochondrial protein, transcript variant 2, mRNA.	-1.251	-3.36	-1.646	1.714	0.726	0.081	0.069
893	YPEL4	ILMN_1726624	219539	yippee-like 4 (Drosophila) (YPEL4), mRNA.	1.175	3.36	1.599	1.761	0.726	0.081	0.069
894	MMP23B	ILMN_2193325	8510	matrix metallopeptidase 23B (MMP23B), mRNA.	1.562	3.359	1.598	1.762	0.726	0.081	0.069
895	NDUFB3	ILMN_2119945	4709	NADH dehydrogenase (ubiquinone) 1 beta subcomplex, 3, 12kDa (NDUFB3), mRNA.	-1.247	-3.357	-1.646	1.711	0.726	0.081	0.069
896	HCST	ILMN_2396991	10870	hematopoietic cell signal transducer (HCST), transcript variant 1, mRNA.	1.39	3.356	1.597	1.758	0.726	0.081	0.069
897	SPTBN1	ILMN_1661335	6711	spectrin, beta, non-erythrocytic 1 (SPTBN1), transcript variant 1, mRNA.	-1.434	-3.355	-1.645	1.71	0.726	0.081	0.069
898	RGS10	ILMN_1811890	6001	regulator of G-protein signaling 10 (RGS10), transcript variant 2, mRNA.	1.312	3.354	1.596	1.757	0.726	0.081	0.069
899	FAM14A	ILMN_1740319	83982	family with sequence similarity 14, member A (FAM14A), mRNA.	1.469	3.353	1.596	1.757	0.726	0.081	0.069
900	DNMT1	ILMN_1760201	1786	DNA (cytosine-5-)-methyltransferase 1 (DNMT1), mRNA.	1.275	3.353	1.595	1.758	0.726	0.081	0.069
901	PTPRF	ILMN_2380163	5792	protein tyrosine phosphatase, receptor type, F (PTPRF), transcript variant 1, mRNA.	-1.351	-3.352	-1.644	1.708	0.726	0.081	0.069
902	PDCD2L	ILMN_1706149	84306	programmed cell death 2-like (PDCD2L), mRNA.	-1.164	-3.351	-1.643	1.707	0.726	0.081	0.069
903	EGR2	ILMN_1743199	1959	early growth response 2 (Krox-20 homolog, Drosophila) (EGR2), mRNA.	1.678	3.35	1.594	1.756	0.726	0.08	0.069
904	ADIPOQ	ILMN_1775045	9370	adiponectin, C1Q and collagen domain containing (ADIPOQ), mRNA.	-1.634	-3.35	-1.643	1.707	0.726	0.08	0.069
905	WNK1	ILMN_1753165	65125	WNK lysine deficient protein kinase 1 (WNK1), mRNA.	-1.212	-3.35	-1.642	1.708	0.726	0.08	0.069
906	STAMBP	ILMN_1739253	10617	STAM binding protein (STAMBP), transcript variant 1, mRNA.	-1.191	-3.35	-1.641	1.709	0.726	0.08	0.069
907	PPIE	ILMN_2348503	10450	peptidylprolyl isomerase E (cyclophilin E) (PPIE), transcript variant 1, mRNA.	-1.192	-3.349	-1.64	1.709	0.726	0.08	0.069
908	IFI44	ILMN_1760062	10561	interferon-induced protein 44 (IFI44), mRNA.	1.364	3.347	1.594	1.753	0.726	0.08	0.069
909	C9orf58	ILMN_2323508	83543	chromosome 9 open reading frame 58 (C9orf58), transcript variant 2, mRNA.	-1.312	-3.345	-1.639	1.706	0.726	0.08	0.069
910	ST3GAL5	ILMN_2388701	8869	ST3 beta-galactoside alpha-2,3-sialyltransferase 5 (ST3GAL5), transcript variant 2, mRNA.	1.264	3.343	1.593	1.75	0.726	0.08	0.069
911	RBPMS	ILMN_2323087	11030	RNA binding protein with multiple splicing (RBPMS), transcript variant 3, mRNA.	-1.324	-3.343	-1.639	1.704	0.726	0.08	0.069
912	MS4A4A	ILMN_2370336	51338	membrane-spanning 4-domains, subfamily A, member 4 (MS4A4A), transcript variant 2, mRNA.	1.602	3.342	1.592	1.75	0.726	0.08	0.069
913	ACVR1C	ILMN_1689217	130399	activin A receptor, type IC (ACVR1C), mRNA.	-1.457	-3.342	-1.638	1.704	0.726	0.08	0.069
914	HLA-DMA	ILMN_1695311	3108	major histocompatibility complex, class II, DM alpha (HLA-DMA), mRNA.	1.429	3.341	1.592	1.749	0.726	0.079	0.069
915	DHDH	ILMN_1689200	27294	dihydrodiol dehydrogenase (dimeric) (DHDH), mRNA.	1.2	3.341	1.591	1.75	0.726	0.079	0.069
916	MGST1	ILMN_1781952	4257	microsomal glutathione S-transferase 1 (MGST1), transcript variant 1b, mRNA.	-1.528	-3.337	-1.637	1.7	0.726	0.079	0.069
917	HLA-DRB3	ILMN_1717261	3125	major histocompatibility complex, class II, DR beta 3 (HLA-DRB3), mRNA.	1.565	3.336	1.59	1.746	0.726	0.079	0.069
918	FNBP1L	ILMN_1809895	54874	formin binding protein 1-like (FNBP1L), transcript variant 1, mRNA.	-1.108	-3.336	-1.636	1.7	0.726	0.079	0.069
919	MYOT	ILMN_1656395	9499	myotilin (MYOT), mRNA.	-1.251	-3.334	-1.636	1.699	0.726	0.079	0.069
920	SLC39A1	ILMN_2116714	27173	solute carrier family 39 (zinc transporter), member 1 (SLC39A1), mRNA.	1.166	3.332	1.59	1.742	0.726	0.079	0.069
921	FCGRT	ILMN_1705302	2217	Fc fragment of IgG, receptor, transporter, alpha (FCGRT), mRNA.	1.358	3.331	1.589	1.742	0.726	0.079	0.069
922	LYZ	ILMN_2162972	4069	lysozyme (renal amyloidosis) (LYZ), mRNA.	1.713	3.331	1.588	1.743	0.726	0.079	0.069
923	DNAH17	ILMN_1746929	8632	dynein, axonemal, heavy polypeptide 17 (DNAH17), mRNA.	-1.246	-3.33	-1.635	1.695	0.726	0.079	0.069
924	FLJ22662	ILMN_1707286	79887	hypothetical protein FLJ22662 (FLJ22662), mRNA.	1.372	3.329	1.588	1.742	0.726	0.079	0.069
925	DNAJB6	ILMN_1793770	10049	DnaJ (Hsp40) homolog, subfamily B, member 6 (DNAJB6), transcript variant 1, mRNA.	-1.282	-3.329	-1.634	1.695	0.726	0.079	0.069
926	ZBTB16	ILMN_2402817	7704	zinc finger and BTB domain containing 16 (ZBTB16), transcript variant 2, mRNA.	-1.75	-3.329	-1.633	1.695	0.726	0.078	0.069
927	PFTK1	ILMN_2171295	5218	PFTAIRE protein kinase 1 (PFTK1), mRNA.	1.192	3.328	1.587	1.741	0.726	0.078	0.069
928	GATC	ILMN_1809034	283459	glutamyl-tRNA(Gln) amidotransferase, subunit C homolog (bacterial) (GATC), mRNA.	-1.163	-3.327	-1.633	1.694	0.726	0.078	0.069
929	FRMD1	ILMN_1742390	79981	FERM domain containing 1 (FRMD1), mRNA.	-1.151	-3.327	-1.632	1.695	0.726	0.078	0.069
930	GCSH	ILMN_2090782	2653	glycine cleavage system protein H (aminomethyl carrier) (GCSH), mRNA.	-1.306	-3.325	-1.631	1.694	0.726	0.078	0.069
931	PFKFB4	ILMN_1653292	5210	6-phosphofructo-2-kinase/fructose-2,6-biphosphatase 4 (PFKFB4), mRNA.	1.259	3.325	1.586	1.738	0.726	0.078	0.069
932	SORBS1	ILMN_2326262	10580	sorbin and SH3 domain containing 1 (SORBS1), transcript variant 2, mRNA.	-1.56	-3.323	-1.63	1.692	0.726	0.078	0.069
933	TRO	ILMN_2295518	7216	trophinin (TRO), transcript variant 6, mRNA.	1.204	3.322	1.586	1.737	0.726	0.078	0.069
934	NEDD4L	ILMN_1733627	23327	neural precursor cell expressed, developmentally down-regulated 4-like (NEDD4L), mRNA.	-1.326	-3.32	-1.63	1.69	0.726	0.078	0.069
935	CKLF	ILMN_1712389	51192	chemokine-like factor (CKLF), transcript variant 5, mRNA.	1.219	3.318	1.585	1.733	0.726	0.078	0.069
936	CR1	ILMN_1742601	1378	complement component (3b/4b) receptor 1 (Knops blood group) (CR1), transcript variant S, mRNA.	1.165	3.316	1.584	1.732	0.726	0.078	0.069
937	PARK2	ILMN_1714511	5071	Parkinson disease (autosomal recessive, juvenile) 2, parkin (PARK2), transcript variant 1, mRNA.	-1.12	-3.316	-1.629	1.687	0.726	0.077	0.069
938	FAM3C	ILMN_2368773	10447	family with sequence similarity 3, member C (FAM3C), transcript variant 2, mRNA.	1.205	3.314	1.583	1.731	0.726	0.077	0.069
939	SCMH1	ILMN_1653861	22955	sex comb on midleg homolog 1 (Drosophila) (SCMH1), transcript variant 1, mRNA.	-1.23	-3.314	-1.628	1.686	0.726	0.077	0.069
940	HAVCR2	ILMN_1693826	84868	hepatitis A virus cellular receptor 2 (HAVCR2), mRNA.	1.821	3.313	1.583	1.73	0.726	0.077	0.069
941	COLEC12	ILMN_1689088	81035	collectin sub-family member 12 (COLEC12), mRNA.	1.558	3.313	1.582	1.731	0.726	0.077	0.069
942	LDOC1	ILMN_1788250	23641	leucine zipper, down-regulated in cancer 1 (LDOC1), mRNA.	-1.262	-3.313	-1.627	1.685	0.726	0.077	0.069
943	TK2	ILMN_1766814	7084	thymidine kinase 2, mitochondrial (TK2), nuclear gene encoding mitochondrial protein, mRNA.	-1.232	-3.312	-1.627	1.686	0.726	0.077	0.069
944	MRPS33	ILMN_1741264	51650	mitochondrial ribosomal protein S33 (MRPS33), nuclear gene encoding mitochondrial protein, transcript variant 1, mRNA.	-1.247	-3.312	-1.626	1.686	0.726	0.077	0.069
945	LOC91561	ILMN_2133360	91561	hCG1992539 (LOC91561), mRNA.	1.174	3.312	1.582	1.73	0.726	0.077	0.069
946	COX5B	ILMN_1663512	1329	cytochrome c oxidase subunit Vb (COX5B), mRNA.	-1.232	-3.312	-1.625	1.686	0.726	0.077	0.069
947	POLR2I	ILMN_1720542	5438	polymerase (RNA) II (DNA directed) polypeptide I, 14.5kDa (POLR2I), mRNA.	-1.235	-3.311	-1.625	1.686	0.726	0.077	0.069
948	NNT	ILMN_2336647	23530	nicotinamide nucleotide transhydrogenase (NNT), nuclear gene encoding mitochondrial protein, transcript variant 1, mRNA.	-1.284	-3.31	-1.624	1.687	0.726	0.077	0.069
949	MRPL55	ILMN_2348090	128308	mitochondrial ribosomal protein L55 (MRPL55), nuclear gene encoding mitochondrial protein, transcript variant 5, mRNA.	-1.187	-3.31	-1.623	1.687	0.726	0.077	0.069
950	SS18L2	ILMN_1796407	51188	synovial sarcoma translocation gene on chromosome 18-like 2 (SS18L2), mRNA.	1.159	3.308	1.581	1.727	0.726	0.076	0.069
951	KLF2	ILMN_1735930	10365	Kruppel-like factor 2 (lung) (KLF2), mRNA.	-1.502	-3.307	-1.622	1.685	0.726	0.076	0.069
952	FAM107B	ILMN_1758672	83641	family with sequence similarity 107, member B (FAM107B), mRNA.	-1.396	-3.307	-1.622	1.686	0.726	0.076	0.069
953	MRPL27	ILMN_1811327	51264	mitochondrial ribosomal protein L27 (MRPL27), nuclear gene encoding mitochondrial protein, transcript variant 2, mRNA.	-1.197	-3.306	-1.621	1.685	0.726	0.076	0.069
954	UCRC	ILMN_2366714	29796	ubiquinol-cytochrome c reductase complex (7.2 kD) (UCRC), transcript variant 1, mRNA.	-1.215	-3.305	-1.62	1.685	0.726	0.076	0.069
955	RASSF2	ILMN_2352303	9770	Ras association (RalGDS/AF-6) domain family member 2 (RASSF2), transcript variant 2, mRNA.	1.353	3.303	1.58	1.723	0.726	0.076	0.069
956	ABHD5	ILMN_1655702	51099	abhydrolase domain containing 5 (ABHD5), mRNA.	-1.499	-3.302	-1.619	1.683	0.726	0.076	0.069
957	SEMA4D	ILMN_1687533	10507	sema domain, immunoglobulin domain (Ig), transmembrane domain (TM) and short cytoplasmic domain, (semaphorin) 4D (SEMA4D), mRNA.	1.333	3.302	1.58	1.722	0.726	0.076	0.069
958	CLECL1	ILMN_1782729	160365	C-type lectin-like 1 (CLECL1), mRNA.	1.317	3.299	1.579	1.72	0.726	0.076	0.069
959	SYN2	ILMN_1757081	6854	synapsin II (SYN2), transcript variant IIb, mRNA.	-1.179	-3.299	-1.619	1.68	0.726	0.076	0.069
960	ACAD11	ILMN_1761058	84129	acyl-Coenzyme A dehydrogenase family, member 11 (ACAD11), mRNA.	-1.299	-3.296	-1.618	1.678	0.726	0.076	0.069
961	ABCC5	ILMN_1706531	10057	ATP-binding cassette, sub-family C (CFTR/MRP), member 5 (ABCC5), transcript variant 1, mRNA.	1.362	3.295	1.578	1.717	0.726	0.076	0.069
962	DHRS4L2	ILMN_1761450	317749	dehydrogenase/reductase (SDR family) member 4 like 2 (DHRS4L2), mRNA.	-1.228	-3.295	-1.617	1.678	0.726	0.075	0.069
963	PMM1	ILMN_1780236	5372	phosphomannomutase 1 (PMM1), mRNA.	-1.495	-3.294	-1.617	1.678	0.726	0.075	0.069
964	MORC4	ILMN_1795463	79710	MORC family CW-type zinc finger 4 (MORC4), mRNA.	-1.161	-3.294	-1.616	1.678	0.726	0.075	0.069
965	ZYX	ILMN_1701875	7791	zyxin (ZYX), transcript variant 1, mRNA.	1.42	3.292	1.577	1.715	0.726	0.075	0.069
966	FASN	ILMN_1784871	2194	fatty acid synthase (FASN), mRNA.	-1.824	-3.291	-1.615	1.676	0.726	0.075	0.069
967	LTV1	ILMN_1805658	84946	LTV1 homolog (S. cerevisiae) (LTV1), mRNA.	1.162	3.291	1.577	1.714	0.726	0.075	0.069
968	MGC39900	ILMN_1731640	286527	hypothetical protein MGC39900 (MGC39900), mRNA.	1.164	3.291	1.576	1.715	0.726	0.075	0.069
969	P2RX4	ILMN_1813846	5025	purinergic receptor P2X, ligand-gated ion channel, 4 (P2RX4), mRNA.	1.336	3.29	1.575	1.715	0.726	0.075	0.069
970	ENO2	ILMN_1765796	2026	enolase 2 (gamma, neuronal) (ENO2), mRNA.	1.163	3.29	1.575	1.715	0.726	0.075	0.069
971	SAMSN1	ILMN_2171289	64092	SAM domain, SH3 domain and nuclear localization signals 1 (SAMSN1), mRNA.	1.155	3.289	1.574	1.714	0.726	0.075	0.069
972	MDH2	ILMN_2079004	4191	malate dehydrogenase 2, NAD (mitochondrial) (MDH2), nuclear gene encoding mitochondrial protein, mRNA.	-1.229	-3.288	-1.615	1.674	0.726	0.075	0.069
973	RPS6KA1	ILMN_1715173	6195	ribosomal protein S6 kinase, 90kDa, polypeptide 1 (RPS6KA1), transcript variant 1, mRNA.	1.346	3.288	1.574	1.715	0.726	0.075	0.069
974	NDUFA4	ILMN_1751258	4697	NADH dehydrogenase (ubiquinone) 1 alpha subcomplex, 4, 9kDa (NDUFA4), nuclear gene encoding mitochondrial protein, mRNA.	-1.233	-3.288	-1.614	1.674	0.726	0.075	0.069
975	HCFC2	ILMN_1674297	29915	host cell factor C2 (HCFC2), mRNA.	-1.147	-3.288	-1.613	1.675	0.726	0.074	0.069
976	SPR	ILMN_1705849	6697	sepiapterin reductase (7,8-dihydrobiopterin:NADP+ oxidoreductase) (SPR), mRNA.	-1.27	-3.287	-1.612	1.675	0.726	0.074	0.069
977	INPP5A	ILMN_1664608	3632	PREDICTED: inositol polyphosphate-5-phosphatase, 40kDa (INPP5A), mRNA.	-1.263	-3.286	-1.612	1.674	0.726	0.074	0.069
978	LOC652968	ILMN_2098418	652968	hypothetical protein LOC652968 (LOC652968), mRNA.	-1.231	-3.285	-1.611	1.674	0.726	0.074	0.069
979	OAF	ILMN_1668345	220323	OAF homolog (Drosophila) (OAF), mRNA.	1.388	3.284	1.573	1.711	0.726	0.074	0.069
980	IFI30	ILMN_1807277	10437	interferon, gamma-inducible protein 30 (IFI30), mRNA.	1.918	3.282	1.572	1.71	0.726	0.074	0.069
981	NDUFA7	ILMN_1675239	4701	NADH dehydrogenase (ubiquinone) 1 alpha subcomplex, 7, 14.5kDa (NDUFA7), mRNA.	-1.277	-3.282	-1.61	1.672	0.726	0.074	0.069
982	NOL3	ILMN_2059797	8996	nucleolar protein 3 (apoptosis repressor with CARD domain) (NOL3), mRNA.	-1.205	-3.282	-1.61	1.672	0.726	0.074	0.069
983	ARHGAP9	ILMN_2382657	64333	Rho GTPase activating protein 9 (ARHGAP9), transcript variant 3, mRNA.	1.22	3.28	1.572	1.708	0.726	0.074	0.069
984	LGMN	ILMN_1698019	5641	legumain (LGMN), transcript variant 2, mRNA.	1.598	3.279	1.571	1.708	0.726	0.074	0.069
985	PTPRD	ILMN_2315789	5789	protein tyrosine phosphatase, receptor type, D (PTPRD), transcript variant 2, mRNA.	1.255	3.278	1.57	1.708	0.726	0.074	0.069
986	SFRS6	ILMN_1697469	6431	splicing factor, arginine/serine-rich 6 (SFRS6), mRNA.	1.276	3.277	1.57	1.708	0.726	0.074	0.069
987	PTPRE	ILMN_2383611	5791	protein tyrosine phosphatase, receptor type, E (PTPRE), transcript variant 2, mRNA.	1.48	3.276	1.569	1.707	0.726	0.074	0.069
988	PTPRC	ILMN_1653652	5788	protein tyrosine phosphatase, receptor type, C (PTPRC), transcript variant 4, mRNA.	1.206	3.276	1.568	1.707	0.726	0.073	0.069
989	RGS20	ILMN_1738558	8601	regulator of G-protein signaling 20 (RGS20), transcript variant 1, mRNA.	1.17	3.276	1.568	1.708	0.726	0.073	0.069
990	PPP1R1B	ILMN_1759012	84152	protein phosphatase 1, regulatory (inhibitor) subunit 1B (dopamine and cAMP regulated phosphoprotein, DARPP-32) (PPP1R1B), transcript variant 2, mRNA.	-1.158	-3.275	-1.609	1.667	0.726	0.073	0.069
991	CMTM3	ILMN_1705442	123920	CKLF-like MARVEL transmembrane domain containing 3 (CMTM3), transcript variant 1, mRNA.	1.345	3.275	1.567	1.708	0.726	0.073	0.069
992	RAP2A	ILMN_1677404	5911	RAP2A, member of RAS oncogene family (RAP2A), mRNA.	1.246	3.274	1.566	1.708	0.726	0.073	0.069
993	GPX4	ILMN_2378952	2879	glutathione peroxidase 4 (phospholipid hydroperoxidase) (GPX4), transcript variant 2, mRNA.	-1.27	-3.274	-1.608	1.666	0.726	0.073	0.069
994	MRPL36	ILMN_1800197	64979	mitochondrial ribosomal protein L36 (MRPL36), nuclear gene encoding mitochondrial protein, mRNA.	-1.21	-3.274	-1.607	1.666	0.726	0.073	0.069
995	PCOLCE2	ILMN_1746888	26577	procollagen C-endopeptidase enhancer 2 (PCOLCE2), mRNA.	-1.446	-3.273	-1.607	1.666	0.726	0.073	0.069
996	FAM129B	ILMN_2408576	64855	family with sequence similarity 129, member B (FAM129B), transcript variant 2, mRNA.	1.171	3.273	1.566	1.707	0.726	0.073	0.069
997	SORBS1	ILMN_1663446	10580	sorbin and SH3 domain containing 1 (SORBS1), transcript variant 3, mRNA.	-1.451	-3.273	-1.606	1.666	0.726	0.073	0.069
998	NCF1	ILMN_1697309	653361	neutrophil cytosolic factor 1, (chronic granulomatous disease, autosomal 1) (NCF1), mRNA.	1.331	3.271	1.565	1.706	0.726	0.073	0.069
999	WIPF1	ILMN_2351298	7456	WAS/WASL interacting protein family, member 1 (WIPF1), transcript variant 2, mRNA.	1.205	3.269	1.565	1.705	0.726	0.073	0.069
1000	DCN	ILMN_1683194	1634	decorin (DCN), transcript variant A1, mRNA.	1.475	3.269	1.564	1.705	0.726	0.073	0.069
1001	ITGAX	ILMN_2254635	3687	integrin, alpha X (complement component 3 receptor 4 subunit) (ITGAX), mRNA.	1.855	3.266	1.563	1.703	0.726	0.073	0.069
1002	PHYH	ILMN_1773073	5264	phytanoyl-CoA 2-hydroxylase (PHYH), transcript variant 2, mRNA.	-1.277	-3.266	-1.605	1.661	0.726	0.072	0.069
1003	BTD	ILMN_1699728	686	biotinidase (BTD), mRNA.	-1.232	-3.263	-1.605	1.658	0.726	0.072	0.069
1004	ETV5	ILMN_1739222	2119	ets variant gene 5 (ets-related molecule) (ETV5), mRNA.	1.292	3.262	1.563	1.7	0.726	0.072	0.069
1005	IL15	ILMN_1724181	3600	interleukin 15 (IL15), transcript variant 3, mRNA.	1.198	3.262	1.562	1.7	0.726	0.072	0.069
1006	NXNL1	ILMN_1742917	115861	nucleoredoxin-like 1 (NXNL1), mRNA.	-1.366	-3.26	-1.604	1.656	0.726	0.072	0.069
1007	HPRT1	ILMN_2056975	3251	hypoxanthine phosphoribosyltransferase 1 (Lesch-Nyhan syndrome) (HPRT1), mRNA.	1.24	3.26	1.561	1.698	0.726	0.072	0.069
1008	CD300A	ILMN_1693552	11314	CD300a molecule (CD300A), mRNA.	1.407	3.26	1.561	1.699	0.726	0.072	0.069
1009	ABCA1	ILMN_1766054	19	ATP-binding cassette, sub-family A (ABC1), member 1 (ABCA1), mRNA.	1.346	3.259	1.56	1.699	0.726	0.072	0.069
1010	CTNNAL1	ILMN_2136446	8727	catenin (cadherin-associated protein), alpha-like 1 (CTNNAL1), mRNA.	-1.366	-3.258	-1.603	1.655	0.726	0.072	0.069
1011	PRDM8	ILMN_1802082	56978	PR domain containing 8 (PRDM8), transcript variant 1, mRNA.	1.192	3.258	1.559	1.698	0.726	0.072	0.069
1012	SDF2L1	ILMN_1749213	23753	stromal cell-derived factor 2-like 1 (SDF2L1), mRNA.	1.389	3.256	1.559	1.697	0.726	0.072	0.069
1013	FAM135A	ILMN_2225608	57579	family with sequence similarity 135, member A (FAM135A), mRNA.	1.198	3.255	1.558	1.697	0.726	0.072	0.069
1014	SLC35F2	ILMN_2075189	54733	solute carrier family 35, member F2 (SLC35F2), mRNA.	1.219	3.255	1.558	1.697	0.726	0.072	0.069
1015	MRPS24	ILMN_1802553	64951	mitochondrial ribosomal protein S24 (MRPS24), nuclear gene encoding mitochondrial protein, mRNA.	-1.174	-3.254	-1.603	1.651	0.726	0.072	0.069
1016	NCF4	ILMN_2335704	4689	neutrophil cytosolic factor 4, 40kDa (NCF4), transcript variant 1, mRNA.	1.335	3.253	1.557	1.697	0.726	0.071	0.069
1017	BSG	ILMN_1778374	682	basigin (Ok blood group) (BSG), transcript variant 3, mRNA.	-1.376	-3.252	-1.602	1.65	0.726	0.071	0.069
1018	ECGF1	ILMN_2109708	1890	endothelial cell growth factor 1 (platelet-derived) (ECGF1), mRNA.	1.47	3.252	1.556	1.696	0.726	0.071	0.069
1019	CHEK2	ILMN_2395236	11200	CHK2 checkpoint homolog (S. pombe) (CHEK2), transcript variant 1, mRNA.	1.143	3.251	1.556	1.695	0.726	0.071	0.069
1020	HIPK2	ILMN_1687440	28996	homeodomain interacting protein kinase 2 (HIPK2), mRNA.	-1.392	-3.25	-1.601	1.649	0.726	0.071	0.069
1021	NLGN1	ILMN_1739521	22871	neuroligin 1 (NLGN1), mRNA.	-1.273	-3.25	-1.601	1.649	0.726	0.071	0.069
1022	MFAP4	ILMN_1766914	4239	microfibrillar-associated protein 4 (MFAP4), mRNA.	1.423	3.249	1.555	1.694	0.726	0.071	0.069
1023	FGF2	ILMN_2105919	2247	fibroblast growth factor 2 (basic) (FGF2), mRNA.	-1.392	-3.249	-1.6	1.649	0.726	0.071	0.069
1024	CLEC12A	ILMN_2292178	160364	C-type lectin domain family 12, member A (CLEC12A), transcript variant 1, mRNA.	1.321	3.248	1.555	1.694	0.726	0.071	0.069
1025	PDGFRL	ILMN_1680339	5157	platelet-derived growth factor receptor-like (PDGFRL), mRNA.	1.503	3.248	1.554	1.694	0.726	0.071	0.069
1026	SESTD1	ILMN_1724495	91404	SEC14 and spectrin domains 1 (SESTD1), mRNA.	-1.384	-3.248	-1.599	1.649	0.726	0.071	0.069
1027	LHFPL2	ILMN_1747744	10184	lipoma HMGIC fusion partner-like 2 (LHFPL2), mRNA.	1.484	3.247	1.553	1.694	0.726	0.071	0.069
1028	LOC100008589	ILMN_1733559		28S ribosomal RNA (LOC100008589).	-1.425	-3.247	-1.599	1.648	0.726	0.071	0.069
1029	PTPRC	ILMN_2340217	5788	protein tyrosine phosphatase, receptor type, C (PTPRC), transcript variant 2, mRNA.	1.154	3.246	1.553	1.693	0.726	0.071	0.069
1030	RALB	ILMN_1676358	5899	v-ral simian leukemia viral oncogene homolog B (ras related; GTP binding protein) (RALB), mRNA.	1.136	3.246	1.552	1.694	0.726	0.071	0.069
1031	CORO1A	ILMN_1713749	11151	coronin, actin binding protein, 1A (CORO1A), mRNA.	1.329	3.243	1.551	1.691	0.726	0.07	0.069
1032	CXCL12	ILMN_1689111	6387	chemokine (C-X-C motif) ligand 12 (stromal cell-derived factor 1) (CXCL12), transcript variant 2, mRNA.	1.55	3.242	1.551	1.692	0.726	0.07	0.069
1033	EPAS1	ILMN_1704753	2034	endothelial PAS domain protein 1 (EPAS1), mRNA.	-1.337	-3.241	-1.598	1.643	0.726	0.07	0.069
1034	C3AR1	ILMN_1787529	719	complement component 3a receptor 1 (C3AR1), mRNA.	1.38	3.241	1.55	1.691	0.726	0.07	0.069
1035	SPRY1	ILMN_2329914	10252	sprouty homolog 1, antagonist of FGF signaling (Drosophila) (SPRY1), transcript variant 1, mRNA.	1.407	3.241	1.55	1.691	0.726	0.07	0.069
1036	ADAMTSL1	ILMN_1722621	92949	ADAMTS-like 1 (ADAMTSL1), transcript variant 2, mRNA.	1.107	3.241	1.549	1.692	0.726	0.07	0.069
1037	STMN1	ILMN_1657796	3925	stathmin 1/oncoprotein 18 (STMN1), transcript variant 1, mRNA.	1.276	3.24	1.548	1.692	0.726	0.07	0.069
1038	PSMB8	ILMN_1767006	5696	proteasome (prosome, macropain) subunit, beta type, 8 (large multifunctional peptidase 7) (PSMB8), transcript variant 2, mRNA.	1.229	3.24	1.548	1.692	0.726	0.07	0.069
1039	FRMD6	ILMN_2330787	122786	FERM domain containing 6 (FRMD6), transcript variant 2, mRNA.	1.328	3.239	1.547	1.691	0.726	0.07	0.069
1040	PIK3AP1	ILMN_1652787	118788	phosphoinositide-3-kinase adaptor protein 1 (PIK3AP1), mRNA.	1.372	3.237	1.547	1.691	0.726	0.07	0.069
1041	TLR5	ILMN_1722981	7100	toll-like receptor 5 (TLR5), mRNA.	1.33	3.236	1.546	1.69	0.726	0.07	0.069
1042	ADH1B	ILMN_1811598	125	alcohol dehydrogenase IB (class I), beta polypeptide (ADH1B), mRNA.	-1.69	-3.235	-1.597	1.638	0.726	0.07	0.069
1043	GPR137B	ILMN_2121816	7107	G protein-coupled receptor 137B (GPR137B), mRNA.	1.366	3.234	1.545	1.689	0.726	0.07	0.069
1044	TOR1AIP2	ILMN_2113938	163590	torsin A interacting protein 2 (TOR1AIP2), mRNA.	-1.124	-3.233	-1.597	1.637	0.726	0.07	0.069
1045	RDH5	ILMN_1773395	5959	retinol dehydrogenase 5 (11-cis/9-cis) (RDH5), mRNA.	-1.435	-3.233	-1.596	1.638	0.726	0.069	0.069
1046	RPN1	ILMN_1660533	6184	ribophorin I (RPN1), mRNA.	1.216	3.233	1.545	1.688	0.726	0.069	0.069
1047	DNM1L	ILMN_1724826	10059	dynamin 1-like (DNM1L), transcript variant 2, mRNA.	-1.17	-3.231	-1.595	1.636	0.726	0.069	0.069
1048	GHR	ILMN_1775814	2690	growth hormone receptor (GHR), mRNA.	-1.355	-3.23	-1.594	1.635	1.452	0.139	0.12
1049	FBXO32	ILMN_1652280	114907	F-box protein 32 (FBXO32), transcript variant 1, mRNA.	-1.239	-3.23	-1.594	1.636	1.452	0.138	0.12
1050	UNC84B	ILMN_2099301	25777	unc-84 homolog B (C. elegans) (UNC84B), mRNA.	-1.248	-3.228	-1.593	1.635	1.452	0.138	0.12
1051	NDUFS1	ILMN_1728810	4719	NADH dehydrogenase (ubiquinone) Fe-S protein 1, 75kDa (NADH-coenzyme Q reductase) (NDUFS1), nuclear gene encoding mitochondrial protein, mRNA.	-1.168	-3.227	-1.592	1.634	1.452	0.138	0.12
1052	AKAP13	ILMN_2396956	11214	A kinase (PRKA) anchor protein 13 (AKAP13), transcript variant 2, mRNA.	1.308	3.225	1.544	1.681	1.452	0.138	0.12
1053	ATG9A	ILMN_2410975	79065	ATG9 autophagy related 9 homolog A (S. cerevisiae) (ATG9A), transcript variant 1, mRNA.	-1.186	-3.225	-1.592	1.633	1.452	0.138	0.12
1054	SPI1	ILMN_1696463	6688	spleen focus forming virus (SFFV) proviral integration oncogene spi1 (SPI1), transcript variant 1, mRNA.	1.382	3.223	1.544	1.679	1.452	0.138	0.12
1055	PLEKHA4	ILMN_1755173	57664	pleckstrin homology domain containing, family A (phosphoinositide binding specific) member 4 (PLEKHA4), mRNA.	1.277	3.222	1.543	1.679	1.452	0.138	0.12
1056	C3	ILMN_1662523	718	complement component 3 (C3), mRNA.	1.269	3.222	1.542	1.679	1.452	0.138	0.12
1057	AP1S2	ILMN_2120273	8905	adaptor-related protein complex 1, sigma 2 subunit (AP1S2), mRNA.	1.347	3.221	1.542	1.679	1.452	0.137	0.12
1058	PTK7	ILMN_1662166	5754	PTK7 protein tyrosine kinase 7 (PTK7), transcript variant PTK7-4, mRNA.	1.151	3.22	1.541	1.679	1.452	0.137	0.12
1059	PITPNM2	ILMN_1725187	57605	phosphatidylinositol transfer protein, membrane-associated 2 (PITPNM2), mRNA.	1.225	3.22	1.541	1.68	1.452	0.137	0.12
1060	WBSCR16	ILMN_1679978	81554	Williams-Beuren syndrome chromosome region 16 (WBSCR16), mRNA.	-1.175	-3.22	-1.591	1.628	1.452	0.137	0.12
1061	LPHN1	ILMN_1813175	22859	latrophilin 1 (LPHN1), transcript variant 2, mRNA.	-1.305	-3.22	-1.591	1.629	1.452	0.137	0.12
1062	C11orf10	ILMN_1786759	746	chromosome 11 open reading frame 10 (C11orf10), mRNA.	1.175	3.218	1.54	1.678	1.452	0.137	0.12
1063	CAPRIN1	ILMN_1754145	4076	cell cycle associated protein 1 (CAPRIN1), transcript variant 1, mRNA.	-1.209	-3.218	-1.59	1.628	1.452	0.137	0.12
1064	PFKFB1	ILMN_1741600	5207	6-phosphofructo-2-kinase/fructose-2,6-biphosphatase 1 (PFKFB1), mRNA.	-1.376	-3.218	-1.589	1.629	1.452	0.136	0.12
1065	OMD	ILMN_1749846	4958	osteomodulin (OMD), mRNA.	1.333	3.215	1.539	1.676	1.452	0.136	0.12
1066	FHOD3	ILMN_1761322	80206	formin homology 2 domain containing 3 (FHOD3), mRNA.	-1.3	-3.213	-1.589	1.624	1.452	0.136	0.12
1067	HNRNPD	ILMN_2321451	3184	heterogeneous nuclear ribonucleoprotein D (AU-rich element RNA binding protein 1, 37kDa) (HNRNPD), transcript variant 2, mRNA.	1.192	3.212	1.539	1.673	1.452	0.136	0.12
1068	SCAMP5	ILMN_1753345	192683	secretory carrier membrane protein 5 (SCAMP5), mRNA.	1.176	3.212	1.538	1.673	1.452	0.136	0.12
1069	ACSL5	ILMN_1705247	51703	acyl-CoA synthetase long-chain family member 5 (ACSL5), transcript variant 1, mRNA.	1.221	3.211	1.538	1.674	1.452	0.136	0.12
1070	ATRIP	ILMN_2370464	84126	ATR interacting protein (ATRIP), transcript variant 2, mRNA.	-1.139	-3.211	-1.588	1.623	1.452	0.136	0.12
1071	NDUFS8	ILMN_1794132	4728	NADH dehydrogenase (ubiquinone) Fe-S protein 8, 23kDa (NADH-coenzyme Q reductase) (NDUFS8), mRNA.	-1.286	-3.21	-1.587	1.623	1.452	0.136	0.12
1072	PDE3B	ILMN_2131381	5140	phosphodiesterase 3B, cGMP-inhibited (PDE3B), mRNA.	-1.579	-3.21	-1.587	1.623	1.452	0.135	0.12
1073	HYI	ILMN_1706660	81888	hydroxypyruvate isomerase homolog (E. coli) (HYI), mRNA.	-1.221	-3.209	-1.586	1.623	1.452	0.135	0.12
1074	JAG2	ILMN_1764729	3714	jagged 2 (JAG2), transcript variant 1, mRNA.	-1.238	-3.207	-1.585	1.622	1.452	0.135	0.12
1075	P4HA2	ILMN_2381697	8974	procollagen-proline, 2-oxoglutarate 4-dioxygenase (proline 4-hydroxylase), alpha polypeptide II (P4HA2), transcript variant 3, mRNA.	1.326	3.207	1.537	1.67	1.452	0.135	0.12
1076	RNF125	ILMN_1747192	54941	ring finger protein 125 (RNF125), mRNA.	-1.183	-3.206	-1.585	1.621	1.452	0.135	0.12
1077	FAM127B	ILMN_1686254	26071	family with sequence similarity 127, member B (FAM127B), mRNA.	-1.142	-3.206	-1.584	1.622	1.452	0.135	0.12
1078	DBI	ILMN_2305544	1622	diazepam binding inhibitor (GABA receptor modulator, acyl-Coenzyme A binding protein) (DBI), transcript variant 2, mRNA.	-1.36	-3.204	-1.583	1.621	1.452	0.135	0.12
1079	SLC38A6	ILMN_1696622	145389	solute carrier family 38, member 6 (SLC38A6), mRNA.	1.341	3.204	1.536	1.667	1.452	0.135	0.12
1080	PIN1	ILMN_1776375	5300	peptidylprolyl cis/trans isomerase, NIMA-interacting 1 (PIN1), mRNA.	-1.161	-3.202	-1.583	1.619	1.452	0.134	0.12
1081	GCAT	ILMN_1724437	23464	glycine C-acetyltransferase (2-amino-3-ketobutyrate coenzyme A ligase) (GCAT), nuclear gene encoding mitochondrial protein, mRNA.	-1.199	-3.201	-1.582	1.619	1.452	0.134	0.12
1082	C2CD2	ILMN_1652512	25966	C2 calcium-dependent domain containing 2 (C2CD2), transcript variant 1, mRNA.	-1.304	-3.2	-1.581	1.619	1.452	0.134	0.12
1083	VKORC1L1	ILMN_1802894	154807	vitamin K epoxide reductase complex, subunit 1-like 1 (VKORC1L1), mRNA.	-1.443	-3.2	-1.581	1.619	1.452	0.134	0.12
1084	SSNA1	ILMN_1715705	8636	Sjogren syndrome nuclear autoantigen 1 (SSNA1), mRNA.	-1.171	-3.197	-1.58	1.617	1.452	0.134	0.12
1085	SWAP70	ILMN_1785175	23075	SWAP-70 protein (SWAP70), mRNA.	1.244	3.195	1.536	1.66	1.452	0.134	0.12
1086	LGR4	ILMN_1710408	55366	leucine-rich repeat-containing G protein-coupled receptor 4 (LGR4), mRNA.	-1.185	-3.195	-1.579	1.616	1.452	0.134	0.12
1087	NUDT16L1	ILMN_1735415	84309	nudix (nucleoside diphosphate linked moiety X)-type motif 16-like 1 (NUDT16L1), mRNA.	-1.128	-3.195	-1.579	1.616	1.452	0.134	0.12
1088	CYB5A	ILMN_2312194	1528	cytochrome b5 type A (microsomal) (CYB5A), transcript variant 2, mRNA.	-1.544	-3.195	-1.578	1.617	1.452	0.133	0.12
1089	MRPL54	ILMN_1658486	116541	mitochondrial ribosomal protein L54 (MRPL54), nuclear gene encoding mitochondrial protein, mRNA.	-1.215	-3.195	-1.578	1.617	1.452	0.133	0.12
1090	PAQR7	ILMN_1746618	164091	progestin and adipoQ receptor family member VII (PAQR7), mRNA.	1.2	3.193	1.535	1.658	1.452	0.133	0.12
1091	ATOH8	ILMN_1654065	84913	atonal homolog 8 (Drosophila) (ATOH8), mRNA.	-1.259	-3.192	-1.577	1.615	1.452	0.133	0.12
1092	BCL2L2	ILMN_1746561	599	BCL2-like 2 (BCL2L2), mRNA.	-1.272	-3.191	-1.576	1.615	1.452	0.133	0.12
1093	POLE3	ILMN_1785198	54107	polymerase (DNA directed), epsilon 3 (p17 subunit) (POLE3), mRNA.	1.148	3.189	1.535	1.655	1.452	0.133	0.12
1094	CSNK2A1P	ILMN_2109526		casein kinase 2, alpha 1 polypeptide pseudogene (CSNK2A1P) on chromosome 11.	-1.185	-3.188	-1.576	1.613	1.452	0.133	0.12
1095	ARHGAP19	ILMN_1688953	84986	Rho GTPase activating protein 19 (ARHGAP19), mRNA.	1.133	3.188	1.534	1.654	1.452	0.133	0.12
1096	DIAPH1	ILMN_2321416	1729	diaphanous homolog 1 (Drosophila) (DIAPH1), transcript variant 1, mRNA.	1.303	3.187	1.533	1.654	1.452	0.133	0.12
1097	FAM20A	ILMN_1812091	54757	family with sequence similarity 20, member A (FAM20A), mRNA.	1.166	3.187	1.533	1.654	1.452	0.132	0.12
1098	RAB28	ILMN_2293992	9364	RAB28, member RAS oncogene family (RAB28), transcript variant 1, mRNA.	-1.123	-3.187	-1.575	1.612	1.452	0.132	0.12
1099	MNDA	ILMN_1738992	4332	myeloid cell nuclear differentiation antigen (MNDA), mRNA.	1.426	3.185	1.532	1.653	1.452	0.132	0.12
1100	UBD	ILMN_1678841	10537	ubiquitin D (UBD), mRNA.	1.282	3.184	1.532	1.653	1.452	0.132	0.12
1101	CSF3R	ILMN_2371280	1441	colony stimulating factor 3 receptor (granulocyte) (CSF3R), transcript variant 4, mRNA.	1.707	3.183	1.531	1.652	1.452	0.132	0.12
1102	ARHGAP28	ILMN_2290204	79822	Rho GTPase activating protein 28 (ARHGAP28), transcript variant 1, mRNA.	1.229	3.181	1.53	1.651	1.452	0.132	0.12
1103	ATP6AP1	ILMN_1697694	537	ATPase, H+ transporting, lysosomal accessory protein 1 (ATP6AP1), mRNA.	1.322	3.18	1.53	1.65	1.452	0.132	0.12
1104	PECI	ILMN_2384536	10455	peroxisomal D3,D2-enoyl-CoA isomerase (PECI), transcript variant 1, mRNA.	-1.274	-3.18	-1.574	1.605	1.452	0.132	0.12
1105	MYO1F	ILMN_1681239	4542	myosin IF (MYO1F), mRNA.	1.231	3.18	1.529	1.65	1.452	0.131	0.12
1106	LGALS1	ILMN_1723978	3956	lectin, galactoside-binding, soluble, 1 (galectin 1) (LGALS1), mRNA.	-1.228	-3.178	-1.574	1.604	1.452	0.131	0.12
1107	COL5A1	ILMN_1706505	1289	collagen, type V, alpha 1 (COL5A1), mRNA.	1.428	3.177	1.529	1.648	1.452	0.131	0.12
1108	FOXP2	ILMN_2357701	93986	forkhead box P2 (FOXP2), transcript variant 1, mRNA.	-1.151	-3.176	-1.573	1.603	1.452	0.131	0.12
1109	CDC42EP5	ILMN_1774982	148170	CDC42 effector protein (Rho GTPase binding) 5 (CDC42EP5), mRNA.	1.217	3.173	1.528	1.645	1.452	0.131	0.12
1110	PTTG1IP	ILMN_2128750	754	pituitary tumor-transforming 1 interacting protein (PTTG1IP), mRNA.	1.19	3.172	1.528	1.645	1.452	0.131	0.12
1111	DFNA5	ILMN_1670145	1687	deafness, autosomal dominant 5 (DFNA5), mRNA.	1.491	3.171	1.527	1.644	1.452	0.131	0.12
1112	HSD17B10	ILMN_2355971	3028	hydroxysteroid (17-beta) dehydrogenase 10 (HSD17B10), nuclear gene encoding mitochondrial protein, transcript variant 1, mRNA.	-1.268	-3.171	-1.572	1.598	1.452	0.131	0.12
1113	SETBP1	ILMN_1720513	26040	SET binding protein 1 (SETBP1), mRNA.	1.273	3.171	1.526	1.644	1.452	0.13	0.12
1114	MAN2A2	ILMN_1815148	4122	mannosidase, alpha, class 2A, member 2 (MAN2A2), mRNA.	-1.23	-3.17	-1.572	1.598	1.452	0.13	0.12
1115	C7orf30	ILMN_1739798	115416	chromosome 7 open reading frame 30 (C7orf30), mRNA.	-1.213	-3.169	-1.571	1.598	1.452	0.13	0.12
1116	HADH2	ILMN_1691926	3028	hydroxyacyl-Coenzyme A dehydrogenase, type II (HADH2), transcript variant 1, mRNA.	-1.229	-3.168	-1.57	1.598	1.452	0.13	0.12
1117	MRPS11	ILMN_2405915	64963	mitochondrial ribosomal protein S11 (MRPS11), nuclear gene encoding mitochondrial protein, transcript variant 2, mRNA.	-1.244	-3.167	-1.57	1.597	1.452	0.13	0.12
1118	UBE2H	ILMN_1674633	7328	ubiquitin-conjugating enzyme E2H (UBC8 homolog, yeast) (UBE2H), transcript variant 1, mRNA.	-1.25	-3.163	-1.569	1.594	1.452	0.13	0.12
1119	SLC45A3	ILMN_1726114	85414	solute carrier family 45, member 3 (SLC45A3), mRNA.	1.213	3.163	1.526	1.637	1.452	0.13	0.12
1120	CMA1	ILMN_1770772	1215	chymase 1, mast cell (CMA1), mRNA.	1.227	3.163	1.525	1.637	1.452	0.13	0.12
1121	CRYZL1	ILMN_1762115	9946	crystallin, zeta (quinone reductase)-like 1 (CRYZL1), mRNA.	-1.217	-3.162	-1.569	1.593	1.452	0.13	0.12
1122	CSRP2	ILMN_1660806	1466	cysteine and glycine-rich protein 2 (CSRP2), mRNA.	-1.628	-3.161	-1.568	1.593	1.452	0.129	0.12
1123	TRIM9	ILMN_1763433	114088	tripartite motif-containing 9 (TRIM9), transcript variant 1, mRNA.	1.138	3.16	1.525	1.635	1.452	0.129	0.12
1124	GART	ILMN_1793220	2618	phosphoribosylglycinamide formyltransferase, phosphoribosylglycinamide synthetase, phosphoribosylaminoimidazole synthetase (GART), transcript variant 2, mRNA.	-1.193	-3.158	-1.567	1.591	1.452	0.129	0.12
1125	CD151	ILMN_1794740	977	CD151 molecule (Raph blood group) (CD151), transcript variant 5, mRNA.	-1.364	-3.156	-1.567	1.59	1.452	0.129	0.12
1126	ZBTB16	ILMN_2305407	7704	zinc finger and BTB domain containing 16 (ZBTB16), transcript variant 1, mRNA.	-1.8	-3.155	-1.566	1.589	1.452	0.129	0.12
1127	FKBP5	ILMN_1778444	2289	FK506 binding protein 5 (FKBP5), mRNA.	-1.867	-3.154	-1.565	1.589	1.452	0.129	0.12
1128	SCRN3	ILMN_2116516	79634	secernin 3 (SCRN3), mRNA.	-1.154	-3.154	-1.565	1.589	1.452	0.129	0.12
1129	TMEM103	ILMN_1724990	54859	transmembrane protein 103 (TMEM103), mRNA.	-1.111	-3.153	-1.564	1.589	1.452	0.129	0.12
1130	FAM46C	ILMN_1713266	54855	family with sequence similarity 46, member C (FAM46C), mRNA.	1.59	3.151	1.524	1.627	1.452	0.129	0.12
1131	MEG3	ILMN_2061435		maternally expressed 3 (MEG3) on chromosome 14. XR_001346-XR_001372	1.509	3.15	1.523	1.627	1.452	0.128	0.12
1132	DGKA	ILMN_2319913	1606	diacylglycerol kinase, alpha 80kDa (DGKA), transcript variant 4, mRNA.	1.125	3.149	1.523	1.626	1.452	0.128	0.12
1133	RAB3C	ILMN_1685750	115827	RAB3C, member RAS oncogene family (RAB3C), mRNA.	1.186	3.148	1.522	1.626	1.452	0.128	0.12
1134	AIG1	ILMN_1797974	51390	androgen-induced 1 (AIG1), mRNA.	-1.219	-3.148	-1.563	1.585	1.452	0.128	0.12
1135	STUB1	ILMN_2157421	10273	STIP1 homology and U-box containing protein 1 (STUB1), mRNA.	-1.22	-3.148	-1.563	1.585	1.452	0.128	0.12
1136	MID2	ILMN_2382648	11043	midline 2 (MID2), transcript variant 2, mRNA.	-1.19	-3.148	-1.562	1.586	1.452	0.128	0.12
1137	PTCD2	ILMN_2051867	79810	pentatricopeptide repeat domain 2 (PTCD2), mRNA.	-1.193	-3.148	-1.561	1.586	1.452	0.128	0.12
1138	TMEM8	ILMN_1741371	58986	transmembrane protein 8 (five membrane-spanning domains) (TMEM8), mRNA.	1.187	3.147	1.522	1.625	1.452	0.128	0.12
1139	TRIM38	ILMN_1697971	10475	tripartite motif-containing 38 (TRIM38), mRNA.	1.202	3.146	1.521	1.625	1.452	0.128	0.12
1140	PTPN22	ILMN_2246328	26191	protein tyrosine phosphatase, non-receptor type 22 (lymphoid) (PTPN22), transcript variant 1, mRNA.	1.135	3.144	1.521	1.623	1.452	0.127	0.12
1141	EMP3	ILMN_1765446	2014	epithelial membrane protein 3 (EMP3), mRNA.	1.443	3.144	1.52	1.624	1.452	0.127	0.12
1142	FBXW4	ILMN_1671427	6468	F-box and WD repeat domain containing 4 (FBXW4), mRNA.	-1.22	-3.143	-1.561	1.583	1.452	0.127	0.12
1143	PPP2R2D	ILMN_1805652	55844	protein phosphatase 2, regulatory subunit B, delta isoform (PPP2R2D), transcript variant 1, mRNA.	-1.142	-3.143	-1.56	1.583	1.452	0.127	0.12
1144	C10orf10	ILMN_1767556	11067	chromosome 10 open reading frame 10 (C10orf10), mRNA.	-1.863	-3.142	-1.56	1.582	1.452	0.127	0.12
1145	CA4	ILMN_1695157	762	carbonic anhydrase IV (CA4), mRNA.	-1.546	-3.141	-1.559	1.582	1.452	0.127	0.12
1146	CMTM7	ILMN_2403247	112616	CKLF-like MARVEL transmembrane domain containing 7 (CMTM7), transcript variant 2, mRNA.	1.266	3.141	1.519	1.621	1.452	0.127	0.12
1147	CSAD	ILMN_2119692	51380	cysteine sulfinic acid decarboxylase (CSAD), mRNA.	-1.245	-3.14	-1.558	1.582	1.452	0.127	0.12
1148	ZNF700	ILMN_2068435	90592	zinc finger protein 700 (ZNF700), mRNA.	1.226	3.139	1.519	1.62	1.452	0.127	0.12
1149	SSR2	ILMN_1783226	6746	signal sequence receptor, beta (translocon-associated protein beta) (SSR2), mRNA.	1.262	3.138	1.518	1.62	1.452	0.126	0.12
1150	BCAT1	ILMN_1766169	586	branched chain aminotransferase 1, cytosolic (BCAT1), mRNA.	1.448	3.138	1.518	1.62	1.452	0.126	0.12
1151	LSP1	ILMN_1654778	4046	lymphocyte-specific protein 1 (LSP1), transcript variant 2, mRNA.	1.308	3.137	1.517	1.62	1.452	0.126	0.12
1152	VPS4A	ILMN_1708946	27183	vacuolar protein sorting 4 homolog A (S. cerevisiae) (VPS4A), mRNA.	-1.199	-3.137	-1.558	1.579	1.452	0.126	0.12
1153	MCART1	ILMN_2198499	92014	mitochondrial carrier triple repeat 1 (MCART1), nuclear gene encoding mitochondrial protein, mRNA.	-1.238	-3.136	-1.557	1.579	1.452	0.126	0.12
1154	NLGN4X	ILMN_2341067	57502	neuroligin 4, X-linked (NLGN4X), transcript variant 1, mRNA.	-1.214	-3.136	-1.557	1.579	1.452	0.126	0.12
1155	EFCAB3	ILMN_1726437	146779	EF-hand calcium binding domain 3 (EFCAB3), mRNA.	-1.205	-3.136	-1.556	1.58	1.452	0.126	0.12
1156	NDUFV3	ILMN_2387731	4731	NADH dehydrogenase (ubiquinone) flavoprotein 3, 10kDa (NDUFV3), nuclear gene encoding mitochondrial protein, transcript variant 2, mRNA.	-1.188	-3.135	-1.555	1.579	1.452	0.126	0.12
1157	C1orf150	ILMN_1762204	148823	chromosome 1 open reading frame 150 (C1orf150), mRNA.	1.119	3.135	1.516	1.618	1.452	0.126	0.12
1158	ANK3	ILMN_1661875	288	ankyrin 3, node of Ranvier (ankyrin G) (ANK3), transcript variant 2, mRNA.	-1.124	-3.134	-1.555	1.579	1.452	0.125	0.12
1159	PLTP	ILMN_1773389	5360	phospholipid transfer protein (PLTP), transcript variant 2, mRNA.	1.585	3.133	1.516	1.618	1.452	0.125	0.12
1160	BMF	ILMN_2308338	90427	Bcl2 modifying factor (BMF), transcript variant 4, mRNA.	1.176	3.133	1.515	1.618	1.452	0.125	0.12
1161	MAFB	ILMN_1764709	9935	v-maf musculoaponeurotic fibrosarcoma oncogene homolog B (avian) (MAFB), mRNA.	1.45	3.133	1.515	1.618	1.452	0.125	0.12
1162	SLC24A6	ILMN_1701655	80024	solute carrier family 24 (sodium/potassium/calcium exchanger), member 6 (SLC24A6), mRNA.	1.26	3.133	1.514	1.619	1.452	0.125	0.12
1163	KAZALD1	ILMN_1684755	81621	Kazal-type serine peptidase inhibitor domain 1 (KAZALD1), mRNA.	1.355	3.133	1.514	1.619	1.452	0.125	0.12
1164	NDST2	ILMN_2206344	8509	N-deacetylase/N-sulfotransferase (heparan glucosaminyl) 2 (NDST2), mRNA.	1.2	3.132	1.513	1.619	1.452	0.125	0.12
1165	DYRK2	ILMN_2374244	8445	dual-specificity tyrosine-(Y)-phosphorylation regulated kinase 2 (DYRK2), transcript variant 1, mRNA.	1.26	3.131	1.513	1.619	1.452	0.125	0.12
1166	RTCD1	ILMN_2059294	8634	RNA terminal phosphate cyclase domain 1 (RTCD1), mRNA.	-1.218	-3.131	-1.554	1.576	1.452	0.125	0.12
1167	VASH2	ILMN_1692698	79805	vasohibin 2 (VASH2), mRNA.	1.232	3.13	1.512	1.618	1.452	0.124	0.12
1168	IL1RN	ILMN_1774874	3557	interleukin 1 receptor antagonist (IL1RN), transcript variant 4, mRNA.	1.981	3.127	1.511	1.616	1.452	0.124	0.12
1169	HADHB	ILMN_2197846	3032	hydroxyacyl-Coenzyme A dehydrogenase/3-ketoacyl-Coenzyme A thiolase/enoyl-Coenzyme A hydratase (trifunctional protein), beta subunit (HADHB), nuclear gene encoding mitochondrial protein, mRNA.	-1.254	-3.127	-1.554	1.574	1.452	0.124	0.12
1170	FCGR2B	ILMN_2382403	2213	Fc fragment of IgG, low affinity IIb, receptor (CD32) (FCGR2B), transcript variant 1, mRNA.	1.377	3.126	1.511	1.615	1.452	0.124	0.12
1171	CHSY1	ILMN_1791576	22856	chondroitin sulfate synthase 1 (CHSY1), mRNA.	1.379	3.126	1.51	1.616	1.452	0.124	0.12
1172	CALM3	ILMN_1666385	808	calmodulin 3 (phosphorylase kinase, delta) (CALM3), mRNA.	1.348	3.126	1.51	1.616	1.452	0.124	0.12
1173	APIP	ILMN_2128293	51074	APAF1 interacting protein (APIP), mRNA.	-1.28	-3.126	-1.553	1.573	1.452	0.124	0.12
1174	NCF4	ILMN_1785005	4689	neutrophil cytosolic factor 4, 40kDa (NCF4), transcript variant 1, mRNA.	1.216	3.125	1.509	1.616	1.452	0.124	0.12
1175	NKG7	ILMN_1682993	4818	natural killer cell group 7 sequence (NKG7), mRNA.	1.453	3.124	1.509	1.615	1.452	0.124	0.12
1176	VEGFB	ILMN_1722855	7423	vascular endothelial growth factor B (VEGFB), mRNA.	-1.348	-3.123	-1.552	1.571	1.452	0.123	0.12
1177	PIK3CA	ILMN_1705468	5290	phosphoinositide-3-kinase, catalytic, alpha polypeptide (PIK3CA), mRNA.	-1.208	-3.12	-1.552	1.569	1.452	0.123	0.12
1178	UNG	ILMN_1683120	7374	uracil-DNA glycosylase (UNG), transcript variant 1, mRNA.	-1.191	-3.119	-1.551	1.568	1.452	0.123	0.12
1179	HMGCL	ILMN_2122420	3155	3-hydroxymethyl-3-methylglutaryl-Coenzyme A lyase (hydroxymethylglutaricaciduria) (HMGCL), mRNA.	-1.181	-3.119	-1.551	1.568	1.452	0.123	0.12
1180	MSRB3	ILMN_1779333	253827	methionine sulfoxide reductase B3 (MSRB3), transcript variant 2, mRNA.	-1.254	-3.118	-1.55	1.569	1.452	0.123	0.12
1181	TUBB	ILMN_2101885	203068	tubulin, beta (TUBB), mRNA.	1.361	3.118	1.508	1.61	1.452	0.123	0.12
1182	GALNAC4S-6ST	ILMN_1670926	51363	B cell RAG associated protein (GALNAC4S-6ST), mRNA.	1.341	3.116	1.508	1.609	1.452	0.123	0.12
1183	PODN	ILMN_1770800	127435	podocan (PODN), mRNA.	1.37	3.115	1.507	1.608	1.452	0.123	0.12
1184	AIFM2	ILMN_1712639	84883	apoptosis-inducing factor, mitochondrion-associated, 2 (AIFM2), nuclear gene encoding mitochondrial protein, mRNA.	-1.302	-3.115	-1.549	1.566	1.452	0.123	0.12
1185	SERTAD2	ILMN_1651347	9792	SERTA domain containing 2 (SERTAD2), mRNA.	1.335	3.115	1.506	1.608	1.452	0.123	0.12
1186	SLC6A10P	ILMN_1704446		solute carrier family 6 (neurotransmitter transporter, creatine), member 10 (pseudogene) (SLC6A10P) on chromosome 16.	-1.439	-3.114	-1.549	1.565	1.452	0.122	0.12
1187	ADH1A	ILMN_1764309	124	alcohol dehydrogenase 1A (class I), alpha polypeptide (ADH1A), mRNA.	-1.4	-3.113	-1.548	1.565	1.452	0.122	0.12
1188	H2AFY2	ILMN_1705570	55506	H2A histone family, member Y2 (H2AFY2), mRNA.	1.26	3.113	1.506	1.607	1.452	0.122	0.12
1189	PTGER3	ILMN_1677384	5733	prostaglandin E receptor 3 (subtype EP3) (PTGER3), transcript variant 9, mRNA.	-1.349	-3.113	-1.547	1.565	1.452	0.122	0.12
1190	FRMD4A	ILMN_1678961	55691	FERM domain containing 4A (FRMD4A), mRNA.	-1.24	-3.111	-1.547	1.565	1.452	0.122	0.12
1191	MAPT	ILMN_2310814	4137	microtubule-associated protein tau (MAPT), transcript variant 4, mRNA.	-1.402	-3.11	-1.546	1.564	1.452	0.122	0.12
1192	LGMN	ILMN_2332964	5641	legumain (LGMN), transcript variant 2, mRNA.	1.599	3.109	1.505	1.604	1.452	0.122	0.12
1193	ARHGAP30	ILMN_1750805	257106	Rho GTPase activating protein 30 (ARHGAP30), transcript variant 1, mRNA.	1.267	3.109	1.505	1.604	1.452	0.122	0.12
1194	HYAL2	ILMN_1668283	8692	hyaluronoglucosaminidase 2 (HYAL2), transcript variant 1, mRNA.	-1.316	-3.109	-1.546	1.563	1.452	0.122	0.12
1195	CALCOCO1	ILMN_1774427	57658	calcium binding and coiled-coil domain 1 (CALCOCO1), mRNA.	-1.178	-3.108	-1.545	1.563	1.452	0.122	0.12
1196	ZC3HAV1	ILMN_1667068	56829	zinc finger CCCH-type, antiviral 1 (ZC3HAV1), transcript variant 1, mRNA.	1.2	3.107	1.504	1.603	1.452	0.121	0.12
1197	FHL3	ILMN_1703558	2275	four and a half LIM domains 3 (FHL3), mRNA.	1.171	3.107	1.504	1.603	1.452	0.121	0.12
1198	MTHFD2L	ILMN_1652434	441024	methylenetetrahydrofolate dehydrogenase (NADP+ dependent) 2-like (MTHFD2L), mRNA.	-1.117	-3.107	-1.544	1.562	1.452	0.121	0.12
1199	THYN1	ILMN_2334042	29087	thymocyte nuclear protein 1 (THYN1), transcript variant 2, mRNA.	-1.312	-3.106	-1.544	1.562	1.452	0.121	0.12
1200	DNAJA3	ILMN_1662334	9093	DnaJ (Hsp40) homolog, subfamily A, member 3 (DNAJA3), mRNA.	-1.195	-3.106	-1.543	1.563	1.452	0.121	0.12
1201	ANKRD41	ILMN_2091590	126549	ankyrin repeat domain 41 (ANKRD41), mRNA.	-1.157	-3.106	-1.543	1.563	1.452	0.121	0.12
1202	N4BP2L1	ILMN_1799487	90634	NEDD4 binding protein 2-like 1 (N4BP2L1), transcript variant 2, mRNA.	1.227	3.105	1.503	1.602	1.452	0.121	0.12
1203	C10orf65	ILMN_1777591	112817	chromosome 10 open reading frame 65 (C10orf65), mRNA.	-1.261	-3.105	-1.542	1.563	1.452	0.121	0.12
1204	PIGA	ILMN_1705985	5277	phosphatidylinositol glycan anchor biosynthesis, class A (paroxysmal nocturnal hemoglobinuria) (PIGA), transcript variant 3, mRNA.	1.175	3.104	1.502	1.602	1.452	0.121	0.12
1205	ZNF789	ILMN_1789364	285989	zinc finger protein 789 (ZNF789), transcript variant 1, mRNA.	1.181	3.104	1.502	1.602	1.452	0.121	0.12
1206	OSBPL10	ILMN_1669497	114884	oxysterol binding protein-like 10 (OSBPL10), mRNA.	1.247	3.104	1.501	1.602	1.452	0.12	0.12
1207	C14orf43	ILMN_1763091	91748	chromosome 14 open reading frame 43 (C14orf43), transcript variant 1, mRNA.	1.189	3.103	1.501	1.602	1.452	0.12	0.12
1208	PDHX	ILMN_1652357	8050	pyruvate dehydrogenase complex, component X (PDHX), nuclear gene encoding mitochondrial protein, mRNA.	-1.256	-3.101	-1.541	1.559	1.452	0.12	0.12
1209	AK2	ILMN_1670542	204	adenylate kinase 2 (AK2), transcript variant AK2A, mRNA.	-1.45	-3.097	-1.541	1.556	2.179	0.18	0.166
1210	EMR2	ILMN_2353633	30817	egf-like module containing, mucin-like, hormone receptor-like 2 (EMR2), transcript variant 2, mRNA.	1.414	3.094	1.5	1.594	2.179	0.18	0.166
1211	N6AMT1	ILMN_1754988	29104	N-6 adenine-specific DNA methyltransferase 1 (putative) (N6AMT1), transcript variant 1, mRNA.	-1.165	-3.093	-1.54	1.552	2.179	0.18	0.166
1212	PPP2R2D	ILMN_1778587	55844	protein phosphatase 2, regulatory subunit B, delta isoform (PPP2R2D), transcript variant 2, mRNA.	-1.141	-3.092	-1.54	1.553	2.179	0.18	0.166
1213	AUH	ILMN_2231911	549	AU RNA binding protein/enoyl-Coenzyme A hydratase (AUH), nuclear gene encoding mitochondrial protein, mRNA.	-1.272	-3.092	-1.539	1.553	2.179	0.18	0.166
1214	IL18R1	ILMN_1781700	8809	interleukin 18 receptor 1 (IL18R1), mRNA.	1.22	3.091	1.5	1.592	2.179	0.179	0.166
1215	ERP29	ILMN_2323048	10961	endoplasmic reticulum protein 29 (ERP29), transcript variant 2, mRNA.	1.218	3.09	1.499	1.591	2.179	0.179	0.166
1216	CNOT1	ILMN_1669206	23019	CCR4-NOT transcription complex, subunit 1 (CNOT1), transcript variant 1, mRNA.	1.195	3.089	1.499	1.591	2.179	0.179	0.166
1217	TUBG1	ILMN_2367743	7283	tubulin, gamma 1 (TUBG1), mRNA.	-1.231	-3.088	-1.538	1.55	2.179	0.179	0.166
1218	MAP1LC3A	ILMN_1776188	84557	microtubule-associated protein 1 light chain 3 alpha (MAP1LC3A), transcript variant 2, mRNA.	-1.234	-3.088	-1.538	1.55	2.179	0.179	0.166
1219	TPSAB1	ILMN_2169801	7177	tryptase alpha/beta 1 (TPSAB1), mRNA.	1.813	3.088	1.498	1.59	2.179	0.179	0.166
1220	RAB8A	ILMN_1760858	4218	RAB8A, member RAS oncogene family (RAB8A), mRNA.	1.213	3.088	1.498	1.59	2.179	0.179	0.166
1221	C1QTNF7	ILMN_1662935	114905	C1q and tumor necrosis factor related protein 7 (C1QTNF7), mRNA.	-1.24	-3.088	-1.537	1.55	2.179	0.178	0.166
1222	RETSAT	ILMN_1702633	54884	retinol saturase (all-trans-retinol 13,14-reductase) (RETSAT), mRNA.	-1.431	-3.088	-1.537	1.551	2.179	0.178	0.166
1223	ZCCHC14	ILMN_1743456	23174	zinc finger, CCHC domain containing 14 (ZCCHC14), mRNA.	1.189	3.085	1.497	1.588	2.179	0.178	0.166
1224	SUCLA2	ILMN_2150019	8803	succinate-CoA ligase, ADP-forming, beta subunit (SUCLA2), mRNA.	-1.282	-3.083	-1.536	1.547	2.179	0.178	0.166
1225	CD68	ILMN_2359907	968	CD68 molecule (CD68), transcript variant 1, mRNA.	1.505	3.083	1.496	1.587	2.179	0.178	0.166
1226	TNFRSF10B	ILMN_1699265	8795	tumor necrosis factor receptor superfamily, member 10b (TNFRSF10B), transcript variant 1, mRNA.	1.339	3.082	1.496	1.586	2.179	0.178	0.166
1227	MGST1	ILMN_2355168	4257	microsomal glutathione S-transferase 1 (MGST1), transcript variant 1a, mRNA.	-1.353	-3.082	-1.535	1.547	2.179	0.178	0.166
1228	POGK	ILMN_1756669	57645	pogo transposable element with KRAB domain (POGK), mRNA.	1.138	3.082	1.495	1.587	2.179	0.177	0.166
1229	PSME1	ILMN_1806017	5720	proteasome (prosome, macropain) activator subunit 1 (PA28 alpha) (PSME1), transcript variant 1, mRNA.	1.201	3.08	1.495	1.585	2.179	0.177	0.166
1230	SMAP1	ILMN_1768271	60682	stromal membrane-associated protein 1 (SMAP1), mRNA.	-1.23	-3.08	-1.535	1.545	2.179	0.177	0.166
1231	NDUFS5	ILMN_1776104	4725	NADH dehydrogenase (ubiquinone) Fe-S protein 5, 15kDa (NADH-coenzyme Q reductase) (NDUFS5), mRNA.	-1.198	-3.079	-1.534	1.545	2.179	0.177	0.166
1232	HSPB7	ILMN_2200836	27129	heat shock 27kDa protein family, member 7 (cardiovascular) (HSPB7), mRNA.	-2.023	-3.079	-1.534	1.546	2.179	0.177	0.166
1233	TMEM149	ILMN_1786426	79713	transmembrane protein 149 (TMEM149), mRNA.	1.245	3.078	1.494	1.584	2.179	0.177	0.166
1234	ACOX2	ILMN_1685703	8309	acyl-Coenzyme A oxidase 2, branched chain (ACOX2), mRNA.	-1.258	-3.078	-1.533	1.545	2.179	0.177	0.166
1235	NOD2	ILMN_1762594	64127	nucleotide-binding oligomerization domain containing 2 (NOD2), mRNA.	1.151	3.078	1.494	1.584	2.179	0.176	0.166
1236	TCEB3	ILMN_1808110	6924	transcription elongation factor B (SIII), polypeptide 3 (110kDa, elongin A) (TCEB3), mRNA.	-1.241	-3.077	-1.533	1.545	2.179	0.176	0.166
1237	MRPL35	ILMN_1753016	51318	mitochondrial ribosomal protein L35 (MRPL35), nuclear gene encoding mitochondrial protein, transcript variant 1, mRNA.	-1.171	-3.077	-1.532	1.545	2.179	0.176	0.166
1238	ADCY6	ILMN_1685156	112	adenylate cyclase 6 (ADCY6), transcript variant 2, mRNA.	-1.297	-3.076	-1.531	1.545	2.179	0.176	0.166
1239	FAHD1	ILMN_1701457	81889	fumarylacetoacetate hydrolase domain containing 1 (FAHD1), nuclear gene encoding mitochondrial protein, transcript variant 1, mRNA.	-1.202	-3.076	-1.531	1.545	2.179	0.176	0.166
1240	MAOB	ILMN_1727360	4129	monoamine oxidase B (MAOB), nuclear gene encoding mitochondrial protein, mRNA.	-1.376	-3.076	-1.53	1.545	2.179	0.176	0.166
1241	SMPDL3A	ILMN_2100357	10924	sphingomyelin phosphodiesterase, acid-like 3A (SMPDL3A), mRNA.	1.265	3.074	1.493	1.581	2.179	0.176	0.166
1242	VPS72	ILMN_1722774	6944	vacuolar protein sorting 72 homolog (S. cerevisiae) (VPS72), mRNA.	-1.127	-3.074	-1.53	1.544	2.179	0.175	0.166
1243	VWCE	ILMN_1760315	220001	von Willebrand factor C and EGF domains (VWCE), mRNA.	1.175	3.074	1.493	1.581	2.179	0.175	0.166
1244	ADSS	ILMN_2092664	159	adenylosuccinate synthase (ADSS), mRNA.	1.176	3.073	1.492	1.581	2.179	0.175	0.166
1245	MOSC1	ILMN_1799106	64757	MOCO sulphurase C-terminal domain containing 1 (MOSC1), mRNA.	-1.441	-3.073	-1.529	1.544	2.179	0.175	0.166
1246	RRAS	ILMN_1780825	6237	related RAS viral (r-ras) oncogene homolog (RRAS), mRNA.	-1.317	-3.072	-1.529	1.543	2.179	0.175	0.166
1247	C5orf5	ILMN_1673478	51306	chromosome 5 open reading frame 5 (C5orf5), mRNA.	1.194	3.071	1.492	1.579	2.179	0.175	0.166
1248	VRK3	ILMN_1771697	51231	vaccinia related kinase 3 (VRK3), transcript variant 2, mRNA.	-1.245	-3.07	-1.528	1.542	2.179	0.175	0.166
1249	COQ6	ILMN_1783985	51004	coenzyme Q6 homolog, monooxygenase (S. cerevisiae) (COQ6), transcript variant 1, mRNA.	-1.171	-3.07	-1.527	1.543	2.179	0.174	0.166
1250	LYRM1	ILMN_1749244	57149	LYR motif containing 1 (LYRM1), mRNA.	-1.222	-3.069	-1.527	1.542	2.179	0.174	0.166
1251	HDDC3	ILMN_1781638	374659	HD domain containing 3 (HDDC3), mRNA.	-1.254	-3.068	-1.526	1.541	2.179	0.174	0.166
1252	HIST1H2AC	ILMN_1792689	8334	histone cluster 1, H2ac (HIST1H2AC), mRNA.	-1.315	-3.067	-1.526	1.541	2.179	0.174	0.166
1253	TSC22D3	ILMN_1748124	1831	TSC22 domain family, member 3 (TSC22D3), transcript variant 1, mRNA.	-1.365	-3.065	-1.525	1.54	2.179	0.174	0.166
1254	CTSB	ILMN_2359742	1508	cathepsin B (CTSB), transcript variant 1, mRNA.	1.504	3.065	1.491	1.574	2.179	0.174	0.166
1255	FAS	ILMN_2319077	355	Fas (TNF receptor superfamily, member 6) (FAS), transcript variant 7, mRNA.	1.149	3.063	1.491	1.573	2.179	0.174	0.166
1256	ELF1	ILMN_1664010	1997	E74-like factor 1 (ets domain transcription factor) (ELF1), mRNA.	1.24	3.063	1.49	1.573	2.179	0.173	0.166
1257	ZFHX4	ILMN_1657606	79776	zinc finger homeobox 4 (ZFHX4), mRNA.	1.246	3.063	1.49	1.573	2.179	0.173	0.166
1258	NCF2	ILMN_1796642	4688	neutrophil cytosolic factor 2 (65kDa, chronic granulomatous disease, autosomal 2) (NCF2), mRNA.	1.201	3.063	1.489	1.574	2.179	0.173	0.166
1259	PYHIN1	ILMN_1742026	149628	pyrin and HIN domain family, member 1 (PYHIN1), transcript variant b2, mRNA.	1.129	3.062	1.488	1.574	2.179	0.173	0.166
1260	THEM2	ILMN_2098743	55856	thioesterase superfamily member 2 (THEM2), mRNA.	-1.273	-3.062	-1.525	1.538	2.179	0.173	0.166
1261	RAB7B	ILMN_1771688	338382	RAB7B, member RAS oncogene family (RAB7B), mRNA.	1.346	3.062	1.488	1.574	2.179	0.173	0.166
1262	CD151	ILMN_2326713	977	CD151 molecule (Raph blood group) (CD151), transcript variant 2, mRNA.	-1.305	-3.062	-1.524	1.538	2.179	0.173	0.166
1263	NOPE	ILMN_2139396	57722	neighbor of Punc E11 (NOPE), mRNA.	1.48	3.062	1.487	1.574	2.179	0.172	0.166
1264	HNT	ILMN_2351466	50863	neurotrimin (HNT), transcript variant 2, mRNA.	-1.424	-3.061	-1.524	1.538	2.179	0.172	0.166
1265	PSME2	ILMN_1786612	5721	proteasome (prosome, macropain) activator subunit 2 (PA28 beta) (PSME2), mRNA.	1.209	3.06	1.487	1.573	2.179	0.172	0.166
1266	PLAC8	ILMN_2093343	51316	placenta-specific 8 (PLAC8), mRNA.	1.153	3.059	1.486	1.573	2.179	0.172	0.166
1267	MATK	ILMN_2319000	4145	megakaryocyte-associated tyrosine kinase (MATK), transcript variant 3, mRNA.	1.805	3.059	1.486	1.573	2.179	0.172	0.166
1268	BFAR	ILMN_1814808	51283	bifunctional apoptosis regulator (BFAR), mRNA.	-1.198	-3.057	-1.523	1.534	2.179	0.172	0.166
1269	XPNPEP1	ILMN_1669015	7511	X-prolyl aminopeptidase (aminopeptidase P) 1, soluble (XPNPEP1), mRNA.	1.163	3.057	1.485	1.572	2.179	0.172	0.166
1270	ATP5G3	ILMN_1770466	518	ATP synthase, H+ transporting, mitochondrial F0 complex, subunit C3 (subunit 9) (ATP5G3), nuclear gene encoding mitochondrial protein, transcript variant 3, mRNA.	-1.178	-3.056	-1.522	1.534	2.179	0.172	0.166
1271	TOM1L2	ILMN_1655068	146691	target of myb1-like 2 (chicken) (TOM1L2), transcript variant 3, mRNA.	-1.263	-3.056	-1.522	1.535	2.179	0.171	0.166
1272	AGBL5	ILMN_2308689	60509	ATP/GTP binding protein-like 5 (AGBL5), transcript variant 3, mRNA.	-1.177	-3.056	-1.521	1.534	2.179	0.171	0.166
1273	MKI67IP	ILMN_1786189	84365	MKI67 (FHA domain) interacting nucleolar phosphoprotein (MKI67IP), mRNA.	1.201	3.055	1.485	1.571	2.179	0.171	0.166
1274	MRPL2	ILMN_1763264	51069	mitochondrial ribosomal protein L2 (MRPL2), nuclear gene encoding mitochondrial protein, mRNA.	-1.204	-3.055	-1.521	1.534	2.179	0.171	0.166
1275	LEPREL2	ILMN_1705682	10536	leprecan-like 2 (LEPREL2), mRNA.	1.247	3.054	1.484	1.57	2.179	0.171	0.166
1276	FH	ILMN_1719392	2271	fumarate hydratase (FH), nuclear gene encoding mitochondrial protein, mRNA.	-1.259	-3.052	-1.52	1.532	2.179	0.171	0.166
1277	RMND5B	ILMN_1737847	64777	required for meiotic nuclear division 5 homolog B (S. cerevisiae) (RMND5B), mRNA.	-1.146	-3.052	-1.52	1.532	2.179	0.171	0.166
1278	PTBP1	ILMN_2333319	5725	polypyrimidine tract binding protein 1 (PTBP1), transcript variant 4, mRNA.	1.204	3.052	1.484	1.568	2.179	0.17	0.166
1279	PIK3R2	ILMN_1726565	5296	phosphoinositide-3-kinase, regulatory subunit 2 (beta) (PIK3R2), mRNA.	1.318	3.05	1.483	1.566	2.179	0.17	0.166
1280	PCCB	ILMN_1761010	5096	propionyl Coenzyme A carboxylase, beta polypeptide (PCCB), mRNA.	-1.37	-3.047	-1.519	1.528	2.179	0.17	0.166
1281	HCST	ILMN_1699931	10870	hematopoietic cell signal transducer (HCST), transcript variant 2, mRNA.	1.697	3.047	1.483	1.564	2.179	0.17	0.166
1282	AQP6	ILMN_1786381	363	aquaporin 6, kidney specific (AQP6), mRNA.	-1.126	-3.046	-1.518	1.528	2.179	0.17	0.166
1283	BPHL	ILMN_1657746	670	biphenyl hydrolase-like (serine hydrolase; breast epithelial mucin-associated antigen) (BPHL), mRNA.	-1.269	-3.046	-1.518	1.528	2.179	0.17	0.166
1284	C6orf57	ILMN_1728057	135154	chromosome 6 open reading frame 57 (C6orf57), mRNA.	-1.244	-3.045	-1.517	1.528	2.179	0.17	0.166
1285	HSD17B4	ILMN_1673795	3295	hydroxysteroid (17-beta) dehydrogenase 4 (HSD17B4), mRNA.	-1.226	-3.044	-1.517	1.527	2.179	0.17	0.166
1286	SEMA4A	ILMN_1702787	64218	sema domain, immunoglobulin domain (Ig), transmembrane domain (TM) and short cytoplasmic domain, (semaphorin) 4A (SEMA4A), mRNA.	1.254	3.043	1.482	1.561	2.179	0.169	0.166
1287	ZNF32	ILMN_1680072	7580	zinc finger protein 32 (ZNF32), transcript variant 1, mRNA.	-1.123	-3.043	-1.516	1.527	2.179	0.169	0.166
1288	RHOD	ILMN_2089167	29984	ras homolog gene family, member D (RHOD), mRNA.	-1.212	-3.043	-1.516	1.527	2.179	0.169	0.166
1289	DDEF1	ILMN_2233366	50807	development and differentiation enhancing factor 1 (DDEF1), mRNA.	1.21	3.041	1.482	1.56	2.179	0.169	0.166
1290	FAM10A7	ILMN_2080158		family with sequence similarity 10, member A7 (pseudogene) (FAM10A7) on chromosome 7.	-1.293	-3.041	-1.515	1.526	2.179	0.169	0.166
1291	FGF5	ILMN_2399100	2250	fibroblast growth factor 5 (FGF5), transcript variant 2, mRNA.	-1.121	-3.041	-1.515	1.526	2.179	0.169	0.166
1292	PHF11	ILMN_2390162	51131	PHD finger protein 11 (PHF11), transcript variant 1, mRNA.	1.157	3.04	1.481	1.559	2.179	0.169	0.166
1293	C1RL	ILMN_1733288	51279	complement component 1, r subcomponent-like (C1RL), mRNA.	1.234	3.039	1.481	1.559	2.179	0.168	0.166
1294	TBX15	ILMN_1721580	6913	T-box 15 (TBX15), mRNA.	-1.232	-3.038	-1.514	1.524	2.179	0.168	0.166
1295	RBM25	ILMN_1768117	58517	RNA binding motif protein 25 (RBM25), mRNA.	1.21	3.037	1.48	1.557	2.179	0.168	0.166
1296	PRR5	ILMN_1692664	55615	proline rich 5 (renal) (PRR5), transcript variant 5, mRNA.	-1.368	-3.037	-1.514	1.523	2.179	0.168	0.166
1297	EPSTI1	ILMN_2388547	94240	epithelial stromal interaction 1 (breast) (EPSTI1), transcript variant 2, mRNA.	1.383	3.035	1.48	1.556	2.179	0.168	0.166
1298	INPP5D	ILMN_1744212	3635	inositol polyphosphate-5-phosphatase, 145kDa (INPP5D), transcript variant 2, mRNA.	1.194	3.035	1.479	1.556	2.179	0.168	0.166
1299	VNN1	ILMN_1674574	8876	vanin 1 (VNN1), mRNA.	1.149	3.034	1.479	1.555	2.179	0.168	0.166
1300	PPP4R1	ILMN_2345512	9989	protein phosphatase 4, regulatory subunit 1 (PPP4R1), transcript variant 2, mRNA.	1.148	3.033	1.478	1.555	2.179	0.168	0.166
1301	EFNB3	ILMN_1695606	1949	ephrin-B3 (EFNB3), mRNA.	1.178	3.033	1.478	1.555	2.179	0.167	0.166
1302	ALOX5	ILMN_1680996	240	PREDICTED: arachidonate 5-lipoxygenase (ALOX5), mRNA.	1.5	3.033	1.477	1.556	2.179	0.167	0.166
1303	NCKAP1L	ILMN_1674250	3071	NCK-associated protein 1-like (NCKAP1L), mRNA.	1.317	3.033	1.477	1.556	2.179	0.167	0.166
1304	RARRES2	ILMN_1810844	5919	retinoic acid receptor responder (tazarotene induced) 2 (RARRES2), mRNA.	-1.396	-3.033	-1.513	1.52	2.179	0.167	0.166
1305	VRK2	ILMN_1750088	7444	vaccinia related kinase 2 (VRK2), mRNA.	-1.169	-3.031	-1.512	1.519	2.179	0.167	0.166
1306	KCNIP2	ILMN_2325534	30819	Kv channel interacting protein 2 (KCNIP2), transcript variant 1, mRNA.	-1.463	-3.031	-1.512	1.519	2.179	0.167	0.166
1307	STAT5B	ILMN_1684034	6777	signal transducer and activator of transcription 5B (STAT5B), mRNA.	-1.217	-3.03	-1.511	1.519	2.179	0.167	0.166
1308	PHGDH	ILMN_1704537	26227	phosphoglycerate dehydrogenase (PHGDH), mRNA.	-1.453	-3.029	-1.511	1.518	2.179	0.167	0.166
1309	TNFRSF1B	ILMN_1764788	7133	tumor necrosis factor receptor superfamily, member 1B (TNFRSF1B), mRNA.	1.242	3.028	1.476	1.552	2.179	0.166	0.166
1310	PDHA1	ILMN_1772369	5160	pyruvate dehydrogenase (lipoamide) alpha 1 (PDHA1), mRNA.	-1.331	-3.028	-1.51	1.518	2.179	0.166	0.166
1311	TMEM120A	ILMN_1654516	83862	transmembrane protein 120A (TMEM120A), mRNA.	-1.284	-3.027	-1.51	1.517	2.905	0.222	0.208
1312	MPST	ILMN_1800096	4357	mercaptopyruvate sulfurtransferase (MPST), nuclear gene encoding mitochondrial protein, transcript variant 2, mRNA.	-1.151	-3.026	-1.509	1.517	2.905	0.221	0.208
1313	NCKIPSD	ILMN_1736623	51517	NCK interacting protein with SH3 domain (NCKIPSD), transcript variant 2, mRNA.	-1.245	-3.023	-1.508	1.514	2.905	0.221	0.208
1314	UBAP2	ILMN_1716157	55833	ubiquitin associated protein 2 (UBAP2), mRNA.	-1.114	-3.023	-1.508	1.515	2.905	0.221	0.208
1315	YIPF6	ILMN_1803939	286451	Yip1 domain family, member 6 (YIPF6), mRNA.	-1.157	-3.022	-1.507	1.515	2.905	0.221	0.208
1316	TMEM37	ILMN_1670672	140738	transmembrane protein 37 (TMEM37), mRNA.	-1.514	-3.021	-1.507	1.514	2.905	0.221	0.208
1317	ARHGAP17	ILMN_1718610	55114	Rho GTPase activating protein 17 (ARHGAP17), transcript variant 2, mRNA.	1.229	3.021	1.476	1.545	2.905	0.221	0.209
1318	DNAJA2	ILMN_1770127	10294	DnaJ (Hsp40) homolog, subfamily A, member 2 (DNAJA2), mRNA.	-1.173	-3.02	-1.506	1.514	2.905	0.22	0.208
1319	FARP1	ILMN_1678353	10160	FERM, RhoGEF (ARHGEF) and pleckstrin domain protein 1 (chondrocyte-derived) (FARP1), transcript variant 1, mRNA.	1.274	3.018	1.475	1.543	2.905	0.22	0.209
1320	VEGFC	ILMN_1701204	7424	vascular endothelial growth factor C (VEGFC), mRNA.	1.239	3.018	1.474	1.543	2.905	0.22	0.209
1321	LGALS12	ILMN_1776283	85329	lectin, galactoside-binding, soluble, 12 (galectin 12) (LGALS12), mRNA.	-1.643	-3.017	-1.506	1.512	2.905	0.22	0.208
1322	GNPDA1	ILMN_1784709	10007	glucosamine-6-phosphate deaminase 1 (GNPDA1), mRNA.	1.396	3.017	1.474	1.543	2.905	0.22	0.209
1323	NASP	ILMN_2348975	4678	nuclear autoantigenic sperm protein (histone-binding) (NASP), transcript variant 2, mRNA.	1.186	3.017	1.473	1.543	2.905	0.22	0.209
1324	TMEM98	ILMN_1652456	26022	transmembrane protein 98 (TMEM98), transcript variant 1, mRNA.	1.212	3.016	1.473	1.543	2.905	0.219	0.209
1325	ENY2	ILMN_2166865	56943	enhancer of yellow 2 homolog (Drosophila) (ENY2), mRNA.	-1.145	-3.016	-1.505	1.511	2.905	0.219	0.208
1326	SLA	ILMN_2345898	6503	Src-like-adaptor (SLA), transcript variant 2, mRNA.	1.286	3.015	1.472	1.543	2.905	0.219	0.209
1327	VCAN	ILMN_1687301	1462	versican (VCAN), mRNA.	1.566	3.015	1.472	1.543	2.905	0.219	0.209
1328	UQCC	ILMN_2381121	55245	ubiquinol-cytochrome c reductase complex chaperone, CBP3 homolog (yeast) (UQCC), transcript variant 2, mRNA.	-1.154	-3.014	-1.505	1.51	2.905	0.219	0.208
1329	COX10	ILMN_1670901	1352	COX10 homolog, cytochrome c oxidase assembly protein, heme A: farnesyltransferase (yeast) (COX10), nuclear gene encoding mitochondrial protein, mRNA.	-1.192	-3.014	-1.504	1.51	2.905	0.219	0.208
1330	ITGA7	ILMN_1791409	3679	integrin, alpha 7 (ITGA7), mRNA.	-1.215	-3.014	-1.504	1.51	2.905	0.218	0.208
1331	TBRG4	ILMN_1783728	9238	transforming growth factor beta regulator 4 (TBRG4), transcript variant 3, mRNA.	-1.156	-3.013	-1.503	1.51	2.905	0.218	0.208
1332	C10orf59	ILMN_1718520	55328	chromosome 10 open reading frame 59 (C10orf59), transcript variant 1, mRNA.	-1.236	-3.011	-1.503	1.509	2.905	0.218	0.208
1333	CLEC12A	ILMN_1663142	160364	C-type lectin domain family 12, member A (CLEC12A), transcript variant 2, mRNA.	1.416	3.011	1.471	1.54	2.905	0.218	0.209
1334	SIGLEC1	ILMN_1725320	6614	sialic acid binding Ig-like lectin 1, sialoadhesin (SIGLEC1), mRNA.	1.187	3.011	1.471	1.54	2.905	0.218	0.209
1335	KLF15	ILMN_1683133	28999	Kruppel-like factor 15 (KLF15), mRNA.	-1.262	-3.011	-1.502	1.509	2.905	0.218	0.208
1336	FAM13A1	ILMN_2401253	10144	family with sequence similarity 13, member A1 (FAM13A1), transcript variant 1, mRNA.	-1.364	-3.009	-1.501	1.508	2.905	0.217	0.208
1337	CD7	ILMN_1792538	924	CD7 molecule (CD7), mRNA.	1.163	3.008	1.47	1.538	2.905	0.217	0.209
1338	LOC90835	ILMN_2179726	90835	hypothetical protein LOC90835 (LOC90835), mRNA.	1.172	3.008	1.47	1.538	2.905	0.217	0.209
1339	FBXO7	ILMN_1667112	25793	F-box protein 7 (FBXO7), transcript variant 1, mRNA.	-1.141	-3.008	-1.501	1.507	2.905	0.217	0.208
1340	IQCK	ILMN_2081883	124152	IQ motif containing K (IQCK), mRNA.	1.217	3.008	1.469	1.539	2.905	0.217	0.209
1341	LAMA3	ILMN_1704247	3909	laminin, alpha 3 (LAMA3), transcript variant 2, mRNA.	-1.196	-3.008	-1.5	1.508	2.905	0.217	0.208
1342	C8orf4	ILMN_1656369	56892	chromosome 8 open reading frame 4 (C8orf4), mRNA.	-1.485	-3.008	-1.5	1.508	2.905	0.216	0.208
1343	MTCP1	ILMN_1814230	4515	mature T-cell proliferation 1 (MTCP1), nuclear gene encoding mitochondrial protein, transcript variant B1, mRNA.	-1.234	-3.007	-1.499	1.508	2.905	0.216	0.208
1344	FBXO22	ILMN_1786469	26263	F-box protein 22 (FBXO22), transcript variant 2, mRNA.	-1.135	-3.006	-1.499	1.507	2.905	0.216	0.208
1345	SCMH1	ILMN_2375557	22955	sex comb on midleg homolog 1 (Drosophila) (SCMH1), transcript variant 1, mRNA.	-1.132	-3.006	-1.498	1.507	2.905	0.216	0.208
1346	PXDN	ILMN_2363658	7837	peroxidasin homolog (Drosophila) (PXDN), mRNA. XM_935183 XM_935184 XM_936786 XM_942966 XM_942982 XM_942986 XM_942994 XM_943000	-1.368	-3.005	-1.498	1.507	2.905	0.216	0.208
1347	EFNB1	ILMN_1654563	1947	ephrin-B1 (EFNB1), mRNA.	-1.211	-3.005	-1.497	1.507	2.905	0.216	0.208
1348	PDLIM5	ILMN_2361478	10611	PDZ and LIM domain 5 (PDLIM5), transcript variant 5, mRNA.	-1.125	-3.003	-1.497	1.506	2.905	0.215	0.208
1349	COQ6	ILMN_1664367	51004	coenzyme Q6 homolog, monooxygenase (S. cerevisiae) (COQ6), transcript variant 1, mRNA.	-1.17	-3.002	-1.496	1.505	2.905	0.215	0.208
1350	FER1L3	ILMN_2370976	26509	fer-1-like 3, myoferlin (C. elegans) (FER1L3), transcript variant 1, mRNA.	1.287	3.002	1.469	1.533	2.905	0.215	0.209
1351	MUM1L1	ILMN_2124241	139221	melanoma associated antigen (mutated) 1-like 1 (MUM1L1), mRNA.	-1.134	-3.002	-1.496	1.506	2.905	0.215	0.208
1352	PGA5	ILMN_1717572	5222	pepsinogen 5, group I (pepsinogen A) (PGA5), mRNA.	-1.528	-2.998	-1.495	1.503	2.905	0.215	0.208
1353	ETFDH	ILMN_1758034	2110	electron-transferring-flavoprotein dehydrogenase (ETFDH), nuclear gene encoding mitochondrial protein, mRNA.	-1.291	-2.998	-1.495	1.503	2.905	0.215	0.208
1354	CTSO	ILMN_1769633	1519	cathepsin O (CTSO), mRNA.	1.255	2.997	1.468	1.529	2.905	0.215	0.209
1355	TRAP1	ILMN_1699737	10131	TNF receptor-associated protein 1 (TRAP1), mRNA.	-1.183	-2.997	-1.494	1.503	2.905	0.214	0.208
1356	ADCY6	ILMN_2311674	112	adenylate cyclase 6 (ADCY6), transcript variant 2, mRNA.	-1.234	-2.996	-1.494	1.502	2.905	0.214	0.208
1357	LRRTM2	ILMN_1748245	26045	leucine rich repeat transmembrane neuronal 2 (LRRTM2), mRNA.	1.13	2.993	1.468	1.525	2.905	0.214	0.209
1358	PTPN14	ILMN_1750240	5784	protein tyrosine phosphatase, non-receptor type 14 (PTPN14), mRNA.	-1.114	-2.991	-1.493	1.498	2.905	0.214	0.208
1359	CMBL	ILMN_1709634	134147	carboxymethylenebutenolidase homolog (Pseudomonas) (CMBL), mRNA.	-1.236	-2.991	-1.493	1.498	2.905	0.214	0.208
1360	QDPR	ILMN_1672443	5860	quinoid dihydropteridine reductase (QDPR), mRNA.	-1.355	-2.99	-1.492	1.498	2.905	0.214	0.208
1361	NFKB1	ILMN_1714965	4790	nuclear factor of kappa light polypeptide gene enhancer in B-cells 1 (p105) (NFKB1), mRNA.	1.155	2.988	1.467	1.521	2.905	0.213	0.209
1362	AKAP7	ILMN_1733690	9465	A kinase (PRKA) anchor protein 7 (AKAP7), transcript variant alpha, mRNA.	-1.198	-2.988	-1.492	1.496	2.905	0.213	0.208
1363	POLR3GL	ILMN_1760667	84265	polymerase (RNA) III (DNA directed) polypeptide G (32kD)-like (POLR3GL), mRNA.	-1.16	-2.988	-1.491	1.497	2.905	0.213	0.208
1364	C14orf147	ILMN_1699676	171546	chromosome 14 open reading frame 147 (C14orf147), mRNA.	-1.225	-2.987	-1.491	1.497	2.905	0.213	0.208
1365	SH2B3	ILMN_1752046	10019	SH2B adaptor protein 3 (SH2B3), mRNA.	1.294	2.986	1.467	1.519	2.905	0.213	0.209
1366	BTN2A1	ILMN_2364852	11120	butyrophilin, subfamily 2, member A1 (BTN2A1), transcript variant 1, mRNA.	1.21	2.986	1.466	1.519	2.905	0.213	0.209
1367	MYO16	ILMN_1801889	23026	myosin XVI (MYO16), mRNA.	-1.247	-2.985	-1.49	1.495	2.905	0.212	0.208
1368	FAM38B	ILMN_1665686	63895	family with sequence similarity 38, member B (FAM38B), mRNA.	1.261	2.984	1.466	1.518	2.905	0.212	0.209
1369	PPP4R1L	ILMN_2211922	55370	protein phosphatase 4, regulatory subunit 1-like (PPP4R1L), mRNA.	-1.184	-2.983	-1.489	1.494	2.905	0.212	0.208
1370	AHCTF1	ILMN_1809139	25909	AT hook containing transcription factor 1 (AHCTF1), mRNA.	-1.241	-2.981	-1.489	1.492	2.905	0.212	0.208
1371	C2orf34	ILMN_1738099	79823	chromosome 2 open reading frame 34 (C2orf34), mRNA.	-1.127	-2.981	-1.488	1.493	2.905	0.212	0.208
1372	CDC123	ILMN_1678605	8872	cell division cycle 123 homolog (S. cerevisiae) (CDC123), mRNA.	-1.158	-2.981	-1.488	1.493	2.905	0.212	0.208
1373	RABL4	ILMN_1746492	11020	RAB, member of RAS oncogene family-like 4 (RABL4), mRNA.	-1.133	-2.98	-1.487	1.492	2.905	0.212	0.208
1374	RASGRP1	ILMN_1768958	10125	RAS guanyl releasing protein 1 (calcium and DAG-regulated) (RASGRP1), mRNA.	1.141	2.98	1.465	1.514	2.905	0.211	0.209
1375	SORBS3	ILMN_1789338	10174	sorbin and SH3 domain containing 3 (SORBS3), transcript variant 1, mRNA.	1.166	2.977	1.465	1.512	2.905	0.211	0.209
1376	KLC1	ILMN_1726901	3831	kinesin light chain 1 (KLC1), transcript variant 1, mRNA.	-1.186	-2.976	-1.487	1.489	2.905	0.211	0.208
1377	TOMM34	ILMN_1721128	10953	translocase of outer mitochondrial membrane 34 (TOMM34), nuclear gene encoding mitochondrial protein, mRNA.	1.185	2.976	1.464	1.512	2.905	0.211	0.209
1378	SMUG1	ILMN_1804642	23583	single-strand-selective monofunctional uracil-DNA glycosylase 1 (SMUG1), mRNA.	-1.166	-2.976	-1.486	1.489	2.905	0.211	0.208
1379	CHSY3	ILMN_1740407	337876	chondroitin sulfate synthase 3 (CHSY3), mRNA.	1.191	2.975	1.464	1.511	2.905	0.211	0.209
1380	SLC44A1	ILMN_1700695	23446	solute carrier family 44, member 1 (SLC44A1), mRNA.	1.245	2.974	1.463	1.511	2.905	0.21	0.209
1381	PKP2	ILMN_2386973	5318	plakophilin 2 (PKP2), transcript variant 2a, mRNA.	-1.489	-2.973	-1.486	1.487	2.905	0.21	0.208
1382	KAL1	ILMN_1750373	3730	Kallmann syndrome 1 sequence (KAL1), mRNA.	-1.262	-2.972	-1.485	1.487	2.905	0.21	0.208
1383	C17orf53	ILMN_1776490	78995	chromosome 17 open reading frame 53 (C17orf53), mRNA.	-1.322	-2.972	-1.485	1.487	2.905	0.21	0.208
1384	PRG2	ILMN_1729314	5553	proteoglycan 2, bone marrow (natural killer cell activator, eosinophil granule major basic protein) (PRG2), mRNA.	1.151	2.972	1.463	1.509	2.905	0.21	0.209
1385	ELMO1	ILMN_1784320	9844	engulfment and cell motility 1 (ELMO1), transcript variant 1, mRNA.	1.174	2.972	1.462	1.509	2.905	0.21	0.209
1386	HDAC9	ILMN_1673708	9734	histone deacetylase 9 (HDAC9), transcript variant 5, mRNA.	-1.109	-2.971	-1.484	1.487	2.905	0.21	0.208
1387	ADSSL1	ILMN_1720235	122622	adenylosuccinate synthase like 1 (ADSSL1), transcript variant 2, mRNA.	-1.398	-2.971	-1.484	1.487	2.905	0.209	0.208
1388	C9orf19	ILMN_1652631	152007	chromosome 9 open reading frame 19 (C9orf19), mRNA.	1.463	2.97	1.462	1.508	2.905	0.209	0.209
1389	CTSL1	ILMN_1812995	1514	cathepsin L1 (CTSL1), transcript variant 1, mRNA.	1.429	2.97	1.462	1.508	2.905	0.209	0.209
1390	NDUFS7	ILMN_1669966	374291	NADH dehydrogenase (ubiquinone) Fe-S protein 7, 20kDa (NADH-coenzyme Q reductase) (NDUFS7), mRNA.	-1.246	-2.969	-1.483	1.486	2.905	0.209	0.208
1391	PRDX2	ILMN_2382829	7001	peroxiredoxin 2 (PRDX2), nuclear gene encoding mitochondrial protein, transcript variant 3, mRNA.	-1.323	-2.969	-1.483	1.486	2.905	0.209	0.208
1392	NGRN	ILMN_1660345	51335	neugrin, neurite outgrowth associated (NGRN), transcript variant 1, mRNA.	-1.229	-2.968	-1.482	1.486	2.905	0.209	0.208
1393	PARK7	ILMN_1744713	11315	Parkinson disease (autosomal recessive, early onset) 7 (PARK7), mRNA.	-1.135	-2.968	-1.482	1.486	2.905	0.209	0.208
1394	METTL5	ILMN_1691570	29081	methyltransferase like 5 (METTL5), mRNA.	-1.323	-2.967	-1.481	1.486	2.905	0.208	0.208
1395	BSND	ILMN_1726420	7809	Bartter syndrome, infantile, with sensorineural deafness (Barttin) (BSND), mRNA.	-1.103	-2.966	-1.481	1.485	2.905	0.208	0.208
1396	LIPA	ILMN_1718063	3988	lipase A, lysosomal acid, cholesterol esterase (Wolman disease) (LIPA), mRNA.	1.771	2.964	1.461	1.503	3.631	0.26	0.247
1397	SCOC	ILMN_1768050	60592	short coiled-coil protein (SCOC), mRNA.	-1.207	-2.963	-1.48	1.483	3.631	0.26	0.248
1398	AGL	ILMN_2371825	178	amylo-1, 6-glucosidase, 4-alpha-glucanotransferase (glycogen debranching enzyme, glycogen storage disease type III) (AGL), transcript variant 5, mRNA.	-1.32	-2.963	-1.48	1.483	3.631	0.26	0.248
1399	TIMM23	ILMN_1664231	10431	translocase of inner mitochondrial membrane 23 homolog (yeast) (TIMM23), nuclear gene encoding mitochondrial protein, mRNA.	-1.227	-2.962	-1.479	1.482	3.631	0.26	0.248
1400	ENTPD3	ILMN_2087941	956	ectonucleoside triphosphate diphosphohydrolase 3 (ENTPD3), mRNA.	-1.179	-2.962	-1.479	1.483	3.631	0.259	0.248
1401	TBC1D2	ILMN_1769876	55357	TBC1 domain family, member 2 (TBC1D2), mRNA.	1.316	2.961	1.461	1.5	3.631	0.259	0.247
1402	FOLR2	ILMN_1745963	2350	folate receptor 2 (fetal) (FOLR2), mRNA.	1.517	2.959	1.46	1.499	3.631	0.259	0.247
1403	CDKL3	ILMN_2217630	51265	cyclin-dependent kinase-like 3 (CDKL3), mRNA.	-1.127	-2.959	-1.478	1.481	3.631	0.259	0.248
1404	MRPL24	ILMN_2398995	79590	mitochondrial ribosomal protein L24 (MRPL24), nuclear gene encoding mitochondrial protein, transcript variant 2, mRNA.	-1.211	-2.959	-1.478	1.481	3.631	0.259	0.248
1405	STK38	ILMN_2152581	11329	serine/threonine kinase 38 (STK38), mRNA.	1.231	2.959	1.46	1.499	3.631	0.258	0.247
1406	WDR20	ILMN_2409706	91833	WD repeat domain 20 (WDR20), transcript variant 3, mRNA.	-1.149	-2.958	-1.477	1.48	3.631	0.258	0.248
1407	IGSF10	ILMN_1682100	285313	immunoglobulin superfamily, member 10 (IGSF10), mRNA.	1.295	2.957	1.459	1.498	3.631	0.258	0.247
1408	IL6ST	ILMN_1746604	3572	interleukin 6 signal transducer (gp130, oncostatin M receptor) (IL6ST), transcript variant 1, mRNA.	-1.198	-2.957	-1.477	1.481	3.631	0.258	0.248
1409	CS	ILMN_1706057	1431	citrate synthase (CS), nuclear gene encoding mitochondrial protein, transcript variant 1, mRNA.	-1.28	-2.956	-1.476	1.48	3.631	0.258	0.248
1410	KIAA0746	ILMN_1797822	23231	KIAA0746 protein (KIAA0746), mRNA.	1.342	2.956	1.459	1.498	3.631	0.258	0.247
1411	LDHB	ILMN_1728132	3945	lactate dehydrogenase B (LDHB), mRNA.	-1.303	-2.956	-1.476	1.48	3.631	0.257	0.248
1412	MLX	ILMN_2401618	6945	MAX-like protein X (MLX), transcript variant 2, mRNA.	-1.155	-2.954	-1.475	1.478	3.631	0.257	0.248
1413	DIS3L	ILMN_1795822	115752	DIS3 mitotic control homolog (S. cerevisiae)-like (DIS3L), mRNA.	-1.234	-2.953	-1.475	1.478	3.631	0.257	0.248
1414	EHD2	ILMN_1808777	30846	EH-domain containing 2 (EHD2), mRNA.	-1.299	-2.952	-1.474	1.477	3.631	0.257	0.248
1415	ABCG1	ILMN_1658176	9619	ATP-binding cassette, sub-family G (WHITE), member 1 (ABCG1), transcript variant 7, mRNA.	1.116	2.95	1.458	1.491	3.631	0.257	0.247
1416	SLC25A16	ILMN_2115421	8034	solute carrier family 25 (mitochondrial carrier; Graves disease autoantigen), member 16 (SLC25A16), nuclear gene encoding mitochondrial protein, mRNA.	-1.242	-2.949	-1.474	1.475	3.631	0.256	0.248
1417	ALDH6A1	ILMN_2096985	4329	aldehyde dehydrogenase 6 family, member A1 (ALDH6A1), nuclear gene encoding mitochondrial protein, mRNA.	-1.456	-2.949	-1.473	1.475	3.631	0.256	0.248
1418	POLG	ILMN_2101930	5428	polymerase (DNA directed), gamma (POLG), mRNA.	-1.162	-2.948	-1.473	1.475	3.631	0.256	0.248
1419	MYH10	ILMN_1815154	4628	myosin, heavy chain 10, non-muscle (MYH10), mRNA.	-1.291	-2.947	-1.472	1.475	3.631	0.256	0.248
1420	PILRA	ILMN_2241953	29992	paired immunoglobin-like type 2 receptor alpha (PILRA), transcript variant 1, mRNA.	1.199	2.947	1.458	1.489	3.631	0.256	0.247
1421	FBXW5	ILMN_1701375	54461	F-box and WD repeat domain containing 5 (FBXW5), mRNA.	-1.191	-2.946	-1.472	1.474	3.631	0.256	0.248
1422	NTRK3	ILMN_1687967	4916	neurotrophic tyrosine kinase, receptor, type 3 (NTRK3), transcript variant 3, mRNA.	-1.168	-2.944	-1.471	1.473	3.631	0.255	0.248
1423	PRR5	ILMN_2409754	55615	proline rich 5 (renal) (PRR5), transcript variant 4, mRNA.	-1.324	-2.944	-1.471	1.473	3.631	0.255	0.248
1424	FNTB	ILMN_1728517	2342	farnesyltransferase, CAAX box, beta (FNTB), mRNA.	-1.184	-2.944	-1.47	1.473	3.631	0.255	0.248
1425	WBSCR16	ILMN_1765525	81554	Williams-Beuren syndrome chromosome region 16 (WBSCR16), mRNA.	-1.12	-2.943	-1.47	1.473	3.631	0.255	0.248
1426	SLC29A2	ILMN_1730809	3177	solute carrier family 29 (nucleoside transporters), member 2 (SLC29A2), mRNA.	-1.184	-2.942	-1.469	1.473	3.631	0.255	0.248
1427	FBXO27	ILMN_1721360	126433	F-box protein 27 (FBXO27), mRNA.	-1.106	-2.941	-1.469	1.473	3.631	0.254	0.248
1428	C1QC	ILMN_1785902	714	complement component 1, q subcomponent, C chain (C1QC), mRNA.	1.574	2.939	1.457	1.482	3.631	0.254	0.247
1429	NDUFV2	ILMN_2086417	4729	NADH dehydrogenase (ubiquinone) flavoprotein 2, 24kDa (NDUFV2), mRNA.	-1.226	-2.937	-1.468	1.468	3.631	0.254	0.248
1430	PPT1	ILMN_1669273	5538	palmitoyl-protein thioesterase 1 (ceroid-lipofuscinosis, neuronal 1, infantile) (PPT1), mRNA.	1.289	2.936	1.457	1.48	3.631	0.254	0.247
1431	ITGAM	ILMN_1685009	3684	integrin, alpha M (complement component 3 receptor 3 subunit) (ITGAM), mRNA.	1.398	2.936	1.456	1.48	3.631	0.254	0.247
1432	C9orf10OS	ILMN_1750969	158293	chromosome 9 open reading frame 10 opposite strand (C9orf10OS), mRNA.	-1.187	-2.936	-1.468	1.468	3.631	0.254	0.248
1433	NEO1	ILMN_1696702	4756	neogenin homolog 1 (chicken) (NEO1), mRNA.	-1.139	-2.935	-1.467	1.468	3.631	0.253	0.248
1434	PTTG1	ILMN_2042771	9232	pituitary tumor-transforming 1 (PTTG1), mRNA.	1.315	2.935	1.456	1.479	3.631	0.253	0.247
1435	MAPKAP1	ILMN_2360229	79109	mitogen-activated protein kinase associated protein 1 (MAPKAP1), transcript variant 6, mRNA.	-1.244	-2.933	-1.467	1.466	3.631	0.253	0.248
1436	ST13	ILMN_1765204	6767	suppression of tumorigenicity 13 (colon carcinoma) (Hsp70 interacting protein) (ST13), mRNA.	-1.226	-2.933	-1.466	1.467	3.631	0.253	0.248
1437	CPS1	ILMN_1792748	1373	carbamoyl-phosphate synthetase 1, mitochondrial (CPS1), mRNA.	-1.251	-2.933	-1.466	1.467	3.631	0.253	0.248
1438	TMEM11	ILMN_2175265	8834	transmembrane protein 11 (TMEM11), mRNA.	-1.144	-2.932	-1.466	1.466	3.631	0.252	0.248
1439	RRAGD	ILMN_1699772	58528	Ras-related GTP binding D (RRAGD), mRNA.	-1.281	-2.932	-1.465	1.467	3.631	0.252	0.248
1440	MAPRE2	ILMN_1695276	10982	microtubule-associated protein, RP/EB family, member 2 (MAPRE2), mRNA.	1.266	2.932	1.455	1.477	3.631	0.252	0.247
1441	CD44	ILMN_2348788	960	CD44 molecule (Indian blood group) (CD44), transcript variant 5, mRNA.	1.444	2.932	1.455	1.477	3.631	0.252	0.247
1442	TENC1	ILMN_1685042	23371	tensin like C1 domain containing phosphatase (tensin 2) (TENC1), transcript variant 1, mRNA.	-1.251	-2.931	-1.465	1.467	3.631	0.252	0.248
1443	IL13RA1	ILMN_1768505	3597	interleukin 13 receptor, alpha 1 (IL13RA1), mRNA.	1.272	2.931	1.454	1.477	3.631	0.252	0.247
1444	TLE4	ILMN_2103761	7091	transducin-like enhancer of split 4 (E(sp1) homolog, Drosophila) (TLE4), mRNA.	1.217	2.93	1.454	1.476	3.631	0.251	0.247
1445	MGLL	ILMN_1657708	11343	monoglyceride lipase (MGLL), transcript variant 1, mRNA.	-1.388	-2.93	-1.464	1.466	3.631	0.251	0.248
1446	MFN2	ILMN_1651385	9927	mitofusin 2 (MFN2), nuclear gene encoding mitochondrial protein, mRNA.	-1.189	-2.928	-1.464	1.464	3.631	0.251	0.248
1447	ATP8B2	ILMN_1782057	57198	ATPase, class I, type 8B, member 2 (ATP8B2), transcript variant 1, mRNA.	1.232	2.928	1.453	1.475	3.631	0.251	0.247
1448	C6orf60	ILMN_1696699	79632	chromosome 6 open reading frame 60 (C6orf60), transcript variant 1, mRNA.	-1.234	-2.928	-1.463	1.465	3.631	0.251	0.248
1449	TMEM49	ILMN_1692754	81671	transmembrane protein 49 (TMEM49), mRNA.	1.3	2.926	1.453	1.474	3.631	0.251	0.247
1450	GNRH2	ILMN_2354285	2797	gonadotropin-releasing hormone 2 (GNRH2), transcript variant 1, mRNA.	-1.224	-2.926	-1.463	1.463	3.631	0.25	0.248
1451	TERF1	ILMN_1694847	7013	telomeric repeat binding factor (NIMA-interacting) 1 (TERF1), transcript variant 1, mRNA.	-1.189	-2.925	-1.462	1.462	3.631	0.25	0.248
1452	ACOT1	ILMN_1715543	641371	acyl-CoA thioesterase 1 (ACOT1), mRNA.	-1.477	-2.923	-1.462	1.461	3.631	0.25	0.248
1453	MGAT4A	ILMN_1755643	11320	mannosyl (alpha-1,3-)-glycoprotein beta-1,4-N-acetylglucosaminyltransferase, isozyme A (MGAT4A), mRNA.	1.188	2.922	1.452	1.47	3.631	0.25	0.247
1454	FGR	ILMN_1795158	2268	Gardner-Rasheed feline sarcoma viral (v-fgr) oncogene homolog (FGR), transcript variant 1, mRNA.	1.4	2.922	1.452	1.47	3.631	0.25	0.247
1455	LOH11CR2A	ILMN_1682996	4013	loss of heterozygosity, 11, chromosomal region 2, gene A (LOH11CR2A), transcript variant 2, mRNA.	1.222	2.921	1.451	1.47	3.631	0.25	0.247
1456	CYP11A1	ILMN_1768820	1583	cytochrome P450, family 11, subfamily A, polypeptide 1 (CYP11A1), nuclear gene encoding mitochondrial protein, transcript variant 1, mRNA.	1.128	2.921	1.451	1.47	3.631	0.249	0.247
1457	TP53INP1	ILMN_2214197	94241	tumor protein p53 inducible nuclear protein 1 (TP53INP1), mRNA.	1.248	2.921	1.45	1.47	3.631	0.249	0.247
1458	ATP5J	ILMN_1652806	522	ATP synthase, H+ transporting, mitochondrial F0 complex, subunit F6 (ATP5J), nuclear gene encoding mitochondrial protein, transcript variant 1, mRNA.	-1.276	-2.92	-1.461	1.459	3.631	0.249	0.248
1459	PHF11	ILMN_1776723	51131	PHD finger protein 11 (PHF11), transcript variant 1, mRNA.	1.173	2.92	1.45	1.47	3.631	0.249	0.247
1460	MOCOS	ILMN_1673522	55034	molybdenum cofactor sulfurase (MOCOS), mRNA.	-1.35	-2.919	-1.461	1.459	3.631	0.249	0.248
1461	ICAM2	ILMN_1786823	3384	intercellular adhesion molecule 2 (ICAM2), transcript variant 1, mRNA.	-1.265	-2.919	-1.46	1.459	3.631	0.249	0.248
1462	IVNS1ABP	ILMN_2397750	10625	influenza virus NS1A binding protein (IVNS1ABP), mRNA.	1.258	2.919	1.449	1.469	3.631	0.248	0.247
1463	MAP4K4	ILMN_2375002	9448	mitogen-activated protein kinase kinase kinase kinase 4 (MAP4K4), transcript variant 3, mRNA.	1.205	2.919	1.449	1.47	3.631	0.248	0.247
1464	CCDC90A	ILMN_1761961	63933	coiled-coil domain containing 90A (CCDC90A), mRNA.	-1.246	-2.918	-1.46	1.459	3.631	0.248	0.248
1465	ZNF217	ILMN_1755303	7764	zinc finger protein 217 (ZNF217), mRNA.	1.242	2.918	1.448	1.469	3.631	0.248	0.247
1466	ATP5EP2	ILMN_2225887		ATP synthase, H+ transporting, mitochondrial F1 complex, epsilon subunit pseudogene 2 (ATP5EP2) on chromosome 13.	-1.153	-2.918	-1.459	1.458	3.631	0.248	0.248
1467	PIM2	ILMN_1748283	11040	pim-2 oncogene (PIM2), mRNA.	1.409	2.917	1.448	1.469	3.631	0.248	0.247
1468	GLA	ILMN_1766637	2717	galactosidase, alpha (GLA), mRNA.	1.391	2.916	1.447	1.468	3.631	0.247	0.247
1469	CTSL1	ILMN_2374036	1514	cathepsin L1 (CTSL1), transcript variant 2, mRNA.	1.399	2.915	1.447	1.468	3.631	0.247	0.247
1470	PPCS	ILMN_1776094	79717	phosphopantothenoylcysteine synthetase (PPCS), transcript variant 1, mRNA.	-1.199	-2.915	-1.459	1.456	4.357	0.296	0.287
1471	TIAF1	ILMN_2055634	9220	TGFB1-induced anti-apoptotic factor 1 (TIAF1), mRNA.	1.218	2.915	1.447	1.468	4.357	0.296	0.288
1472	GTF2I	ILMN_1673917	2969	general transcription factor II, i (GTF2I), transcript variant 3, mRNA.	-1.23	-2.914	-1.458	1.455	4.357	0.296	0.287
1473	ELOVL5	ILMN_2174369	60481	ELOVL family member 5, elongation of long chain fatty acids (FEN1/Elo2, SUR4/Elo3-like, yeast) (ELOVL5), mRNA.	-1.463	-2.913	-1.458	1.455	4.357	0.296	0.287
1474	TMEM16K	ILMN_1767111	55129	transmembrane protein 16K (TMEM16K), mRNA.	-1.145	-2.913	-1.457	1.455	4.357	0.296	0.287
1475	CCDC28B	ILMN_2099586	79140	coiled-coil domain containing 28B (CCDC28B), mRNA.	1.14	2.913	1.446	1.466	4.357	0.295	0.288
1476	ZNF207	ILMN_1670895	7756	zinc finger protein 207 (ZNF207), transcript variant 2, mRNA.	1.113	2.912	1.446	1.467	4.357	0.295	0.288
1477	CCL4L1	ILMN_2100209	9560	chemokine (C-C motif) ligand 4-like 1 (CCL4L1), mRNA.	1.239	2.912	1.445	1.467	4.357	0.295	0.288
1478	MCEE	ILMN_1735347	84693	methylmalonyl CoA epimerase (MCEE), mRNA.	-1.221	-2.911	-1.457	1.454	4.357	0.295	0.287
1479	RAB37	ILMN_2255579	326624	RAB37, member RAS oncogene family (RAB37), transcript variant 3, mRNA.	1.129	2.911	1.445	1.466	4.357	0.295	0.288
1480	LRP5	ILMN_2075892	4041	low density lipoprotein receptor-related protein 5 (LRP5), mRNA.	-1.155	-2.909	-1.456	1.453	4.357	0.294	0.287
1481	TIMP2	ILMN_1721876	7077	TIMP metallopeptidase inhibitor 2 (TIMP2), mRNA.	1.275	2.909	1.444	1.465	4.357	0.294	0.288
1482	HOXA11	ILMN_1738132	3207	homeobox A11 (HOXA11), mRNA.	-1.101	-2.909	-1.456	1.453	4.357	0.294	0.287
1483	XG	ILMN_1782558	7499	Xg blood group (XG), mRNA.	1.317	2.908	1.444	1.465	4.357	0.294	0.288
1484	TP53BP2	ILMN_1779706	7159	tumor protein p53 binding protein, 2 (TP53BP2), transcript variant 1, mRNA.	1.222	2.906	1.443	1.463	4.357	0.294	0.288
1485	CKLF	ILMN_2414027	51192	chemokine-like factor (CKLF), transcript variant 6, mRNA.	1.225	2.906	1.443	1.463	4.357	0.293	0.288
1486	LONP1	ILMN_1766125	9361	lon peptidase 1, mitochondrial (LONP1), nuclear gene encoding mitochondrial protein, mRNA.	-1.242	-2.905	-1.455	1.45	4.357	0.293	0.287
1487	LAMA2	ILMN_1788019	3908	laminin, alpha 2 (merosin, congenital muscular dystrophy) (LAMA2), transcript variant 2, mRNA.	1.278	2.905	1.442	1.463	4.357	0.293	0.288
1488	RTN4	ILMN_2352036	57142	reticulon 4 (RTN4), transcript variant 1, mRNA.	-1.3	-2.904	-1.455	1.449	4.357	0.293	0.287
1489	UPF3A	ILMN_1671742	65110	UPF3 regulator of nonsense transcripts homolog A (yeast) (UPF3A), transcript variant 1, mRNA.	-1.229	-2.903	-1.454	1.449	4.357	0.293	0.287
1490	LIN52	ILMN_1797055	91750	lin-52 homolog (C. elegans) (LIN52), mRNA.	-1.146	-2.903	-1.454	1.449	4.357	0.292	0.287
1491	DHDDS	ILMN_2405642	79947	dehydrodolichyl diphosphate synthase (DHDDS), transcript variant 1, mRNA.	-1.419	-2.903	-1.454	1.449	4.357	0.292	0.287
1492	LIN7B	ILMN_1663444	64130	lin-7 homolog B (C. elegans) (LIN7B), mRNA.	-1.146	-2.903	-1.453	1.45	4.357	0.292	0.287
1493	MAP4	ILMN_1708064	4134	microtubule-associated protein 4 (MAP4), transcript variant 1, mRNA.	-1.235	-2.902	-1.453	1.449	4.357	0.292	0.287
1494	LILRB3	ILMN_1784884	11025	leukocyte immunoglobulin-like receptor, subfamily B (with TM and ITIM domains), member 3 (LILRB3), transcript variant 2, mRNA.	1.61	2.901	1.442	1.459	4.357	0.292	0.288
1495	CD276	ILMN_2365307	80381	CD276 molecule (CD276), transcript variant 1, mRNA. XM_945872 XM_945874	1.341	2.9	1.441	1.459	4.357	0.291	0.288
1496	ERP27	ILMN_1655261	121506	endoplasmic reticulum protein 27 kDa (ERP27), mRNA.	1.14	2.899	1.441	1.458	4.357	0.291	0.288
1497	MAPK13	ILMN_1749327	5603	mitogen-activated protein kinase 13 (MAPK13), mRNA.	1.609	2.898	1.44	1.458	4.357	0.291	0.288
1498	SNX27	ILMN_1714401	81609	sorting nexin family member 27 (SNX27), mRNA.	1.231	2.898	1.44	1.458	4.357	0.291	0.288
1499	SLC25A18	ILMN_1754864	83733	solute carrier family 25 (mitochondrial carrier), member 18 (SLC25A18), nuclear gene encoding mitochondrial protein, mRNA.	-1.227	-2.898	-1.452	1.446	4.357	0.291	0.287
1500	GRN	ILMN_1724250	2896	granulin (GRN), mRNA.	1.438	2.897	1.439	1.458	4.357	0.29	0.288
1501	COL13A1	ILMN_2370624	1305	collagen, type XIII, alpha 1 (COL13A1), transcript variant 9, mRNA.	1.148	2.896	1.439	1.457	4.357	0.29	0.288
1502	TRIM25	ILMN_1813625	7706	tripartite motif-containing 25 (TRIM25), mRNA.	1.164	2.895	1.439	1.456	4.357	0.29	0.288
1503	AIFM1	ILMN_1717357	9131	apoptosis-inducing factor, mitochondrion-associated, 1 (AIFM1), nuclear gene encoding mitochondrial protein, transcript variant 1, mRNA.	-1.161	-2.894	-1.452	1.442	4.357	0.29	0.287
1504	AFF4	ILMN_1708502	27125	AF4/FMR2 family, member 4 (AFF4), mRNA.	1.125	2.893	1.438	1.455	4.357	0.29	0.288
1505	RPS9	ILMN_1749447	6203	ribosomal protein S9 (RPS9), mRNA.	1.231	2.892	1.438	1.454	4.357	0.29	0.288
1506	PPP3R1	ILMN_1796962	5534	protein phosphatase 3 (formerly 2B), regulatory subunit B, alpha isoform (PPP3R1), mRNA.	-1.208	-2.891	-1.451	1.439	4.357	0.289	0.287
1507	AGPAT4	ILMN_1730504	56895	1-acylglycerol-3-phosphate O-acyltransferase 4 (lysophosphatidic acid acyltransferase, delta) (AGPAT4), mRNA.	1.188	2.89	1.437	1.453	4.357	0.289	0.288
1508	COQ5	ILMN_1770936	84274	coenzyme Q5 homolog, methyltransferase (S. cerevisiae) (COQ5), mRNA.	-1.177	-2.89	-1.451	1.439	4.357	0.289	0.287
1509	DEGS1	ILMN_1780058	8560	degenerative spermatocyte homolog 1, lipid desaturase (Drosophila) (DEGS1), transcript variant 1, mRNA.	1.213	2.889	1.437	1.453	4.357	0.289	0.288
1510	FCRLA	ILMN_1691071	84824	Fc receptor-like A (FCRLA), mRNA.	1.159	2.888	1.436	1.452	4.357	0.289	0.288
1511	ABCC6	ILMN_2406654	368	ATP-binding cassette, sub-family C (CFTR/MRP), member 6 (ABCC6), transcript variant 2, mRNA.	-1.207	-2.887	-1.45	1.437	4.357	0.288	0.287
1512	ZNF532	ILMN_1731358	55205	zinc finger protein 532 (ZNF532), mRNA.	1.164	2.886	1.436	1.451	4.357	0.288	0.288
1513	UQCRFS1	ILMN_1701749	7386	ubiquinol-cytochrome c reductase, Rieske iron-sulfur polypeptide 1 (UQCRFS1), mRNA.	-1.199	-2.886	-1.45	1.437	4.357	0.288	0.287
1514	SCAMP1	ILMN_1728907	9522	secretory carrier membrane protein 1 (SCAMP1), mRNA.	1.18	2.885	1.435	1.449	4.357	0.288	0.288
1515	HNRPM	ILMN_1745385	4670	heterogeneous nuclear ribonucleoprotein M (HNRPM), transcript variant 1, mRNA.	1.169	2.884	1.435	1.449	4.357	0.288	0.288
1516	RNF14	ILMN_2351241	9604	ring finger protein 14 (RNF14), transcript variant 4, mRNA.	-1.273	-2.884	-1.449	1.435	4.357	0.287	0.287
1517	FAHD1	ILMN_2246661	81889	fumarylacetoacetate hydrolase domain containing 1 (FAHD1), transcript variant 2, mRNA.	-1.18	-2.883	-1.449	1.435	5.083	0.335	0.325
1518	REEP3	ILMN_1722642	221035	receptor accessory protein 3 (REEP3), mRNA.	-1.23	-2.883	-1.448	1.435	5.083	0.335	0.325
1519	TMEM42	ILMN_1760245	131616	transmembrane protein 42 (TMEM42), mRNA.	-1.184	-2.883	-1.448	1.435	5.083	0.335	0.325
1520	TOM1L1	ILMN_1802642	10040	target of myb1 (chicken)-like 1 (TOM1L1), mRNA.	-1.162	-2.883	-1.447	1.435	5.083	0.334	0.325
1521	ATP6V0B	ILMN_1721391	533	ATPase, H+ transporting, lysosomal 21kDa, V0 subunit b (ATP6V0B), transcript variant 1, mRNA.	1.327	2.882	1.434	1.448	5.083	0.334	0.325
1522	STXBP2	ILMN_2159453	6813	syntaxin binding protein 2 (STXBP2), mRNA.	1.262	2.882	1.434	1.448	5.083	0.334	0.325
1523	RIC3	ILMN_1749077	79608	resistance to inhibitors of cholinesterase 3 homolog (C. elegans) (RIC3), mRNA.	-1.109	-2.881	-1.447	1.434	5.083	0.334	0.325
1524	RBMS2	ILMN_1755411	5939	RNA binding motif, single stranded interacting protein 2 (RBMS2), mRNA.	-1.203	-2.88	-1.446	1.434	5.083	0.334	0.325
1525	TMEM88	ILMN_1757129	92162	transmembrane protein 88 (TMEM88), mRNA.	-1.284	-2.88	-1.446	1.434	5.083	0.333	0.325
1526	MGC16169	ILMN_1769601	93627	hypothetical protein MGC16169 (MGC16169), mRNA.	-1.222	-2.877	-1.446	1.432	5.083	0.333	0.325
1527	LEFTY2	ILMN_1781256	7044	left-right determination factor 2 (LEFTY2), mRNA.	-1.398	-2.877	-1.445	1.431	5.083	0.333	0.325
1528	UBA7	ILMN_1794612	7318	ubiquitin-like modifier activating enzyme 7 (UBA7), mRNA.	1.235	2.876	1.433	1.443	5.083	0.333	0.325
1529	RPS2	ILMN_2218277	6187	ribosomal protein S2 (RPS2), mRNA.	1.283	2.875	1.433	1.443	5.083	0.332	0.325
1530	CX3CR1	ILMN_2088437	1524	chemokine (C-X3-C motif) receptor 1 (CX3CR1), mRNA.	1.283	2.874	1.433	1.442	5.083	0.332	0.325
1531	ZFPM1	ILMN_1651438	161882	zinc finger protein, multitype 1 (ZFPM1), mRNA.	-1.167	-2.874	-1.445	1.43	5.083	0.332	0.325
1532	SERPINE2	ILMN_1655595	5270	serpin peptidase inhibitor, clade E (nexin, plasminogen activator inhibitor type 1), member 2 (SERPINE2), mRNA.	1.37	2.873	1.432	1.441	5.083	0.332	0.325
1533	CDS1	ILMN_1801476	1040	CDP-diacylglycerol synthase (phosphatidate cytidylyltransferase) 1 (CDS1), mRNA.	1.236	2.873	1.432	1.442	5.083	0.332	0.325
1534	DPM3	ILMN_2376408	54344	dolichyl-phosphate mannosyltransferase polypeptide 3 (DPM3), transcript variant 1, mRNA.	-1.167	-2.873	-1.444	1.429	5.083	0.331	0.325
1535	THYN1	ILMN_2357361	29087	thymocyte nuclear protein 1 (THYN1), transcript variant 3, mRNA.	-1.303	-2.873	-1.444	1.429	5.083	0.331	0.325
1536	DLL1	ILMN_1743373	28514	delta-like 1 (Drosophila) (DLL1), mRNA.	-1.319	-2.872	-1.443	1.429	5.083	0.331	0.325
1537	LEPRE1	ILMN_1664294	64175	leucine proline-enriched proteoglycan (leprecan) 1 (LEPRE1), mRNA.	1.178	2.871	1.431	1.44	5.083	0.331	0.325
1538	CLIC5	ILMN_1778964	53405	chloride intracellular channel 5 (CLIC5), mRNA.	-1.227	-2.871	-1.443	1.428	5.083	0.331	0.325
1539	SERINC3	ILMN_1815656	10955	serine incorporator 3 (SERINC3), transcript variant 1, mRNA.	-1.205	-2.871	-1.442	1.428	5.083	0.33	0.325
1540	LRIG3	ILMN_2075757	121227	leucine-rich repeats and immunoglobulin-like domains 3 (LRIG3), mRNA.	1.197	2.87	1.431	1.439	5.083	0.33	0.325
1541	H2AFY	ILMN_2373495	9555	H2A histone family, member Y (H2AFY), transcript variant 2, mRNA.	1.313	2.87	1.43	1.44	5.083	0.33	0.325
1542	SGCG	ILMN_1659649	6445	sarcoglycan, gamma (35kDa dystrophin-associated glycoprotein) (SGCG), mRNA.	-1.335	-2.869	-1.442	1.427	5.083	0.33	0.325
1543	NET1	ILMN_2267535	10276	neuroepithelial cell transforming gene 1 (NET1), transcript variant 2, mRNA.	-1.381	-2.867	-1.441	1.426	5.083	0.329	0.325
1544	CCL2	ILMN_1720048	6347	chemokine (C-C motif) ligand 2 (CCL2), mRNA.	2.187	2.867	1.43	1.437	5.083	0.329	0.325
1545	MYO1G	ILMN_1692295	64005	myosin IG (MYO1G), mRNA.	1.16	2.867	1.429	1.437	5.083	0.329	0.325
1546	DDR1	ILMN_1812262	780	discoidin domain receptor tyrosine kinase 1 (DDR1), transcript variant 1, mRNA.	-1.296	-2.865	-1.441	1.424	5.083	0.329	0.325
1547	GSTO1	ILMN_2227573	9446	glutathione S-transferase omega 1 (GSTO1), mRNA.	1.343	2.864	1.429	1.435	5.083	0.329	0.325
1548	PTTG2	ILMN_1744146	10744	pituitary tumor-transforming 2 (PTTG2), mRNA.	1.234	2.864	1.428	1.435	5.083	0.328	0.325
1549	FBXO8	ILMN_1672843	26269	F-box protein 8 (FBXO8), mRNA.	-1.182	-2.863	-1.44	1.422	5.083	0.328	0.325
1550	PALM	ILMN_2387214	5064	paralemmin (PALM), transcript variant 1, mRNA.	-1.371	-2.862	-1.44	1.422	5.083	0.328	0.325
1551	PRELP	ILMN_2395156	5549	proline/arginine-rich end leucine-rich repeat protein (PRELP), transcript variant 2, mRNA.	-1.246	-2.86	-1.44	1.42	5.083	0.328	0.325
1552	HLA-DOA	ILMN_1659075	3111	major histocompatibility complex, class II, DO alpha (HLA-DOA), mRNA.	1.299	2.859	1.428	1.431	5.083	0.328	0.325
1553	CR1	ILMN_2388112	1378	complement component (3b/4b) receptor 1 (Knops blood group) (CR1), transcript variant F, mRNA.	1.125	2.858	1.427	1.431	5.083	0.327	0.325
1554	EGFR	ILMN_1798975	1956	epidermal growth factor receptor (erythroblastic leukemia viral (v-erb-b) oncogene homolog, avian) (EGFR), transcript variant 1, mRNA.	-1.233	-2.857	-1.439	1.418	5.083	0.327	0.325
1555	WDFY2	ILMN_1802292	115825	WD repeat and FYVE domain containing 2 (WDFY2), mRNA.	1.146	2.857	1.427	1.43	5.083	0.327	0.325
1556	KCNMA1	ILMN_2297765	3778	potassium large conductance calcium-activated channel, subfamily M, alpha member 1 (KCNMA1), transcript variant 2, mRNA.	1.289	2.857	1.426	1.43	5.083	0.327	0.325
1557	CCDC106	ILMN_1682567	29903	coiled-coil domain containing 106 (CCDC106), mRNA.	-1.236	-2.856	-1.439	1.418	5.083	0.326	0.325
1558	FAM43A	ILMN_1706015	131583	family with sequence similarity 43, member A (FAM43A), mRNA.	1.308	2.856	1.426	1.43	5.083	0.326	0.325
1559	CCR7	ILMN_1715131	1236	chemokine (C-C motif) receptor 7 (CCR7), mRNA.	1.177	2.855	1.426	1.429	5.083	0.326	0.325
1560	STAT2	ILMN_1690921	6773	signal transducer and activator of transcription 2, 113kDa (STAT2), mRNA.	1.207	2.852	1.425	1.427	5.083	0.326	0.325
1561	FAM119B	ILMN_1723846	25895	family with sequence similarity 119, member B (FAM119B), transcript variant 1, mRNA.	1.242	2.851	1.425	1.426	5.083	0.326	0.325
1562	CD8A	ILMN_1768482	925	CD8a molecule (CD8A), transcript variant 2, mRNA.	1.251	2.851	1.424	1.427	5.083	0.325	0.325
1563	ATP5H	ILMN_1666372	10476	ATP synthase, H+ transporting, mitochondrial F0 complex, subunit d (ATP5H), nuclear gene encoding mitochondrial protein, transcript variant 1, mRNA.	-1.198	-2.851	-1.438	1.413	5.083	0.325	0.325
1564	PTPN11	ILMN_1778236	5781	protein tyrosine phosphatase, non-receptor type 11 (Noonan syndrome 1) (PTPN11), mRNA.	-1.284	-2.849	-1.438	1.412	5.083	0.325	0.325
1565	TSPAN3	ILMN_1655469	10099	tetraspanin 3 (TSPAN3), transcript variant 1, mRNA.	-1.336	-2.849	-1.437	1.412	5.083	0.325	0.325
1566	CHP	ILMN_1779401	11261	calcium binding protein P22 (CHP), mRNA.	-1.269	-2.848	-1.437	1.411	5.809	0.371	0.361
1567	CD36	ILMN_1796094	948	CD36 molecule (thrombospondin receptor) (CD36), transcript variant 3, mRNA.	-1.309	-2.847	-1.436	1.411	5.809	0.371	0.361
1568	PRICKLE2	ILMN_1683148	166336	prickle homolog 2 (Drosophila) (PRICKLE2), mRNA.	-1.266	-2.845	-1.436	1.409	5.809	0.37	0.361
1569	CYB5D2	ILMN_1696254	124936	cytochrome b5 domain containing 2 (CYB5D2), mRNA.	-1.207	-2.845	-1.436	1.409	5.809	0.37	0.361
1570	AGL	ILMN_1664006	178	amylo-1, 6-glucosidase, 4-alpha-glucanotransferase (glycogen debranching enzyme, glycogen storage disease type III) (AGL), transcript variant 1, mRNA.	-1.211	-2.845	-1.435	1.409	5.809	0.37	0.361
1571	GGPS1	ILMN_1692276	9453	geranylgeranyl diphosphate synthase 1 (GGPS1), transcript variant 2, mRNA.	-1.175	-2.844	-1.435	1.41	5.809	0.37	0.361
1572	TPMT	ILMN_1740185	7172	thiopurine S-methyltransferase (TPMT), mRNA.	1.201	2.844	1.424	1.42	5.809	0.37	0.361
1573	DKC1	ILMN_1671257	1736	dyskeratosis congenita 1, dyskerin (DKC1), mRNA.	1.169	2.844	1.423	1.421	5.809	0.369	0.361
1574	NUMB	ILMN_2331266	8650	numb homolog (Drosophila) (NUMB), transcript variant 3, mRNA.	1.134	2.843	1.423	1.42	5.809	0.369	0.361
1575	NDUFB11	ILMN_1749709	54539	NADH dehydrogenase (ubiquinone) 1 beta subcomplex, 11, 17.3kDa (NDUFB11), mRNA.	-1.204	-2.843	-1.434	1.408	5.809	0.369	0.361
1576	MRPS36	ILMN_1807095	92259	mitochondrial ribosomal protein S36 (MRPS36), nuclear gene encoding mitochondrial protein, mRNA.	-1.146	-2.842	-1.434	1.408	5.809	0.369	0.361
1577	FAM3C	ILMN_1777261	10447	family with sequence similarity 3, member C (FAM3C), transcript variant 2, mRNA.	1.19	2.84	1.422	1.418	5.809	0.368	0.361
1578	CDKN1A	ILMN_1784602	1026	cyclin-dependent kinase inhibitor 1A (p21, Cip1) (CDKN1A), transcript variant 1, mRNA.	1.917	2.839	1.422	1.417	5.809	0.368	0.361
1579	KIAA1598	ILMN_1805992	57698	KIAA1598 (KIAA1598), mRNA.	1.383	2.838	1.422	1.417	5.809	0.368	0.361
1580	NR1H2	ILMN_1678032	7376	nuclear receptor subfamily 1, group H, member 2 (NR1H2), mRNA.	-1.154	-2.838	-1.433	1.405	5.809	0.368	0.361
1581	PYCARD	ILMN_2398274	29108	PYD and CARD domain containing (PYCARD), transcript variant 2, mRNA.	1.148	2.838	1.421	1.417	5.809	0.367	0.361
1582	IL12RB1	ILMN_1815890	3594	interleukin 12 receptor, beta 1 (IL12RB1), transcript variant 2, mRNA.	1.123	2.838	1.421	1.417	5.809	0.367	0.361
1583	BAG4	ILMN_2221014	9530	BCL2-associated athanogene 4 (BAG4), mRNA.	-1.205	-2.838	-1.433	1.405	5.809	0.367	0.361
1584	C10orf33	ILMN_1684497	84795	chromosome 10 open reading frame 33 (C10orf33), mRNA.	-1.245	-2.836	-1.432	1.404	5.809	0.367	0.361
1585	KCNIP2	ILMN_1657643	30819	Kv channel interacting protein 2 (KCNIP2), transcript variant 7, mRNA.	-1.353	-2.836	-1.432	1.404	5.809	0.367	0.361
1586	FLJ23584	ILMN_1684155	79640	hypothetical protein FLJ23584 (FLJ23584), mRNA.	-1.159	-2.836	-1.431	1.404	5.809	0.366	0.361
1587	DCUN1D4	ILMN_1801403	23142	DCN1, defective in cullin neddylation 1, domain containing 4 (S. cerevisiae) (DCUN1D4), mRNA.	-1.191	-2.834	-1.431	1.403	5.809	0.366	0.361
1588	EOMES	ILMN_1760509	8320	eomesodermin homolog (Xenopus laevis) (EOMES), mRNA.	1.205	2.834	1.42	1.413	5.809	0.366	0.361
1589	RRAGC	ILMN_1760121	64121	Ras-related GTP binding C (RRAGC), mRNA.	-1.22	-2.832	-1.431	1.401	5.809	0.366	0.361
1590	SLC35A3	ILMN_1653429	23443	solute carrier family 35 (UDP-N-acetylglucosamine (UDP-GlcNAc) transporter), member A3 (SLC35A3), mRNA.	-1.159	-2.831	-1.43	1.401	5.809	0.365	0.361
1591	GDF15	ILMN_2188862	9518	growth differentiation factor 15 (GDF15), mRNA.	1.224	2.831	1.42	1.411	5.809	0.365	0.361
1592	TSHZ3	ILMN_1743933	57616	teashirt zinc finger homeobox 3 (TSHZ3), mRNA.	1.195	2.83	1.419	1.41	5.809	0.365	0.361
1593	COG4	ILMN_1703683	25839	component of oligomeric golgi complex 4 (COG4), mRNA.	-1.154	-2.83	-1.43	1.4	5.809	0.365	0.361
1594	TUT1	ILMN_1786108	64852	terminal uridylyl transferase 1, U6 snRNA-specific (TUT1), mRNA.	-1.11	-2.829	-1.429	1.4	5.809	0.364	0.361
1595	FERMT3	ILMN_2366334	83706	fermitin family homolog 3 (Drosophila) (FERMT3), transcript variant URP2SF, mRNA.	1.316	2.829	1.419	1.41	5.809	0.364	0.361
1596	VIL2	ILMN_1795937	7430	villin 2 (ezrin) (VIL2), mRNA.	1.365	2.825	1.418	1.407	5.809	0.364	0.361
1597	C2orf7	ILMN_2229940	84279	chromosome 2 open reading frame 7 (C2orf7), mRNA.	-1.228	-2.825	-1.429	1.396	5.809	0.364	0.361
1598	LARP6	ILMN_1663401	55323	La ribonucleoprotein domain family, member 6 (LARP6), transcript variant 2, mRNA.	-1.392	-2.824	-1.428	1.396	5.809	0.364	0.361
1599	CD6	ILMN_1746565	923	CD6 molecule (CD6), mRNA.	1.23	2.821	1.418	1.403	5.809	0.363	0.361
1600	COX7A1	ILMN_1662419	1346	cytochrome c oxidase subunit VIIa polypeptide 1 (muscle) (COX7A1), mRNA.	-1.315	-2.821	-1.428	1.393	5.809	0.363	0.361
1601	KCMF1	ILMN_1669669	56888	PREDICTED: potassium channel modulatory factor 1 (KCMF1), mRNA.	-1.15	-2.819	-1.427	1.392	5.809	0.363	0.361
1602	TJP2	ILMN_1763972	9414	tight junction protein 2 (zona occludens 2) (TJP2), transcript variant 1, mRNA.	-1.233	-2.819	-1.427	1.392	5.809	0.363	0.361
1603	DDEFL1	ILMN_1685441	55616	development and differentiation enhancing factor-like 1 (DDEFL1), mRNA.	1.274	2.819	1.418	1.401	5.809	0.362	0.361
1604	TENC1	ILMN_2398627	23371	tensin like C1 domain containing phosphatase (tensin 2) (TENC1), transcript variant 3, mRNA.	-1.263	-2.818	-1.427	1.392	5.809	0.362	0.361
1605	CPNE4	ILMN_1814770	131034	copine IV (CPNE4), mRNA.	-1.131	-2.818	-1.426	1.392	5.809	0.362	0.361
1606	PRRX1	ILMN_1811851	5396	paired related homeobox 1 (PRRX1), transcript variant pmx-1a, mRNA.	1.181	2.818	1.417	1.401	5.809	0.362	0.361
1607	BOLA1	ILMN_1793966	51027	bolA homolog 1 (E. coli) (BOLA1), mRNA.	-1.12	-2.818	-1.426	1.393	5.809	0.362	0.361
1608	HTRA4	ILMN_2099277	203100	HtrA serine peptidase 4 (HTRA4), mRNA.	1.242	2.818	1.417	1.401	5.809	0.361	0.361
1609	C15orf48	ILMN_1805410	84419	chromosome 15 open reading frame 48 (C15orf48), transcript variant 2, mRNA.	1.385	2.818	1.416	1.401	5.809	0.361	0.361
1610	ANTXR1	ILMN_1811877	84168	anthrax toxin receptor 1 (ANTXR1), transcript variant 3, mRNA.	1.186	2.817	1.416	1.402	5.809	0.361	0.361
1611	ALDH9A1	ILMN_1761804	223	aldehyde dehydrogenase 9 family, member A1 (ALDH9A1), mRNA.	-1.211	-2.815	-1.425	1.39	5.809	0.361	0.361
1612	KLK4	ILMN_1792363	9622	kallikrein-related peptidase 4 (KLK4), mRNA.	1.369	2.814	1.415	1.398	6.536	0.405	0.402
1613	MSRB3	ILMN_1676088	253827	methionine sulfoxide reductase B3 (MSRB3), transcript variant 1, mRNA.	-1.341	-2.814	-1.425	1.389	6.536	0.405	0.401
1614	ASCL2	ILMN_1723412	430	achaete-scute complex homolog 2 (Drosophila) (ASCL2), mRNA.	1.142	2.812	1.415	1.397	6.536	0.405	0.402
1615	RHOQ	ILMN_1810559	23433	ras homolog gene family, member Q (RHOQ), mRNA.	-1.33	-2.811	-1.424	1.387	6.536	0.405	0.401
1616	TRAM2	ILMN_1788783	9697	translocation associated membrane protein 2 (TRAM2), mRNA.	1.283	2.81	1.414	1.395	6.536	0.404	0.402
1617	C1QA	ILMN_1737918	712	complement component 1, q subcomponent, alpha polypeptide (C1QA), mRNA.	1.351	2.809	1.414	1.395	6.536	0.404	0.402
1618	COX4I1	ILMN_1652207	1327	cytochrome c oxidase subunit IV isoform 1 (COX4I1), mRNA.	-1.161	-2.807	-1.424	1.383	6.536	0.404	0.401
1619	SEPT11	ILMN_1788778	55752	septin 11 (SEPT11), mRNA.	-1.26	-2.807	-1.423	1.383	6.536	0.404	0.401
1620	PDE4B	ILMN_1782922	5142	phosphodiesterase 4B, cAMP-specific (phosphodiesterase E4 dunce homolog, Drosophila) (PDE4B), transcript variant a, mRNA.	1.142	2.806	1.414	1.392	6.536	0.403	0.402
1621	IFNA14	ILMN_2129202	3448	interferon, alpha 14 (IFNA14), mRNA.	-1.121	-2.805	-1.423	1.382	6.536	0.403	0.401
1622	MAP3K7	ILMN_2379326	6885	mitogen-activated protein kinase kinase kinase 7 (MAP3K7), transcript variant D, mRNA.	-1.13	-2.804	-1.423	1.382	6.536	0.403	0.401
1623	STX4	ILMN_1680313	6810	syntaxin 4 (STX4), mRNA.	1.167	2.802	1.413	1.389	6.536	0.403	0.402
1624	C21orf55	ILMN_2253246	54943	chromosome 21 open reading frame 55 (C21orf55), transcript variant 2, mRNA.	-1.123	-2.802	-1.422	1.379	6.536	0.402	0.401
1625	NIT2	ILMN_2200503	56954	nitrilase family, member 2 (NIT2), mRNA.	-1.194	-2.8	-1.422	1.378	6.536	0.402	0.401
1626	ISLR	ILMN_1747593	3671	immunoglobulin superfamily containing leucine-rich repeat (ISLR), transcript variant 1, mRNA.	1.358	2.798	1.413	1.386	6.536	0.402	0.402
1627	ANKRD50	ILMN_2226304	57182	ankyrin repeat domain 50 (ANKRD50), mRNA.	1.181	2.797	1.412	1.385	6.536	0.402	0.402
1628	TIMM23	ILMN_1773493	10431	translocase of inner mitochondrial membrane 23 homolog (yeast) (TIMM23), nuclear gene encoding mitochondrial protein, mRNA.	-1.184	-2.796	-1.421	1.375	6.536	0.401	0.401
1629	C19orf42	ILMN_1694759	79086	chromosome 19 open reading frame 42 (C19orf42), mRNA.	-1.196	-2.796	-1.421	1.375	6.536	0.401	0.401
1630	CITED2	ILMN_1663092	10370	Cbp/p300-interacting transactivator, with Glu/Asp-rich carboxy-terminal domain, 2 (CITED2), mRNA.	-1.453	-2.796	-1.42	1.375	6.536	0.401	0.401
1631	USP48	ILMN_1777726	84196	ubiquitin specific peptidase 48 (USP48), transcript variant 1, mRNA.	-1.122	-2.795	-1.42	1.375	7.262	0.445	0.434
1632	MBP	ILMN_2331544	4155	myelin basic protein (MBP), transcript variant 7, mRNA.	1.197	2.794	1.412	1.382	7.262	0.445	0.435
1633	SLC43A3	ILMN_1658407	29015	solute carrier family 43, member 3 (SLC43A3), mRNA.	1.247	2.794	1.411	1.382	7.262	0.445	0.435
1634	PTPLB	ILMN_2170353	201562	protein tyrosine phosphatase-like (proline instead of catalytic arginine), member b (PTPLB), mRNA.	-1.32	-2.792	-1.42	1.373	7.262	0.444	0.434
1635	MEX3B	ILMN_1658989	84206	mex-3 homolog B (C. elegans) (MEX3B), mRNA.	1.17	2.792	1.411	1.381	7.262	0.444	0.435
1636	WTAP	ILMN_2279339	9589	Wilms tumor 1 associated protein (WTAP), transcript variant 1, mRNA.	1.291	2.792	1.411	1.382	7.262	0.444	0.435
1637	MAN2B1	ILMN_1759341	4125	mannosidase, alpha, class 2B, member 1 (MAN2B1), mRNA.	1.241	2.792	1.41	1.382	7.262	0.444	0.435
1638	YPEL5	ILMN_1711069	51646	yippee-like 5 (Drosophila) (YPEL5), mRNA.	-1.195	-2.791	-1.419	1.372	7.262	0.443	0.434
1639	THRA	ILMN_1661683	7067	thyroid hormone receptor, alpha (erythroblastic leukemia viral (v-erb-a) oncogene homolog, avian) (THRA), transcript variant 2, mRNA.	-1.15	-2.791	-1.419	1.373	7.262	0.443	0.434
1640	GAL3ST1	ILMN_1729905	9514	galactose-3-O-sulfotransferase 1 (GAL3ST1), mRNA.	-1.073	-2.791	-1.418	1.373	7.262	0.443	0.434
1641	POLR2L	ILMN_1670037	5441	polymerase (RNA) II (DNA directed) polypeptide L, 7.6kDa (POLR2L), mRNA.	-1.289	-2.791	-1.418	1.373	7.262	0.443	0.434
1642	BACE2	ILMN_2326712	25825	beta-site APP-cleaving enzyme 2 (BACE2), transcript variant c, mRNA.	1.167	2.79	1.41	1.38	7.262	0.442	0.435
1643	IGF2BP3	ILMN_1807423	10643	insulin-like growth factor 2 mRNA binding protein 3 (IGF2BP3), mRNA.	1.114	2.789	1.409	1.38	7.262	0.442	0.435
1644	RGS13	ILMN_2407775	6003	regulator of G-protein signaling 13 (RGS13), transcript variant 2, mRNA.	1.132	2.789	1.409	1.38	7.262	0.442	0.435
1645	AADACL1	ILMN_2061446	57552	arylacetamide deacetylase-like 1 (AADACL1), mRNA.	1.561	2.788	1.408	1.379	7.262	0.441	0.435
1646	BTBD1	ILMN_1691927	53339	BTB (POZ) domain containing 1 (BTBD1), transcript variant 1, mRNA.	-1.233	-2.787	-1.417	1.37	7.262	0.441	0.434
1647	POLDIP2	ILMN_1743499	26073	polymerase (DNA-directed), delta interacting protein 2 (POLDIP2), mRNA.	-1.2	-2.787	-1.417	1.37	7.262	0.441	0.434
1648	INVS	ILMN_2360184	27130	inversin (INVS), transcript variant 2, mRNA.	-1.163	-2.786	-1.417	1.37	7.262	0.441	0.434
1649	CSRP2BP	ILMN_1690386	57325	CSRP2 binding protein (CSRP2BP), transcript variant 1, mRNA.	-1.151	-2.786	-1.416	1.37	7.262	0.44	0.434
1650	VSIG4	ILMN_1669409	11326	V-set and immunoglobulin domain containing 4 (VSIG4), transcript variant 1, mRNA.	1.43	2.786	1.408	1.378	7.262	0.44	0.435
1651	EIF4EBP2	ILMN_1728083	1979	eukaryotic translation initiation factor 4E binding protein 2 (EIF4EBP2), mRNA.	-1.253	-2.786	-1.416	1.37	7.262	0.44	0.434
1652	IMPDH2	ILMN_1705737	3615	IMP (inosine monophosphate) dehydrogenase 2 (IMPDH2), mRNA.	1.2	2.785	1.407	1.378	7.262	0.44	0.435
1653	KLB	ILMN_1731688	152831	klotho beta (KLB), mRNA.	-1.449	-2.785	-1.415	1.37	7.262	0.439	0.434
1654	SLC7A1	ILMN_1683859	6541	solute carrier family 7 (cationic amino acid transporter, y+ system), member 1 (SLC7A1), mRNA.	1.288	2.785	1.407	1.378	7.262	0.439	0.435
1655	DMRT2	ILMN_1751785	10655	doublesex and mab-3 related transcription factor 2 (DMRT2), transcript variant 1, mRNA.	-1.497	-2.785	-1.415	1.37	7.262	0.439	0.434
1656	CLYBL	ILMN_1663538	171425	citrate lyase beta like (CLYBL), mRNA.	-1.228	-2.785	-1.414	1.37	7.262	0.439	0.434
1657	IRF5	ILMN_2312606	3663	interferon regulatory factor 5 (IRF5), transcript variant 1, mRNA.	1.321	2.785	1.407	1.378	7.262	0.438	0.435
1658	NT5E	ILMN_1697220	4907	5'-nucleotidase, ecto (CD73) (NT5E), mRNA.	1.353	2.784	1.406	1.378	7.262	0.438	0.435
1659	FLRT2	ILMN_1769615	23768	fibronectin leucine rich transmembrane protein 2 (FLRT2), mRNA.	1.332	2.784	1.406	1.378	7.262	0.438	0.435
1660	CYP27A1	ILMN_1704985	1593	cytochrome P450, family 27, subfamily A, polypeptide 1 (CYP27A1), nuclear gene encoding mitochondrial protein, mRNA.	1.671	2.783	1.405	1.378	7.262	0.437	0.435
1661	PFKL	ILMN_1713037	5211	phosphofructokinase, liver (PFKL), transcript variant 2, mRNA.	-1.177	-2.783	-1.414	1.369	7.262	0.437	0.434
1662	COX18	ILMN_1676311	285521	COX18 cytochrome c oxidase assembly homolog (S. cerevisiae) (COX18), mRNA.	-1.126	-2.783	-1.413	1.369	7.262	0.437	0.434
1663	HLA-DOB	ILMN_1700428	3112	major histocompatibility complex, class II, DO beta (HLA-DOB), mRNA.	1.162	2.782	1.405	1.377	7.262	0.437	0.435
1664	SAMD9	ILMN_1814305	54809	sterile alpha motif domain containing 9 (SAMD9), mRNA.	1.148	2.781	1.404	1.376	7.262	0.436	0.435
1665	IDS	ILMN_1758626	3423	iduronate 2-sulfatase (Hunter syndrome) (IDS), transcript variant 1, mRNA.	-1.142	-2.781	-1.413	1.367	7.262	0.436	0.434
1666	BMI1	ILMN_1700915	648	BMI1 polycomb ring finger oncogene (BMI1), mRNA.	1.215	2.78	1.404	1.376	7.262	0.436	0.435
1667	LOC92270	ILMN_1755990	92270	hypothetical protein LOC92270 (LOC92270), mRNA.	-1.132	-2.78	-1.413	1.367	7.262	0.436	0.434
1668	COL4A3BP	ILMN_2292123	10087	collagen, type IV, alpha 3 (Goodpasture antigen) binding protein (COL4A3BP), transcript variant 1, mRNA.	-1.234	-2.78	-1.412	1.368	7.262	0.435	0.434
1669	SASH3	ILMN_1697554	54440	SAM and SH3 domain containing 3 (SASH3), mRNA.	1.293	2.779	1.404	1.376	7.262	0.435	0.435
1670	ANKRD40	ILMN_1758846	91369	ankyrin repeat domain 40 (ANKRD40), mRNA.	-1.147	-2.779	-1.412	1.367	7.262	0.435	0.434
1671	PCBD1	ILMN_1795906	5092	pterin-4 alpha-carbinolamine dehydratase/dimerization cofactor of hepatocyte nuclear factor 1 alpha (PCBD1), mRNA.	-1.332	-2.779	-1.411	1.367	7.262	0.435	0.434
1672	RNASE4	ILMN_2408572	6038	ribonuclease, RNase A family, 4 (RNASE4), transcript variant 1, mRNA.	-1.331	-2.778	-1.411	1.367	7.262	0.434	0.434
1673	NTRK3	ILMN_1734893	4916	neurotrophic tyrosine kinase, receptor, type 3 (NTRK3), transcript variant 2, mRNA.	-1.141	-2.778	-1.411	1.367	7.262	0.434	0.434
1674	GJA4	ILMN_1671106	2701	gap junction protein, alpha 4, 37kDa (GJA4), mRNA.	-1.265	-2.777	-1.41	1.367	7.988	0.477	0.464
1675	PRRT2	ILMN_1724424	112476	proline-rich transmembrane protein 2 (PRRT2), mRNA.	1.285	2.776	1.403	1.373	7.988	0.477	0.464
1676	TRAF5	ILMN_1740493	7188	TNF receptor-associated factor 5 (TRAF5), transcript variant 1, mRNA.	1.21	2.775	1.403	1.373	7.988	0.477	0.464
1677	MYO5A	ILMN_1698225	4644	myosin VA (heavy chain 12, myoxin) (MYO5A), mRNA.	1.243	2.775	1.402	1.373	7.988	0.476	0.464
1678	KIAA1772	ILMN_1805177	80000	KIAA1772 (KIAA1772), mRNA.	-1.198	-2.774	-1.41	1.364	7.988	0.476	0.464
1679	MMD	ILMN_1733937	23531	monocyte to macrophage differentiation-associated (MMD), mRNA.	-1.374	-2.774	-1.409	1.364	7.988	0.476	0.464
1680	SFRS12	ILMN_2275297	140890	splicing factor, arginine/serine-rich 12 (SFRS12), transcript variant 1, mRNA.	-1.133	-2.772	-1.409	1.364	7.988	0.475	0.464
1681	NDUFAB1	ILMN_2179018	4706	NADH dehydrogenase (ubiquinone) 1, alpha/beta subcomplex, 1, 8kDa (NDUFAB1), mRNA.	-1.247	-2.772	-1.408	1.364	7.988	0.475	0.464
1682	TUBA1C	ILMN_1742167	84790	tubulin, alpha 1c (TUBA1C), mRNA.	1.285	2.772	1.402	1.37	7.988	0.475	0.464
1683	MTMR14	ILMN_1659240	64419	myotubularin related protein 14 (MTMR14), transcript variant 2, mRNA.	1.242	2.771	1.401	1.37	7.988	0.475	0.464
1684	PRKG2	ILMN_1804870	5593	protein kinase, cGMP-dependent, type II (PRKG2), mRNA.	1.154	2.771	1.401	1.37	7.988	0.474	0.464
1685	CD44	ILMN_1778625	960	CD44 molecule (Indian blood group) (CD44), transcript variant 1, mRNA.	1.287	2.771	1.401	1.37	7.988	0.474	0.464
1686	P117	ILMN_1765684	125988	hypothetical protein P117 (P117), mRNA.	-1.169	-2.77	-1.408	1.362	7.988	0.474	0.464
1687	GDE1	ILMN_1728698	51573	glycerophosphodiester phosphodiesterase 1 (GDE1), mRNA.	-1.202	-2.77	-1.408	1.362	7.988	0.473	0.464
1688	PSCD1	ILMN_1694084	9267	pleckstrin homology, Sec7 and coiled-coil domains 1(cytohesin 1) (PSCD1), transcript variant 2, mRNA.	1.304	2.77	1.4	1.369	7.988	0.473	0.464
1689	PSMD8	ILMN_1733256	5714	proteasome (prosome, macropain) 26S subunit, non-ATPase, 8 (PSMD8), mRNA.	-1.246	-2.769	-1.407	1.362	7.988	0.473	0.464
1690	HIGD1A	ILMN_2230016	25994	HIG1 domain family, member 1A (HIGD1A), mRNA.	-1.269	-2.769	-1.407	1.363	7.988	0.473	0.464
1691	TXNDC1	ILMN_1691181	81542	thioredoxin domain containing 1 (TXNDC1), mRNA.	1.142	2.768	1.4	1.368	7.988	0.472	0.464
1692	USP13	ILMN_1708059	8975	ubiquitin specific peptidase 13 (isopeptidase T-3) (USP13), mRNA.	-1.224	-2.767	-1.406	1.361	7.988	0.472	0.464
1693	IFITM2	ILMN_1673352	10581	interferon induced transmembrane protein 2 (1-8D) (IFITM2), mRNA.	1.191	2.767	1.399	1.368	7.988	0.472	0.464
1694	FURIN	ILMN_1790228	5045	furin (paired basic amino acid cleaving enzyme) (FURIN), mRNA.	-1.183	-2.767	-1.406	1.361	7.988	0.472	0.464
1695	SAR1B	ILMN_1736888	51128	SAR1 gene homolog B (S. cerevisiae) (SAR1B), transcript variant 1, mRNA.	-1.186	-2.767	-1.405	1.361	7.988	0.471	0.464
1696	NLGN2	ILMN_1764158	57555	neuroligin 2 (NLGN2), mRNA.	1.139	2.766	1.399	1.368	7.988	0.471	0.464
1697	FLAD1	ILMN_1663667	80308	FAD1 flavin adenine dinucleotide synthetase homolog (S. cerevisiae) (FLAD1), transcript variant 2, mRNA.	-1.178	-2.766	-1.405	1.361	7.988	0.471	0.464
1698	SGCB	ILMN_2194467	6443	sarcoglycan, beta (43kDa dystrophin-associated glycoprotein) (SGCB), mRNA.	-1.257	-2.765	-1.405	1.361	7.988	0.47	0.464
1699	AMDHD2	ILMN_1695759	51005	amidohydrolase domain containing 2 (AMDHD2), mRNA.	1.184	2.765	1.398	1.367	7.988	0.47	0.464
1700	C13orf18	ILMN_2196550	80183	chromosome 13 open reading frame 18 (C13orf18), mRNA.	1.224	2.765	1.398	1.367	7.988	0.47	0.464
1701	FLJ20273	ILMN_1689046	54502	RNA-binding protein (FLJ20273), mRNA.	1.234	2.764	1.398	1.366	7.988	0.47	0.464
1702	SLC25A10	ILMN_1804090	1468	solute carrier family 25 (mitochondrial carrier; dicarboxylate transporter), member 10 (SLC25A10), nuclear gene encoding mitochondrial protein, mRNA.	-1.368	-2.763	-1.404	1.359	7.988	0.469	0.464
1703	CD300LF	ILMN_2112357	146722	CD300 molecule-like family member f (CD300LF), mRNA.	1.259	2.763	1.397	1.366	7.988	0.469	0.464
1704	COX6C	ILMN_1654151	1345	cytochrome c oxidase subunit VIc (COX6C), mRNA.	-1.125	-2.763	-1.404	1.359	7.988	0.469	0.464
1705	NCR3	ILMN_2044471	259197	natural cytotoxicity triggering receptor 3 (NCR3), mRNA.	1.089	2.763	1.397	1.366	7.988	0.468	0.464
1706	SNCA	ILMN_1701933	6622	synuclein, alpha (non A4 component of amyloid precursor) (SNCA), transcript variant NACP112, mRNA.	1.285	2.763	1.396	1.367	7.988	0.468	0.464
1707	ATP5D	ILMN_1653599	513	ATP synthase, H+ transporting, mitochondrial F1 complex, delta subunit (ATP5D), nuclear gene encoding mitochondrial protein, transcript variant 1, mRNA.	-1.216	-2.762	-1.403	1.359	7.988	0.468	0.464
1708	SIVA	ILMN_1787248	10572	CD27-binding (Siva) protein (SIVA), transcript variant 1, mRNA.	-1.163	-2.762	-1.403	1.359	7.988	0.468	0.464
1709	HLF	ILMN_1722829	3131	hepatic leukemia factor (HLF), mRNA.	-1.365	-2.762	-1.403	1.359	7.988	0.467	0.464
1710	CEPT1	ILMN_2266309	10390	choline/ethanolamine phosphotransferase 1 (CEPT1), transcript variant 1, mRNA.	-1.179	-2.762	-1.402	1.359	7.988	0.467	0.464
1711	C10orf97	ILMN_1725594	80013	chromosome 10 open reading frame 97 (C10orf97), mRNA.	-1.154	-2.761	-1.402	1.36	7.988	0.467	0.464
1712	FBXO4	ILMN_1656691	26272	F-box protein 4 (FBXO4), transcript variant 1, mRNA.	-1.172	-2.761	-1.401	1.36	7.988	0.467	0.464
1713	RPA3	ILMN_1716895	6119	replication protein A3, 14kDa (RPA3), mRNA.	-1.19	-2.759	-1.401	1.358	7.988	0.466	0.464
1714	ZNF589	ILMN_1654612	51385	zinc finger protein 589 (ZNF589), mRNA.	1.17	2.759	1.396	1.363	7.988	0.466	0.464
1715	RAPGEF6	ILMN_1725992	51735	Rap guanine nucleotide exchange factor (GEF) 6 (RAPGEF6), mRNA.	1.146	2.759	1.395	1.363	7.988	0.466	0.464
1716	EXOSC3	ILMN_1734194	51010	exosome component 3 (EXOSC3), transcript variant 1, mRNA.	-1.15	-2.758	-1.4	1.358	7.988	0.465	0.464
1717	TINAGL1	ILMN_1807169	64129	tubulointerstitial nephritis antigen-like 1 (TINAGL1), mRNA.	-1.183	-2.757	-1.4	1.357	7.988	0.465	0.464
1718	C6orf108	ILMN_2380588	10591	chromosome 6 open reading frame 108 (C6orf108), transcript variant 2, mRNA.	-1.2	-2.757	-1.4	1.357	7.988	0.465	0.464
1719	CXCR6	ILMN_1674640	10663	chemokine (C-X-C motif) receptor 6 (CXCR6), mRNA.	1.125	2.756	1.395	1.361	7.988	0.465	0.464
1720	TBK1	ILMN_1739967	29110	TANK-binding kinase 1 (TBK1), mRNA.	1.141	2.756	1.395	1.362	7.988	0.464	0.464
1721	WBP2	ILMN_1788604	23558	WW domain binding protein 2 (WBP2), mRNA.	-1.176	-2.756	-1.399	1.357	7.988	0.464	0.464
1722	ABCC5	ILMN_1651964	10057	ATP-binding cassette, sub-family C (CFTR/MRP), member 5 (ABCC5), transcript variant 2, mRNA.	1.235	2.756	1.394	1.362	7.988	0.464	0.464
1723	CD83	ILMN_1780582	9308	CD83 molecule (CD83), transcript variant 2, mRNA.	1.458	2.755	1.394	1.361	7.988	0.464	0.464
1724	HSBP1	ILMN_1667030	3281	heat shock factor binding protein 1 (HSBP1), mRNA.	1.218	2.754	1.393	1.361	8.714	0.505	0.492
1725	NMNAT3	ILMN_2153485	349565	nicotinamide nucleotide adenylyltransferase 3 (NMNAT3), mRNA.	-1.213	-2.754	-1.399	1.355	8.714	0.505	0.493
1726	SLC6A8	ILMN_1806349	6535	solute carrier family 6 (neurotransmitter transporter, creatine), member 8 (SLC6A8), mRNA.	-1.289	-2.753	-1.398	1.354	8.714	0.505	0.493
1727	KCNJ2	ILMN_1780334	3759	potassium inwardly-rectifying channel, subfamily J, member 2 (KCNJ2), mRNA.	1.254	2.753	1.393	1.36	8.714	0.505	0.492
1728	OSCAR	ILMN_1741917	126014	osteoclast associated, immunoglobulin-like receptor (OSCAR), transcript variant 3, mRNA.	1.203	2.752	1.393	1.36	8.714	0.504	0.492
1729	CEP135	ILMN_1693766	9662	centrosomal protein 135kDa (CEP135), mRNA.	1.129	2.752	1.392	1.36	8.714	0.504	0.492
1730	NES	ILMN_1738147	10763	nestin (NES), mRNA.	-1.232	-2.751	-1.398	1.353	8.714	0.504	0.493
1731	C1orf50	ILMN_1801941	79078	chromosome 1 open reading frame 50 (C1orf50), mRNA.	-1.165	-2.751	-1.398	1.353	8.714	0.503	0.493
1732	RNMTL1	ILMN_1689652	55178	RNA methyltransferase like 1 (RNMTL1), mRNA.	-1.192	-2.751	-1.397	1.353	8.714	0.503	0.493
1733	GHRL	ILMN_1696380	51738	ghrelin/obestatin preprohormone (GHRL), mRNA.	1.093	2.75	1.392	1.359	8.714	0.503	0.492
1734	ACOX1	ILMN_1750158	51	acyl-Coenzyme A oxidase 1, palmitoyl (ACOX1), transcript variant 2, mRNA.	-1.297	-2.75	-1.397	1.353	8.714	0.503	0.493
1735	NCKAP1	ILMN_2409451	10787	NCK-associated protein 1 (NCKAP1), transcript variant 2, mRNA.	-1.247	-2.749	-1.396	1.353	8.714	0.502	0.493
1736	NRIP3	ILMN_1759563	56675	nuclear receptor interacting protein 3 (NRIP3), mRNA.	1.396	2.749	1.391	1.358	8.714	0.502	0.492
1737	DTX2	ILMN_2275098	113878	deltex homolog 2 (Drosophila) (DTX2), mRNA.	1.198	2.749	1.391	1.358	8.714	0.502	0.492
1738	PTRH1	ILMN_1763842	138428	peptidyl-tRNA hydrolase 1 homolog (S. cerevisiae) (PTRH1), mRNA.	-1.164	-2.748	-1.396	1.352	8.714	0.501	0.493
1739	C14orf179	ILMN_1756877	112752	chromosome 14 open reading frame 179 (C14orf179), mRNA.	-1.178	-2.748	-1.395	1.352	8.714	0.501	0.493
1740	BTN3A1	ILMN_1802708	11119	butyrophilin, subfamily 3, member A1 (BTN3A1), mRNA.	1.175	2.747	1.39	1.357	8.714	0.501	0.492
1741	AVEN	ILMN_1710216	57099	apoptosis, caspase activation inhibitor (AVEN), mRNA.	-1.168	-2.747	-1.395	1.352	8.714	0.501	0.493
1742	SEC24D	ILMN_1656386	9871	SEC24 related gene family, member D (S. cerevisiae) (SEC24D), mRNA.	1.187	2.746	1.39	1.356	8.714	0.5	0.492
1743	RNF19A	ILMN_2381197	25897	ring finger protein 19A (RNF19A), transcript variant 2, mRNA.	1.189	2.746	1.39	1.356	8.714	0.5	0.492
1744	RFNG	ILMN_1802603	5986	PREDICTED: radical fringe homolog (Drosophila) (RFNG), mRNA.	-1.167	-2.746	-1.395	1.351	8.714	0.5	0.493
1745	H3F3B	ILMN_1695706	3021	H3 histone, family 3B (H3.3B) (H3F3B), mRNA.	1.347	2.745	1.389	1.356	8.714	0.499	0.492
1746	NUDT9	ILMN_1680239	53343	nudix (nucleoside diphosphate linked moiety X)-type motif 9 (NUDT9), transcript variant 3, mRNA.	-1.14	-2.745	-1.394	1.351	8.714	0.499	0.493
1747	FXR1	ILMN_2389273	8087	fragile X mental retardation, autosomal homolog 1 (FXR1), transcript variant 1, mRNA.	-1.203	-2.745	-1.394	1.351	8.714	0.499	0.493
1748	ASPH	ILMN_1739719	444	aspartate beta-hydroxylase (ASPH), transcript variant 1, mRNA.	-1.329	-2.745	-1.393	1.351	8.714	0.499	0.493
1749	C12orf57	ILMN_1812191	113246	chromosome 12 open reading frame 57 (C12orf57), mRNA.	1.341	2.745	1.389	1.356	8.714	0.498	0.492
1750	MT1F	ILMN_1718766	4494	metallothionein 1F (MT1F), mRNA.	1.24	2.745	1.388	1.356	8.714	0.498	0.492
1751	MRPS34	ILMN_2210482	65993	mitochondrial ribosomal protein S34 (MRPS34), nuclear gene encoding mitochondrial protein, mRNA.	-1.126	-2.744	-1.393	1.351	8.714	0.498	0.493
1752	PDZD2	ILMN_1729095	23037	PDZ domain containing 2 (PDZD2), mRNA.	-1.493	-2.744	-1.393	1.351	8.714	0.497	0.493
1753	PRR13	ILMN_2344204	54458	proline rich 13 (PRR13), transcript variant 2, mRNA.	1.141	2.744	1.388	1.356	8.714	0.497	0.492
1754	C19orf12	ILMN_1664920	83636	chromosome 19 open reading frame 12 (C19orf12), transcript variant 1, mRNA.	-1.37	-2.743	-1.392	1.351	8.714	0.497	0.493
1755	BTN3A3	ILMN_2373831	10384	butyrophilin, subfamily 3, member A3 (BTN3A3), transcript variant 2, mRNA.	1.195	2.743	1.388	1.355	8.714	0.497	0.492
1756	CAPG	ILMN_1655821	822	capping protein (actin filament), gelsolin-like (CAPG), mRNA.	1.267	2.742	1.387	1.355	8.714	0.496	0.492
1757	SEPT4	ILMN_1776157	5414	septin 4 (SEPT4), transcript variant 2, mRNA.	1.325	2.742	1.387	1.355	8.714	0.496	0.492
1758	C9orf58	ILMN_1770725	83543	chromosome 9 open reading frame 58 (C9orf58), transcript variant 1, mRNA.	-1.268	-2.741	-1.392	1.349	8.714	0.496	0.493
1759	SNAPC5	ILMN_1683273	10302	small nuclear RNA activating complex, polypeptide 5, 19kDa (SNAPC5), mRNA.	-1.115	-2.741	-1.391	1.35	8.714	0.495	0.493
1760	BPNT1	ILMN_1712718	10380	3'(2'), 5'-bisphosphate nucleotidase 1 (BPNT1), mRNA.	-1.11	-2.741	-1.391	1.35	8.714	0.495	0.493
1761	CPM	ILMN_1698313	1368	carboxypeptidase M (CPM), transcript variant 1, mRNA.	-1.194	-2.74	-1.391	1.349	8.714	0.495	0.493
1762	VTI1B	ILMN_1693136	10490	vesicle transport through interaction with t-SNAREs homolog 1B (yeast) (VTI1B), mRNA.	-1.297	-2.738	-1.39	1.348	8.714	0.495	0.493
1763	DCI	ILMN_2049303	1632	dodecenoyl-Coenzyme A delta isomerase (3,2 trans-enoyl-Coenzyme A isomerase) (DCI), nuclear gene encoding mitochondrial protein, mRNA.	-1.321	-2.737	-1.39	1.348	8.714	0.494	0.493
1764	PRPF38A	ILMN_1656274	84950	PRP38 pre-mRNA processing factor 38 (yeast) domain containing A (PRPF38A), mRNA.	1.106	2.737	1.386	1.351	8.714	0.494	0.492
1765	ALDH7A1	ILMN_1687508	501	aldehyde dehydrogenase 7 family, member A1 (ALDH7A1), mRNA.	-1.197	-2.735	-1.389	1.346	8.714	0.494	0.493
1766	COL6A1	ILMN_1732151	1291	collagen, type VI, alpha 1 (COL6A1), mRNA.	1.336	2.735	1.386	1.349	8.714	0.493	0.492
1767	CCNL1	ILMN_2094776	57018	cyclin L1 (CCNL1), mRNA.	1.369	2.734	1.386	1.349	8.714	0.493	0.492
1768	AFAP1L1	ILMN_1694140	134265	actin filament associated protein 1-like 1 (AFAP1L1), mRNA.	-1.308	-2.734	-1.389	1.345	8.714	0.493	0.493
1769	PPP2R1B	ILMN_1709247	5519	protein phosphatase 2 (formerly 2A), regulatory subunit A, beta isoform (PPP2R1B), transcript variant 1, mRNA.	-1.151	-2.734	-1.389	1.345	8.714	0.493	0.493
1770	LCP2	ILMN_1658962	3937	lymphocyte cytosolic protein 2 (SH2 domain containing leukocyte protein of 76kDa) (LCP2), mRNA.	1.09	2.733	1.385	1.348	8.714	0.492	0.492
1771	KLRD1	ILMN_1797988	3824	killer cell lectin-like receptor subfamily D, member 1 (KLRD1), transcript variant 1, mRNA.	1.131	2.732	1.385	1.347	8.714	0.492	0.492
1772	GJA1	ILMN_1727087	2697	gap junction protein, alpha 1, 43kDa (GJA1), mRNA.	1.524	2.732	1.384	1.348	8.714	0.492	0.492
1773	DIP2B	ILMN_2180352	57609	DIP2 disco-interacting protein 2 homolog B (Drosophila) (DIP2B), mRNA.	1.15	2.732	1.384	1.348	9.44	0.532	0.524
1774	DNAJB11	ILMN_1753243	51726	DnaJ (Hsp40) homolog, subfamily B, member 11 (DNAJB11), mRNA.	1.168	2.731	1.384	1.348	9.44	0.532	0.524
1775	DRG1	ILMN_1658259	4733	developmentally regulated GTP binding protein 1 (DRG1), mRNA.	-1.201	-2.73	-1.388	1.342	9.44	0.532	0.523
1776	RPL12	ILMN_2116366	6136	ribosomal protein L12 (RPL12), mRNA.	1.183	2.73	1.383	1.346	9.44	0.532	0.524
1777	FAM123A	ILMN_2394362	219287	family with sequence similarity 123A (FAM123A), transcript variant 2, mRNA.	-1.11	-2.73	-1.388	1.342	9.44	0.531	0.523
1778	CBY1	ILMN_1730879	25776	chibby homolog 1 (Drosophila) (CBY1), transcript variant 1, mRNA.	-1.162	-2.729	-1.387	1.342	9.44	0.531	0.523
1779	LONP2	ILMN_2216265	83752	lon peptidase 2, peroxisomal (LONP2), mRNA.	-1.188	-2.729	-1.387	1.342	9.44	0.531	0.523
1780	EHD1	ILMN_1651832	10938	EH-domain containing 1 (EHD1), mRNA.	-1.205	-2.729	-1.386	1.342	9.44	0.53	0.523
1781	KLF8	ILMN_1788793	11279	Kruppel-like factor 8 (KLF8), mRNA.	-1.159	-2.729	-1.386	1.343	9.44	0.53	0.523
1782	HOXA10	ILMN_1682110	3206	homeobox A10 (HOXA10), transcript variant 1, mRNA.	-1.136	-2.728	-1.386	1.343	9.44	0.53	0.523
1783	DCLRE1A	ILMN_1734096	9937	DNA cross-link repair 1A (PSO2 homolog, S. cerevisiae) (DCLRE1A), mRNA.	-1.114	-2.727	-1.385	1.342	9.44	0.529	0.523
1784	MPHOSPH1	ILMN_1712452	9585	M-phase phosphoprotein 1 (MPHOSPH1), mRNA.	1.152	2.727	1.383	1.344	9.44	0.529	0.524
1785	MLL3	ILMN_1725300	58508	myeloid/lymphoid or mixed-lineage leukemia 3 (MLL3), mRNA.	-1.11	-2.727	-1.385	1.342	9.44	0.529	0.523
1786	RBM18	ILMN_2222872	92400	RNA binding motif protein 18 (RBM18), mRNA.	-1.132	-2.726	-1.384	1.342	9.44	0.529	0.523
1787	BCAP29	ILMN_1697642	55973	B-cell receptor-associated protein 29 (BCAP29), transcript variant 1, mRNA.	-1.261	-2.726	-1.384	1.342	9.44	0.528	0.523
1788	ZFYVE21	ILMN_2197030	79038	zinc finger, FYVE domain containing 21 (ZFYVE21), mRNA.	-1.207	-2.726	-1.384	1.342	9.44	0.528	0.523
1789	ST6GALNAC6	ILMN_1691736	30815	ST6 (alpha-N-acetyl-neuraminyl-2,3-beta-galactosyl-1, 3)-N-acetylgalactosaminide alpha-2,6-sialyltransferase 6 (ST6GALNAC6), mRNA.	-1.22	-2.725	-1.383	1.342	9.44	0.528	0.523
1790	EEF1B2	ILMN_1685678	1933	eukaryotic translation elongation factor 1 beta 2 (EEF1B2), transcript variant 2, mRNA.	-1.242	-2.725	-1.383	1.343	9.44	0.527	0.523
1791	POMC	ILMN_2403664	5443	proopiomelanocortin (adrenocorticotropin/ beta-lipotropin/ alpha-melanocyte stimulating hormone/ beta-melanocyte stimulating hormone/ beta-endorphin) (POMC), transcript variant 1, mRNA.	-1.16	-2.725	-1.382	1.343	9.44	0.527	0.523
1792	IRF9	ILMN_1745471	10379	interferon regulatory factor 9 (IRF9), mRNA.	1.169	2.725	1.382	1.342	9.44	0.527	0.524
1793	LACTB	ILMN_1765132	114294	lactamase, beta (LACTB), nuclear gene encoding mitochondrial protein, transcript variant 1, mRNA.	1.156	2.724	1.382	1.343	9.44	0.527	0.524
1794	DCXR	ILMN_1681437	51181	dicarbonyl/L-xylulose reductase (DCXR), mRNA.	-1.371	-2.723	-1.382	1.341	9.44	0.526	0.523
1795	HMHA1	ILMN_1811392	23526	histocompatibility (minor) HA-1 (HMHA1), mRNA.	1.128	2.722	1.382	1.34	9.44	0.526	0.524
1796	MPP6	ILMN_1679995	51678	membrane protein, palmitoylated 6 (MAGUK p55 subfamily member 6) (MPP6), mRNA.	-1.166	-2.722	-1.382	1.34	9.44	0.526	0.523
1797	C9orf66	ILMN_1717248	157983	chromosome 9 open reading frame 66 (C9orf66), mRNA.	-1.134	-2.721	-1.381	1.339	9.44	0.525	0.523
1798	LAT	ILMN_1691539	27040	linker for activation of T cells (LAT), transcript variant 2, mRNA.	1.13	2.72	1.381	1.339	9.44	0.525	0.524
1799	TAF8	ILMN_2070477	129685	TAF8 RNA polymerase II, TATA box binding protein (TBP)-associated factor, 43kDa (TAF8), mRNA.	-1.116	-2.72	-1.381	1.339	9.44	0.525	0.523
1800	CYBA	ILMN_1744604	1535	cytochrome b-245, alpha polypeptide (CYBA), mRNA.	1.457	2.719	1.381	1.338	9.44	0.524	0.524
1801	PTBP1	ILMN_1655154	5725	polypyrimidine tract binding protein 1 (PTBP1), transcript variant 1, mRNA.	1.146	2.718	1.38	1.338	9.44	0.524	0.524
1802	ATP5A1	ILMN_1764494	498	ATP synthase, H+ transporting, mitochondrial F1 complex, alpha subunit 1, cardiac muscle (ATP5A1), nuclear gene encoding mitochondrial protein, transcript variant 2, mRNA.	-1.185	-2.718	-1.38	1.337	9.44	0.524	0.523
1803	NUDCD3	ILMN_1796900	23386	NudC domain containing 3 (NUDCD3), mRNA.	-1.127	-2.718	-1.38	1.338	9.44	0.524	0.523
1804	ABHD14B	ILMN_2227533	84836	abhydrolase domain containing 14B (ABHD14B), mRNA.	-1.198	-2.717	-1.38	1.337	9.44	0.523	0.523
1805	CLIP4	ILMN_1759792	79745	CAP-GLY domain containing linker protein family, member 4 (CLIP4), mRNA.	-1.237	-2.716	-1.379	1.337	9.44	0.523	0.523
1806	ACVR2A	ILMN_2152711	92	activin A receptor, type IIA (ACVR2A), mRNA.	1.212	2.716	1.38	1.336	10.166	0.563	0.551
1807	ZDHHC7	ILMN_1730568	55625	zinc finger, DHHC-type containing 7 (ZDHHC7), mRNA.	1.176	2.715	1.379	1.335	10.166	0.563	0.551
1808	AIFM1	ILMN_2313821	9131	apoptosis-inducing factor, mitochondrion-associated, 1 (AIFM1), nuclear gene encoding mitochondrial protein, transcript variant 3, mRNA.	-1.228	-2.715	-1.379	1.336	10.166	0.562	0.551
1809	ENDOG	ILMN_1722309	2021	endonuclease G (ENDOG), nuclear gene encoding mitochondrial protein, mRNA.	-1.162	-2.714	-1.378	1.336	10.166	0.562	0.551
1810	SPG3A	ILMN_2381476	51062	spastic paraplegia 3A (autosomal dominant) (SPG3A), transcript variant 2, mRNA.	1.196	2.714	1.379	1.335	10.166	0.562	0.551
1811	PVRIG	ILMN_1688279	79037	poliovirus receptor related immunoglobulin domain containing (PVRIG), mRNA.	1.119	2.714	1.379	1.335	10.166	0.561	0.551
1812	MSI2	ILMN_1713088	124540	musashi homolog 2 (Drosophila) (MSI2), transcript variant 1, mRNA.	-1.093	-2.714	-1.378	1.336	10.166	0.561	0.551
1813	TSTA3	ILMN_1697777	7264	tissue specific transplantation antigen P35B (TSTA3), mRNA.	-1.099	-2.713	-1.378	1.335	10.166	0.561	0.551
1814	PCNT	ILMN_1810922	5116	pericentrin (PCNT), mRNA.	-1.164	-2.712	-1.377	1.335	10.166	0.56	0.551
1815	SCP2	ILMN_1694776	6342	sterol carrier protein 2 (SCP2), transcript variant 1, mRNA.	-1.219	-2.712	-1.377	1.335	10.166	0.56	0.551
1816	CRYAB	ILMN_1729216	1410	crystallin, alpha B (CRYAB), mRNA.	-1.754	-2.712	-1.376	1.336	10.166	0.56	0.551
1817	SLC39A9	ILMN_1756878	55334	solute carrier family 39 (zinc transporter), member 9 (SLC39A9), mRNA.	-1.156	-2.712	-1.376	1.336	10.166	0.56	0.551
1818	GGCX	ILMN_1758232	2677	gamma-glutamyl carboxylase (GGCX), mRNA.	-1.17	-2.712	-1.376	1.336	10.166	0.559	0.551
1819	MYO9B	ILMN_1672547	4650	myosin IXB (MYO9B), mRNA.	1.238	2.712	1.378	1.333	10.166	0.559	0.551
1820	LRIG1	ILMN_2128795	26018	leucine-rich repeats and immunoglobulin-like domains 1 (LRIG1), mRNA.	-1.467	-2.711	-1.375	1.336	10.166	0.559	0.551
1821	MS4A4A	ILMN_1741712	51338	membrane-spanning 4-domains, subfamily A, member 4 (MS4A4A), transcript variant 1, mRNA.	1.223	2.711	1.378	1.333	10.166	0.558	0.551
1822	LGTN	ILMN_1712487	1939	ligatin (LGTN), mRNA.	-1.134	-2.71	-1.375	1.335	10.166	0.558	0.551
1823	CECR1	ILMN_1686283	51816	cat eye syndrome chromosome region, candidate 1 (CECR1), transcript variant 1, mRNA.	1.112	2.708	1.377	1.331	10.166	0.558	0.551
1824	MTSS1	ILMN_2073289	9788	metastasis suppressor 1 (MTSS1), mRNA.	1.281	2.708	1.377	1.331	10.166	0.557	0.551
1825	PSAP	ILMN_2355559	5660	prosaposin (variant Gaucher disease and variant metachromatic leukodystrophy) (PSAP), transcript variant 1, mRNA.	1.182	2.708	1.377	1.331	10.166	0.557	0.551
1826	MRPL55	ILMN_1813817	128308	mitochondrial ribosomal protein L55 (MRPL55), nuclear gene encoding mitochondrial protein, transcript variant 1, mRNA.	-1.141	-2.707	-1.375	1.332	10.166	0.557	0.551
1827	CCL3L3	ILMN_2105573	414062	chemokine (C-C motif) ligand 3-like 3 (CCL3L3), mRNA.	1.702	2.707	1.376	1.331	10.166	0.556	0.551
1828	LSM2	ILMN_2070300	57819	LSM2 homolog, U6 small nuclear RNA associated (S. cerevisiae) (LSM2), mRNA.	1.174	2.705	1.376	1.329	10.166	0.556	0.551
1829	TOMM70A	ILMN_1746426	9868	translocase of outer mitochondrial membrane 70 homolog A (S. cerevisiae) (TOMM70A), nuclear gene encoding mitochondrial protein, mRNA.	-1.174	-2.704	-1.374	1.33	10.166	0.556	0.551
1830	BAT2D1	ILMN_1743137	23215	BAT2 domain containing 1 (BAT2D1), mRNA.	1.199	2.704	1.375	1.328	10.166	0.556	0.551
1831	GAS6	ILMN_1768260	2621	growth arrest-specific 6 (GAS6), mRNA.	1.175	2.704	1.375	1.329	10.166	0.555	0.551
1832	FLJ10490	ILMN_1721628	55150	hypothetical protein FLJ10490 (FLJ10490), mRNA.	-1.093	-2.703	-1.374	1.33	10.166	0.555	0.551
1833	UBXD1	ILMN_1658624	80700	UBX domain containing 1 (UBXD1), mRNA.	-1.163	-2.703	-1.373	1.33	10.166	0.555	0.551
1834	CA3	ILMN_2176450	761	carbonic anhydrase III, muscle specific (CA3), mRNA.	-1.5	-2.702	-1.373	1.329	10.166	0.554	0.551
1835	LTA4H	ILMN_1690342	4048	leukotriene A4 hydrolase (LTA4H), mRNA.	1.272	2.702	1.375	1.327	10.166	0.554	0.551
1836	PTPRO	ILMN_2316878	5800	protein tyrosine phosphatase, receptor type, O (PTPRO), transcript variant 5, mRNA.	1.219	2.7	1.374	1.325	10.166	0.554	0.551
1837	ST5	ILMN_1773470	6764	suppression of tumorigenicity 5 (ST5), transcript variant 3, mRNA.	1.175	2.699	1.374	1.326	10.166	0.553	0.551
1838	DDX55	ILMN_1797425	57696	DEAD (Asp-Glu-Ala-Asp) box polypeptide 55 (DDX55), mRNA.	1.133	2.698	1.373	1.325	10.166	0.553	0.551
1839	RNF165	ILMN_1792389	494470	ring finger protein 165 (RNF165), mRNA.	-1.238	-2.698	-1.373	1.325	10.166	0.553	0.551
1840	SERPINA5	ILMN_1759910	5104	serpin peptidase inhibitor, clade A (alpha-1 antiproteinase, antitrypsin), member 5 (SERPINA5), mRNA.	1.563	2.698	1.373	1.325	10.166	0.553	0.551
1841	SORT1	ILMN_1707077	6272	sortilin 1 (SORT1), mRNA.	-1.233	-2.697	-1.372	1.325	10.166	0.552	0.551
1842	PGAM1	ILMN_2112417	5223	phosphoglycerate mutase 1 (brain) (PGAM1), mRNA.	-1.225	-2.697	-1.372	1.325	10.166	0.552	0.551
1843	SLC7A6	ILMN_2324561	9057	solute carrier family 7 (cationic amino acid transporter, y+ system), member 6 (SLC7A6), transcript variant 2, mRNA.	-1.285	-2.696	-1.371	1.325	10.166	0.552	0.551
1844	SLC29A1	ILMN_1723971	2030	solute carrier family 29 (nucleoside transporters), member 1 (SLC29A1), nuclear gene encoding mitochondrial protein, transcript variant 4, mRNA.	-1.251	-2.696	-1.371	1.325	10.166	0.551	0.551
1845	CSTF3	ILMN_1806951	1479	cleavage stimulation factor, 3' pre-RNA, subunit 3, 77kDa (CSTF3), transcript variant 3, mRNA.	1.129	2.695	1.373	1.323	10.166	0.551	0.551
1846	GRINL1A	ILMN_1809511	81488	glutamate receptor, ionotropic, N-methyl D-aspartate-like 1A (GRINL1A), transcript variant 2, mRNA.	-1.149	-2.692	-1.371	1.322	10.893	0.59	0.584
1847	LOC606724	ILMN_2125747		coronin, actin binding protein, 1A pseudogene (LOC606724) on chromosome 16.	1.198	2.692	1.372	1.32	10.893	0.59	0.583
1848	HEPH	ILMN_1714523	9843	hephaestin (HEPH), transcript variant 1, mRNA.	1.162	2.692	1.372	1.32	10.893	0.589	0.583
1849	KIAA0895	ILMN_1690484	23366	KIAA0895 protein (KIAA0895), transcript variant 2, mRNA.	-1.12	-2.691	-1.37	1.321	10.893	0.589	0.584
1850	PPP1R16A	ILMN_1757882	84988	protein phosphatase 1, regulatory (inhibitor) subunit 16A (PPP1R16A), mRNA.	-1.46	-2.691	-1.37	1.321	10.893	0.589	0.584
1851	DPY19L4	ILMN_1775573	286148	dpy-19-like 4 (C. elegans) (DPY19L4), mRNA.	-1.16	-2.69	-1.369	1.321	10.893	0.588	0.584
1852	CALCRL	ILMN_1758281	10203	calcitonin receptor-like (CALCRL), mRNA.	-1.47	-2.689	-1.369	1.32	10.893	0.588	0.584
1853	XBP1	ILMN_2365465	7494	X-box binding protein 1 (XBP1), transcript variant 2, mRNA.	1.214	2.687	1.371	1.316	10.893	0.588	0.583
1854	PIGV	ILMN_1762993	55650	phosphatidylinositol glycan anchor biosynthesis, class V (PIGV), mRNA.	-1.178	-2.687	-1.369	1.318	10.893	0.588	0.584
1855	CLIP3	ILMN_1789733	25999	CAP-GLY domain containing linker protein 3 (CLIP3), mRNA.	1.371	2.686	1.371	1.315	10.893	0.587	0.583
1856	WDR60	ILMN_1793290	55112	WD repeat domain 60 (WDR60), mRNA.	-1.177	-2.686	-1.368	1.317	10.893	0.587	0.584
1857	LDLRAD3	ILMN_2129563	143458	low density lipoprotein receptor class A domain containing 3 (LDLRAD3), mRNA.	-1.122	-2.685	-1.368	1.317	10.893	0.587	0.584
1858	LFNG	ILMN_2360401	3955	LFNG O-fucosylpeptide 3-beta-N-acetylglucosaminyltransferase (LFNG), transcript variant 2, mRNA.	-1.105	-2.684	-1.367	1.317	10.893	0.586	0.584
1859	ZFAND3	ILMN_1720053	60685	zinc finger, AN1-type domain 3 (ZFAND3), mRNA.	-1.187	-2.684	-1.367	1.317	10.893	0.586	0.584
1860	WEE1	ILMN_1778561	7465	WEE1 homolog (S. pombe) (WEE1), mRNA.	1.15	2.684	1.371	1.313	10.893	0.586	0.583
1861	RASSF4	ILMN_1708890	83937	Ras association (RalGDS/AF-6) domain family member 4 (RASSF4), mRNA.	-1.104	-2.684	-1.367	1.317	10.893	0.585	0.584
1862	EBI3	ILMN_1802653	10148	Epstein-Barr virus induced gene 3 (EBI3), mRNA.	1.149	2.683	1.37	1.313	10.893	0.585	0.583
1863	LILRA5	ILMN_2266595	353514	leukocyte immunoglobulin-like receptor, subfamily A (with TM domain), member 5 (LILRA5), transcript variant 1, mRNA.	1.442	2.683	1.37	1.313	10.893	0.585	0.583
1864	USE1	ILMN_1664243	55850	unconventional SNARE in the ER 1 homolog (S. cerevisiae) (USE1), mRNA.	-1.136	-2.683	-1.366	1.317	10.893	0.584	0.584
1865	WDR92	ILMN_1662065	116143	WD repeat domain 92 (WDR92), mRNA.	-1.152	-2.683	-1.366	1.317	10.893	0.584	0.584
1866	PON2	ILMN_2354381	5445	paraoxonase 2 (PON2), transcript variant 1, mRNA.	-1.253	-2.682	-1.366	1.316	10.893	0.584	0.584
1867	ITK	ILMN_1699160	3702	IL2-inducible T-cell kinase (ITK), mRNA.	1.172	2.682	1.369	1.312	10.893	0.583	0.583
1868	RASIP1	ILMN_1755657	54922	Ras interacting protein 1 (RASIP1), mRNA.	-1.257	-2.681	-1.365	1.316	11.619	0.622	0.613
1869	ATP5S	ILMN_2299843	27109	ATP synthase, H+ transporting, mitochondrial F0 complex, subunit s (factor B) (ATP5S), nuclear gene encoding mitochondrial protein, transcript variant 3, mRNA.	-1.203	-2.681	-1.365	1.316	11.619	0.622	0.613
1870	ALDH4A1	ILMN_2244841	8659	aldehyde dehydrogenase 4 family, member A1 (ALDH4A1), nuclear gene encoding mitochondrial protein, transcript variant P5CDhL, mRNA.	-1.36	-2.681	-1.364	1.316	11.619	0.621	0.613
1871	UACA	ILMN_1703273	55075	uveal autoantigen with coiled-coil domains and ankyrin repeats (UACA), transcript variant 1, mRNA.	1.202	2.68	1.369	1.311	11.619	0.621	0.613
1872	EMX2	ILMN_2187746	2018	empty spiracles homeobox 2 (EMX2), mRNA.	1.289	2.679	1.369	1.311	11.619	0.621	0.613
1873	USP14	ILMN_1806804	9097	ubiquitin specific peptidase 14 (tRNA-guanine transglycosylase) (USP14), transcript variant 2, mRNA.	-1.221	-2.678	-1.364	1.314	11.619	0.62	0.613
1874	NDUFC1	ILMN_1733603	4717	NADH dehydrogenase (ubiquinone) 1, subcomplex unknown, 1, 6kDa (NDUFC1), mRNA.	-1.173	-2.678	-1.364	1.315	11.619	0.62	0.613
1875	PRRG3	ILMN_1652938	79057	proline rich Gla (G-carboxyglutamic acid) 3 (transmembrane) (PRRG3), mRNA.	1.12	2.678	1.368	1.309	11.619	0.62	0.613
1876	FCGR1B	ILMN_2261600	2210	Fc fragment of IgG, high affinity Ib, receptor (CD64) (FCGR1B), transcript variant 1, mRNA.	1.273	2.677	1.368	1.309	11.619	0.619	0.613
1877	NME2	ILMN_2234873	4831	non-metastatic cells 2, protein (NM23B) expressed in (NME2), transcript variant 3, mRNA.	-1.164	-2.677	-1.363	1.314	11.619	0.619	0.613
1878	COMMD10	ILMN_2094905	51397	COMM domain containing 10 (COMMD10), mRNA.	-1.211	-2.677	-1.363	1.314	11.619	0.619	0.613
1879	ITSN1	ILMN_1672741	6453	intersectin 1 (SH3 domain protein) (ITSN1), transcript variant 1, mRNA.	-1.362	-2.677	-1.363	1.314	11.619	0.618	0.613
1880	YARS2	ILMN_1782635	51067	tyrosyl-tRNA synthetase 2, mitochondrial (YARS2), nuclear gene encoding mitochondrial protein, mRNA.	-1.115	-2.676	-1.362	1.314	11.619	0.618	0.613
1881	SNCAIP	ILMN_1807969	9627	synuclein, alpha interacting protein (synphilin) (SNCAIP), mRNA.	1.215	2.675	1.367	1.307	11.619	0.618	0.613
1882	RHBDF2	ILMN_1691717	79651	rhomboid 5 homolog 2 (Drosophila) (RHBDF2), transcript variant 2, mRNA.	1.221	2.674	1.367	1.307	11.619	0.617	0.613
1883	ATP5J	ILMN_1772929	522	ATP synthase, H+ transporting, mitochondrial F0 complex, subunit F6 (ATP5J), nuclear gene encoding mitochondrial protein, transcript variant 5, mRNA.	-1.174	-2.674	-1.362	1.312	11.619	0.617	0.613
1884	C18orf56	ILMN_1796074	494514	chromosome 18 open reading frame 56 (C18orf56), mRNA.	1.136	2.673	1.367	1.307	11.619	0.617	0.613
1885	PLA2G2A	ILMN_1740586	5320	phospholipase A2, group IIA (platelets, synovial fluid) (PLA2G2A), mRNA.	1.676	2.673	1.366	1.307	11.619	0.616	0.613
1886	NUDT9	ILMN_2401761	53343	nudix (nucleoside diphosphate linked moiety X)-type motif 9 (NUDT9), transcript variant 3, mRNA.	-1.107	-2.672	-1.361	1.31	11.619	0.616	0.613
1887	TMEM70	ILMN_1739032	54968	transmembrane protein 70 (TMEM70), transcript variant 1, mRNA.	1.156	2.671	1.366	1.306	11.619	0.616	0.613
1888	PSMB8	ILMN_1747195	5696	proteasome (prosome, macropain) subunit, beta type, 8 (large multifunctional peptidase 7) (PSMB8), transcript variant 2, mRNA.	1.208	2.671	1.365	1.306	11.619	0.615	0.613
1889	DMN	ILMN_1712075	23336	desmuslin (DMN), transcript variant B, mRNA.	-1.502	-2.671	-1.361	1.31	11.619	0.615	0.613
1890	POLRMT	ILMN_1770356	5442	polymerase (RNA) mitochondrial (DNA directed) (POLRMT), nuclear gene encoding mitochondrial protein, mRNA.	-1.155	-2.671	-1.361	1.311	11.619	0.615	0.613
1891	FAIM3	ILMN_1775542	9214	Fas apoptotic inhibitory molecule 3 (FAIM3), mRNA.	1.508	2.671	1.365	1.306	11.619	0.614	0.613
1892	TNFSF14	ILMN_1655414	8740	tumor necrosis factor (ligand) superfamily, member 14 (TNFSF14), transcript variant 1, mRNA.	1.169	2.671	1.365	1.306	11.619	0.614	0.613
1893	IL11RA	ILMN_1720024	3590	interleukin 11 receptor, alpha (IL11RA), transcript variant 1, mRNA.	1.161	2.669	1.364	1.305	11.619	0.614	0.613
1894	C17orf90	ILMN_1805131	339229	chromosome 17 open reading frame 90 (C17orf90), mRNA.	-1.12	-2.668	-1.36	1.308	11.619	0.613	0.613
1895	TAPBP	ILMN_1742450	6892	TAP binding protein (tapasin) (TAPBP), transcript variant 1, mRNA.	1.224	2.668	1.364	1.304	11.619	0.613	0.613
1896	TLE1	ILMN_1751572	7088	transducin-like enhancer of split 1 (E(sp1) homolog, Drosophila) (TLE1), mRNA.	-1.272	-2.667	-1.36	1.307	11.619	0.613	0.613
1897	EMILIN2	ILMN_1697268	84034	elastin microfibril interfacer 2 (EMILIN2), mRNA.	1.503	2.665	1.363	1.302	12.345	0.651	0.64
1898	SLC16A3	ILMN_2364022	9123	solute carrier family 16, member 3 (monocarboxylic acid transporter 4) (SLC16A3), transcript variant 2, mRNA.	1.567	2.665	1.363	1.302	12.345	0.65	0.64
1899	RUNDC3B	ILMN_1808157	154661	RUN domain containing 3B (RUNDC3B), mRNA.	-1.176	-2.664	-1.359	1.305	12.345	0.65	0.641
1900	C6orf65	ILMN_1706969	221336	chromosome 6 open reading frame 65 (C6orf65), mRNA.	1.189	2.664	1.363	1.301	12.345	0.65	0.64
1901	AES	ILMN_2333107	166	amino-terminal enhancer of split (AES), transcript variant 3, mRNA.	-1.293	-2.664	-1.359	1.305	12.345	0.649	0.641
1902	ITGB1	ILMN_2383934	3688	integrin, beta 1 (fibronectin receptor, beta polypeptide, antigen CD29 includes MDF2, MSK12) (ITGB1), transcript variant 1C-2, mRNA.	-1.302	-2.664	-1.359	1.305	12.345	0.649	0.641
1903	CD4	ILMN_1727284	920	CD4 molecule (CD4), mRNA.	1.243	2.663	1.362	1.301	12.345	0.649	0.64
1904	STK19	ILMN_2402363	8859	serine/threonine kinase 19 (STK19), transcript variant 1, mRNA.	1.112	2.663	1.362	1.301	12.345	0.648	0.64
1905	PTP4A3	ILMN_1769779	11156	protein tyrosine phosphatase type IVA, member 3 (PTP4A3), transcript variant 2, mRNA.	-1.139	-2.663	-1.358	1.304	12.345	0.648	0.641
1906	PPP2R5B	ILMN_2124082	5526	protein phosphatase 2, regulatory subunit B', beta isoform (PPP2R5B), mRNA.	-1.121	-2.662	-1.358	1.304	12.345	0.648	0.641
1907	GART	ILMN_1679476	2618	phosphoribosylglycinamide formyltransferase, phosphoribosylglycinamide synthetase, phosphoribosylaminoimidazole synthetase (GART), transcript variant 1, mRNA.	-1.165	-2.662	-1.358	1.305	12.345	0.647	0.641
1908	IGLL3	ILMN_2083066	91353	immunoglobulin lambda-like polypeptide 3 (IGLL3), mRNA.	1.466	2.662	1.362	1.301	12.345	0.647	0.64
1909	LSM3	ILMN_2229242	27258	LSM3 homolog, U6 small nuclear RNA associated (S. cerevisiae) (LSM3), mRNA.	-1.175	-2.661	-1.357	1.303	12.345	0.647	0.641
1910	RGS19	ILMN_1677085	10287	regulator of G-protein signaling 19 (RGS19), transcript variant 1, mRNA.	1.226	2.66	1.361	1.299	12.345	0.646	0.64
1911	C2orf40	ILMN_1676822	84417	chromosome 2 open reading frame 40 (C2orf40), mRNA.	-1.469	-2.66	-1.357	1.303	12.345	0.646	0.641
1912	C18orf17	ILMN_1746720	125488	chromosome 18 open reading frame 17 (C18orf17), mRNA.	-1.136	-2.66	-1.356	1.304	12.345	0.646	0.641
1913	NDUFA12	ILMN_1737738	55967	NADH dehydrogenase (ubiquinone) 1 alpha subcomplex, 12 (NDUFA12), mRNA.	-1.2	-2.66	-1.356	1.304	12.345	0.645	0.641
1914	SLC18A2	ILMN_2070003	6571	solute carrier family 18 (vesicular monoamine), member 2 (SLC18A2), mRNA.	1.141	2.66	1.361	1.299	12.345	0.645	0.64
1915	BNC2	ILMN_1656373	54796	basonuclin 2 (BNC2), mRNA.	1.162	2.659	1.36	1.298	12.345	0.645	0.64
1916	MGC4677	ILMN_2143795	112597	hypothetical protein MGC4677 (MGC4677), mRNA.	1.488	2.658	1.36	1.299	12.345	0.644	0.64
1917	NMNAT1	ILMN_1692413	64802	nicotinamide nucleotide adenylyltransferase 1 (NMNAT1), mRNA.	-1.139	-2.658	-1.356	1.302	12.345	0.644	0.641
1918	MANBA	ILMN_1800733	4126	mannosidase, beta A, lysosomal (MANBA), mRNA.	1.247	2.658	1.36	1.298	12.345	0.644	0.64
1919	OSR2	ILMN_1687002	116039	odd-skipped related 2 (Drosophila) (OSR2), mRNA.	1.141	2.658	1.359	1.299	12.345	0.643	0.64
1920	IL10RA	ILMN_1652825	3587	interleukin 10 receptor, alpha (IL10RA), mRNA.	1.304	2.656	1.359	1.298	12.345	0.643	0.64
1921	RFNG	ILMN_1661427	5986	PREDICTED: radical fringe homolog (Drosophila) (RFNG), mRNA.	-1.139	-2.656	-1.355	1.301	12.345	0.643	0.641
1922	SLC2A9	ILMN_1668312	56606	solute carrier family 2 (facilitated glucose transporter), member 9 (SLC2A9), transcript variant 2, mRNA.	1.136	2.656	1.358	1.298	12.345	0.642	0.64
1923	CACNA2D3	ILMN_1754076	55799	calcium channel, voltage-dependent, alpha 2/delta subunit 3 (CACNA2D3), mRNA.	1.125	2.655	1.358	1.297	12.345	0.642	0.64
1924	ADAM19	ILMN_1713751	8728	ADAM metallopeptidase domain 19 (meltrin beta) (ADAM19), transcript variant 2, mRNA.	1.239	2.655	1.358	1.297	12.345	0.642	0.64
1925	ACAD8	ILMN_2225595	27034	acyl-Coenzyme A dehydrogenase family, member 8 (ACAD8), mRNA.	-1.168	-2.655	-1.355	1.3	12.345	0.641	0.641
1926	COX8A	ILMN_1809495	1351	cytochrome c oxidase subunit 8A (ubiquitous) (COX8A), mRNA.	-1.195	-2.655	-1.355	1.3	12.345	0.641	0.641
1927	IL4I1	ILMN_1659960	259307	interleukin 4 induced 1 (IL4I1), transcript variant 2, mRNA.	1.176	2.654	1.357	1.297	12.345	0.641	0.64
1928	FHL2	ILMN_1668411	2274	four and a half LIM domains 2 (FHL2), transcript variant 4, mRNA.	1.419	2.654	1.357	1.298	12.345	0.64	0.64
1929	TCEAL3	ILMN_1749478	85012	transcription elongation factor A (SII)-like 3 (TCEAL3), transcript variant 2, mRNA.	1.212	2.651	1.356	1.294	13.071	0.678	0.671
1930	PDE7A	ILMN_2262444	5150	phosphodiesterase 7A (PDE7A), transcript variant 2, mRNA.	1.143	2.651	1.356	1.295	13.071	0.677	0.671
1931	GARNL4	ILMN_2041236	23108	GTPase activating Rap/RanGAP domain-like 4 (GARNL4), mRNA.	1.124	2.651	1.356	1.295	13.071	0.677	0.671
1932	PIAS2	ILMN_1694799	9063	protein inhibitor of activated STAT, 2 (PIAS2), transcript variant beta, mRNA.	-1.142	-2.65	-1.354	1.296	13.071	0.677	0.671
1933	ZNF529	ILMN_1660193	57711	zinc finger protein 529 (ZNF529), mRNA.	1.17	2.65	1.355	1.295	13.071	0.676	0.671
1934	FBXL17	ILMN_1715901	64839	F-box and leucine-rich repeat protein 17 (FBXL17), mRNA.	-1.139	-2.65	-1.354	1.296	13.071	0.676	0.671
1935	ADPGK	ILMN_1793959	83440	ADP-dependent glucokinase (ADPGK), mRNA.	1.194	2.649	1.355	1.294	13.071	0.676	0.671
1936	ATP5S	ILMN_1700625	27109	ATP synthase, H+ transporting, mitochondrial F0 complex, subunit s (factor B) (ATP5S), nuclear gene encoding mitochondrial protein, transcript variant 1, mRNA.	-1.228	-2.649	-1.353	1.295	13.071	0.675	0.671
1937	DHCR24	ILMN_1725510	1718	24-dehydrocholesterol reductase (DHCR24), mRNA.	-1.313	-2.648	-1.353	1.295	13.071	0.675	0.671
1938	SLC4A7	ILMN_2200917	9497	solute carrier family 4, sodium bicarbonate cotransporter, member 7 (SLC4A7), mRNA.	1.212	2.647	1.355	1.292	13.071	0.674	0.671
1939	VAMP1	ILMN_1737611	6843	vesicle-associated membrane protein 1 (synaptobrevin 1) (VAMP1), transcript variant 2, mRNA.	1.206	2.646	1.354	1.292	13.071	0.674	0.671
1940	CAPN3	ILMN_1687971	825	calpain 3, (p94) (CAPN3), transcript variant 2, mRNA.	1.239	2.646	1.354	1.292	13.071	0.674	0.671
1941	C9orf103	ILMN_1791306	414328	chromosome 9 open reading frame 103 (C9orf103), mRNA.	-1.196	-2.645	-1.353	1.292	13.071	0.673	0.671
1942	UQCRC2	ILMN_1718853	7385	ubiquinol-cytochrome c reductase core protein II (UQCRC2), mRNA.	-1.274	-2.644	-1.352	1.292	13.071	0.673	0.671
1943	AMZ2	ILMN_1801606	51321	archaelysin family metallopeptidase 2 (AMZ2), transcript variant 2, mRNA.	-1.148	-2.644	-1.352	1.292	13.071	0.673	0.671
1944	IL7R	ILMN_2342579	3575	interleukin 7 receptor (IL7R), mRNA.	1.259	2.643	1.353	1.29	13.071	0.672	0.671
1945	STARD5	ILMN_1784364	80765	StAR-related lipid transfer (START) domain containing 5 (STARD5), mRNA.	1.15	2.643	1.353	1.29	13.071	0.672	0.671
1946	AACS	ILMN_1698554	65985	acetoacetyl-CoA synthetase (AACS), mRNA.	-1.596	-2.642	-1.352	1.291	13.071	0.672	0.671
1947	MID1	ILMN_1761858	4281	midline 1 (Opitz/BBB syndrome) (MID1), transcript variant 3, mRNA.	-1.303	-2.642	-1.351	1.291	13.071	0.671	0.671
1948	CMIP	ILMN_1738075	80790	c-Maf-inducing protein (CMIP), transcript variant Tc-mip, mRNA.	1.274	2.642	1.353	1.29	13.071	0.671	0.671
1949	ZAK	ILMN_1698803	51776	sterile alpha motif and leucine zipper containing kinase AZK (ZAK), transcript variant 1, mRNA.	-1.254	-2.641	-1.351	1.29	13.797	0.708	0.699
1950	ZFYVE1	ILMN_2358382	53349	zinc finger, FYVE domain containing 1 (ZFYVE1), transcript variant 1, mRNA.	-1.101	-2.639	-1.35	1.289	13.797	0.708	0.699
1951	GGT5	ILMN_1749372	2687	gamma-glutamyltransferase 5 (GGT5), transcript variant 2, mRNA.	1.139	2.639	1.352	1.287	13.797	0.707	0.7
1952	CARD8	ILMN_2192281	22900	caspase recruitment domain family, member 8 (CARD8), mRNA.	1.292	2.639	1.352	1.287	13.797	0.707	0.7
1953	IFIT2	ILMN_1739428	3433	interferon-induced protein with tetratricopeptide repeats 2 (IFIT2), mRNA.	1.25	2.639	1.351	1.287	13.797	0.706	0.7
1954	COL4A4	ILMN_1778308	1286	collagen, type IV, alpha 4 (COL4A4), mRNA.	1.131	2.638	1.351	1.287	13.797	0.706	0.7
1955	CRYL1	ILMN_1714397	51084	crystallin, lambda 1 (CRYL1), mRNA.	1.2	2.637	1.351	1.286	13.797	0.706	0.7
1956	KIAA0564	ILMN_1688455	23078	KIAA0564 (KIAA0564), transcript variant 1, mRNA.	-1.183	-2.637	-1.35	1.287	13.797	0.705	0.699
1957	PPAP2B	ILMN_2408683	8613	phosphatidic acid phosphatase type 2B (PPAP2B), transcript variant 2, mRNA.	1.293	2.637	1.35	1.286	13.797	0.705	0.7
1958	SGK	ILMN_1702487	6446	serum/glucocorticoid regulated kinase (SGK), mRNA.	1.714	2.636	1.35	1.286	13.797	0.705	0.7
1959	STAT1	ILMN_1777325	6772	signal transducer and activator of transcription 1, 91kDa (STAT1), transcript variant alpha, mRNA.	1.2	2.635	1.35	1.285	13.797	0.704	0.7
1960	CAST	ILMN_1783627	831	calpastatin (CAST), transcript variant 9, mRNA.	-1.446	-2.635	-1.35	1.285	13.797	0.704	0.699
1961	S100A9	ILMN_1750974	6280	S100 calcium binding protein A9 (calgranulin B) (S100A9), mRNA.	1.911	2.634	1.349	1.285	13.797	0.704	0.7
1962	CLYBL	ILMN_1712088	171425	citrate lyase beta like (CLYBL), mRNA.	-1.206	-2.633	-1.349	1.283	13.797	0.703	0.699
1963	CCL18	ILMN_1654411	6362	chemokine (C-C motif) ligand 18 (pulmonary and activation-regulated) (CCL18), mRNA.	1.268	2.633	1.349	1.284	13.797	0.703	0.7
1964	NIPA2	ILMN_1720344	81614	non imprinted in Prader-Willi/Angelman syndrome 2 (NIPA2), transcript variant 1, mRNA.	1.191	2.632	1.348	1.283	13.797	0.703	0.7
1965	KIF1C	ILMN_1796749	10749	kinesin family member 1C (KIF1C), mRNA.	-1.254	-2.63	-1.349	1.282	13.797	0.702	0.699
1966	MRPS28	ILMN_1718424	28957	mitochondrial ribosomal protein S28 (MRPS28), nuclear gene encoding mitochondrial protein, mRNA.	-1.227	-2.63	-1.349	1.282	13.797	0.702	0.699
1967	CLCN7	ILMN_1694731	1186	chloride channel 7 (CLCN7), mRNA.	1.207	2.63	1.348	1.282	13.797	0.701	0.7
1968	METRNL	ILMN_1790014	284207	PREDICTED: meteorin, glial cell differentiation regulator-like (METRNL), mRNA.	1.288	2.63	1.348	1.282	13.797	0.701	0.7
1969	FLJ20920	ILMN_1711928	80221	hypothetical protein FLJ20920 (FLJ20920), mRNA.	-1.162	-2.629	-1.348	1.281	13.797	0.701	0.699
1970	UBE2V1	ILMN_1726107	7335	ubiquitin-conjugating enzyme E2 variant 1 (UBE2V1), transcript variant 4, mRNA.	-1.116	-2.628	-1.348	1.28	13.797	0.7	0.699
1971	TMEM26	ILMN_1809639	219623	transmembrane protein 26 (TMEM26), mRNA.	1.096	2.628	1.347	1.281	13.797	0.7	0.7
1972	ZBED5	ILMN_2093500	58486	zinc finger, BED-type containing 5 (ZBED5), mRNA.	1.163	2.628	1.347	1.281	13.797	0.7	0.7
1973	EYA1	ILMN_1807554	2138	eyes absent homolog 1 (Drosophila) (EYA1), transcript variant 1, mRNA.	-1.167	-2.627	-1.347	1.279	13.797	0.699	0.699
1974	C19orf2	ILMN_2406892	8725	chromosome 19 open reading frame 2 (C19orf2), transcript variant 2, mRNA.	-1.16	-2.626	-1.347	1.279	14.523	0.736	0.725
1975	GPHN	ILMN_1677962	10243	gephyrin (GPHN), transcript variant 2, mRNA.	-1.267	-2.625	-1.347	1.279	14.523	0.735	0.725
1976	SP2	ILMN_1666482	6668	Sp2 transcription factor (SP2), mRNA.	-1.117	-2.625	-1.346	1.279	14.523	0.735	0.725
1977	STMN2	ILMN_2126038	11075	stathmin-like 2 (STMN2), mRNA.	1.268	2.624	1.347	1.277	14.523	0.735	0.725
1978	PCDH7	ILMN_1710544	5099	protocadherin 7 (PCDH7), transcript variant a, mRNA.	1.168	2.624	1.346	1.278	14.523	0.734	0.725
1979	RNF170	ILMN_1709265	81790	ring finger protein 170 (RNF170), mRNA.	-1.144	-2.624	-1.346	1.278	14.523	0.734	0.725
1980	PDCD4	ILMN_2396272	27250	programmed cell death 4 (neoplastic transformation inhibitor) (PDCD4), transcript variant 2, mRNA.	1.276	2.623	1.346	1.277	14.523	0.734	0.725
1981	ANK3	ILMN_2390609	288	ankyrin 3, node of Ranvier (ankyrin G) (ANK3), transcript variant 2, mRNA.	-1.158	-2.623	-1.346	1.277	14.523	0.733	0.725
1982	MRPS5	ILMN_1760441	64969	mitochondrial ribosomal protein S5 (MRPS5), nuclear gene encoding mitochondrial protein, mRNA.	-1.122	-2.622	-1.345	1.277	14.523	0.733	0.725
1983	LOC116236	ILMN_1769390	116236	hypothetical protein LOC116236 (LOC116236), mRNA.	-1.231	-2.621	-1.345	1.276	14.523	0.732	0.725
1984	C17orf49	ILMN_1763688	124944	chromosome 17 open reading frame 49 (C17orf49), mRNA.	1.186	2.62	1.345	1.275	14.523	0.732	0.725
1985	C9orf23	ILMN_1683175	138716	chromosome 9 open reading frame 23 (C9orf23), transcript variant 1, mRNA.	-1.118	-2.62	-1.344	1.275	14.523	0.732	0.725
1986	TACC2	ILMN_2363165	10579	transforming, acidic coiled-coil containing protein 2 (TACC2), transcript variant 2, mRNA.	-1.262	-2.62	-1.344	1.276	14.523	0.731	0.725
1987	CAB39L	ILMN_1783598	81617	calcium binding protein 39-like (CAB39L), transcript variant 2, mRNA.	-1.304	-2.62	-1.344	1.276	14.523	0.731	0.725
1988	GNAL	ILMN_1746027	2774	guanine nucleotide binding protein (G protein), alpha activating activity polypeptide, olfactory type (GNAL), transcript variant 1, mRNA.	-1.126	-2.619	-1.343	1.276	14.523	0.731	0.725
1989	SLFN11	ILMN_2162860	91607	schlafen family member 11 (SLFN11), mRNA.	1.212	2.619	1.345	1.274	14.523	0.73	0.725
1990	LRRC28	ILMN_1794968	123355	leucine rich repeat containing 28 (LRRC28), mRNA.	-1.149	-2.619	-1.343	1.276	14.523	0.73	0.725
1991	C10orf116	ILMN_1680110	10974	chromosome 10 open reading frame 116 (C10orf116), mRNA.	-1.169	-2.619	-1.343	1.276	14.523	0.729	0.725
1992	JAG2	ILMN_2399523	3714	jagged 2 (JAG2), transcript variant 2, mRNA.	-1.142	-2.618	-1.342	1.275	14.523	0.729	0.725
1993	SLC16A7	ILMN_1810053	9194	solute carrier family 16, member 7 (monocarboxylic acid transporter 2) (SLC16A7), mRNA.	-1.292	-2.618	-1.342	1.276	14.523	0.729	0.725
1994	TCEAL3	ILMN_1734190	85012	transcription elongation factor A (SII)-like 3 (TCEAL3), transcript variant 1, mRNA.	1.226	2.617	1.345	1.272	14.523	0.728	0.725
[truncated: 22,532 more rows]
